# Supplementary material for: Genome-wide identification and analysis of the heat shock transcription factor family in moso bamboo (Phyllostachys edulis)
Source: Sci Rep. 2021 Aug 13;11:16492. doi: 10.1038/s41598-021-95899-3 (PMC8363633; doi:10.1038/s41598-021-95899-3)
Supplement: Supplementary file 2 — Supplementary Table S2. [file 41598_2021_95899_MOESM2_ESM.xlsx]

## Sheet: Sheet1
>PeHsf01	FLTKTHQMVEERATDEVISWG-EK-GRSFVVWKPVELARDLLPLHFKHCNFSSFVRQLNTY--------------------------------------------------------------GFRKVVPDRWEFANENFRRGEQGLLSGIRRRK
>PeHsf02	FLTKTYQLVDDPATDHIVSWG-DDRVSTFVVWRPPEFARDILPNYFKHNNFSSFVRQLNTY--------------------------------------------------------------GFRKVVPERWEFANEFFRKGEKQLLCEIHRRK
>PeHsf03	FLTKTYQLVDDPCTDHIVSWG-ED-DTTFVVWRPPEFARDLLPNYFKHNNFSSFVRQLNTY--------------------------------------------------------------GFRKI---------------------------
>PeHsf04	FLTKTYDLVEDPSTDSVVSWS--RAGNGFIVWDPHVFADVLLPRLFKHNNFSSFVRQLNTY--------------------------------------------------------------GFRKVDPDRWEFANEGFLRGQRHLLKMIKRRK
>PeHsf05	FVWRTYRMVEDPGTDGVIGWG--RGNDSFVVADPFVFSQTLLPAHFKHNNFSSFVRQLNTY--------------------------------------------------------------GFRKVGPVRWEFAHSSFLRGQTHLLRNIVRRG
>PeHsf06	FLIKTYEMVEDPATNHVVSWG--PDCASFVVWNPPDFSRDLLPKYFKHNNFSSFIRQLNTY--------------------------------------------------------------GFRKIDPERWEFANEDFVRGHTNLLKNIRRRK
>PeHsf07	FLAKTFEMVSDPATDAVVSWG--AARNSFVVWDQHAFAARLLPLHFKHANFSSFLRQLNTY--------------------------------------------------------------GFRKVNPDRWEFANADFLGGQRHLLANIRRRR
>PeHsf08	FLIKTYEMVEDPATNHVVSWG--PAGASFVVWNPPDFSRDLLPKYFKHNNFSSFVRQLNTY--------------------------------------------------------------GFRKIDPERWEFANEDFVRGHTYLLKNIYRRK
>PeHsf09	FLTKTYQLVDDPCTDHIVSWG-ED-DTTFVVWRPPEFARDLLPNYFKHNNFSSFVRQLNTY--------------------------------------------------------------GFRKIVADRWEFANEFFRKGAKHLLAEIHRRK
>PeHsf10	FLTKTYQLVDEPAVDDVISWN-ED-GSTFVVWRPAEFARDLLPKYFKHNNFSSFVRQLNTY--------------------------------------------------------------GFRKIVPDRWEFANDCFRRGEKRLLCDIHRRK
>PeHsf11	FLTKTYDLVEDPSTDGVVSWS--RAGNSFVVWDPHVFADVLLPRLFKHNNFSSFVRQLNTY--------------------------------------------------------------GFRKVDPDRWEFANEGFLRGQRHLLKMIKRRK
>PeHsf12	FVAKTYEMVADAATDAVVSWGPDGGGSSFVVWDPHALAAGLLPRFFKHANFSSFVRQLNIY--------------------------------------------------------------GFRKVNPDRWEFANEAFLAGKKHLLKNIKRRR
>PeHsf13	FVEKTYQMVCDPRTDALVRWG--RENNSFVVADPAGFSQLLLPCFFKHSNFSSFIRQLNTY--------------------------------------------------------------GFRKVHPDRWEFAHELFLRGQTHLLPRIVRRK
>PeHsf14	FVAKTFHMVSDPATDAIVRWG--GASNTFLVLDTAAFSDFLLPSYFKHRNFASFVRQLNTY--------------------------------------------------------------GFRKVDPDRWEFAHESFLREQAQLLPLIVRKK
>PeHsf15	FLSKTYEMVDDPATDAVVAWT--PSGVSFVVANQAEFCRDLLPKYFKHNNFSSFVRQLNTY--------------------------------------------------------------GFRKVDPEEWEFANEDFLRGQRLRLKNIHRRK
>PeHsf16	FLTKTYQLVDDPCTDHVVSWG-ED-ETTFVVWRPPEFARDLLPNYFKHNNFSSFVRQLNTY--------------------------------------------------------------GFRKIVADRWEFANEFFRKGAKQLLSEIHRRK
>PeHsf17	FLTKVYDMVSDPATEEVISWS--DGGGSFVVWDSHAFERDLLSRHFKHSNFTSFIRQLNTY--------------------------------------------------------------GFRKVDPDRWEWANEGFVRGQKDLLKTIKRKK
>PeHsf18	FLTKTFDLVADPATDGVASWG--RSGNSFVVWDPHVFAAVLLPRFFKHNNFSSFVRQLNTY--------------------------------------------------------------GFRKIDPDRWEFANEGFLRGQRQLLKMIKRRR
>PeHsf19	FLTKTYDMVDDPTTDAVVSWG--ATNNSFVVWDPHIFGTVLLPRYFKHNNFSSFVRQLNTY--------------------------------------------------------------GFRKVDPDRWEFANEGFLRGQRHLLKNIKRRK
>PeHsf20	FLSKTYEMVDNPATDAVVAWT--PSGASFVVANQDEFCRDLLPKYFKHNNFSSFVRQLNTY--------------------------------------------------------------GFRKVDPEQWEFANEGFLKGQRHRLKNIHRRK
>PeHsf21	FVAKTFHMVSDPATDAIVRWG--GAGNTFLVLDPAAFSDFLLPSYFKHRNFASFVRQLNSY--------------------------------------------------------------GFRKVDPDRWEFAHESFLRGQAQLLPLIVRKK
>PeHsf22	FVAKTYQMVCDRRTDALVLWG--RENNSFVVVDPAGFSQLLLPCFFKHNNFSSFVHQLNTY--------------------------------------------------------------GFRKVHPDRWEFAHQSFLRGQTHLLPRIVRRK
>PeHsf23	FVAKTFEMVADAATDAVVSWGPDGRGSSFVVWDPHALAAGLLPRFFKHANFSSFVRQLNTY--------------------------------------------------------------GFRKVNPDRWEFANEAFLAGKKHLLKNIKRRR
>PeHsf24	FLSKTYDLVSEPALDGVISWG-PA-GNSFVVWDPSTFARDVLPHHFKHNNFSSFVRQLNTY--------------------------------------------------------------GFRKVHADRWEFAHEDFLRHSKHLLKKIVRRR
>PeHsf25	FLLKTYEMVDDPATDAVVSWSD-ASDASFVVWNSPEFAARLLPTYFKHSNFSSFIRQLNTY--------------------------------------------------------------GFRKIDPERWEFANEYFVKGQKHHLKNIHRRK
>PeHsf26	FVAKTYRMVEDPATDGVIAWG--TGSNSFVVADPFVFSQTLLPAHFKHSNFSSFVRQLNTY--------------------------------------------------------------GFRKADPDRWEFAHVSFLRGQTHLLRQIVRRS
>PeHsf27	FLTKTYQLVDDPAVDDVISWN-ED-GSTFIVWRPAEFSRDLLPKYFKHNNFSSFVRQLNTY--------------------------------------------------------------GFRKIMPDRWEFANDCFRRGEKRLLCDIHRRK
>PeHsf28	FLTKTHQMVEERAIDEVISWG-EK-GRSFVVWKPVEFARDLLPLHFKHCNFSSFVRQLNTY--------------------------------------------------------------GFRKVVPDRWEFANENFRRGEQGLLFGIHRRK
>PeHsf29	FLTKTYQLVDDPATDHIVSWG-DDRVSTFVVWRPPEFARDILPNYFKHNNFSSFVRQLNTY--------------------------------------------------------------GFRKVVPERWEFANEFFRKGEKQLLCEIHRRK
>PeHsf30	FLLKTYEMVDDPSTDAVVSWSD-ASDASFVVWNPPEFTARLLPTYFKHSNFSSFIRQLNTY--------------------------------------------------------------GFRKIDSERWEFANEYFVKGQKHHLKNIHRRK
>PeHsf31	FVAKTYRMVEDPATDGVVAWG--RDSNSFVVADPFVFSQTLLPAHFKHSNFSSFVRQLNSYFLHATRRKFSAQRVGSLGEPLDPSPCSAYETDPSKQLDSSDLVTLTSPVKSTRLSNFSEAARGFHKVDPDRWEFAHLSFLRGQTHLLRQIVRRS
>PeHsf32	FLSKTYDLVSEPALDGVISWG-PA-GNSFVVWDPSTFARDVLPHHFKHNNFSSFVRQLNTY--------------------------------------------------------------GFRKVHADRWDFAHEDFLRDSKHLLKKIVRRR
>PeHsf33	FLMKTYEMVDDPATDAVVSWG--PGNNSFVVWNTPEFARDLLPKYFKHSNFSSFVRQLNTY--------------------------------------------------------------GFRKVDPDRWEFANEGFLRGQKHLLKTINRRK
>PeHsf34	FLTKTYDMVDDPTTDAVVSWG--AATNSFVVWDPHIFGTVLLPRYFKHNNFSSFVRQLNTY--------------------------------------------------------------GFRKVDPDKWEFANEGFLRGQRDLLKNIKRRK
>PeHsf35	FLTKTYQLVDDPCTDHVVSWG-ED-ETTFVVWRPPEFAMDLLPNYFKHNNFSSFVRQLNTY--------------------------------------------------------------GFKKIVADRWEFANEFFRKGAKHLLSEIHRRK
>PeHsf36	FLTKVYDMVSNPATDAVISWS--GGGGSFVVWDSHAFERDLISRHFKHSNFTSFIRQLNTY--------------------------------------------------------------GFRKVDPDRWEWANEGFVRGRKDLLKTIKRKK
>PeHsf37	FLTKTFDLVADPATDGVVSWG--RSGNSFVVWDPHVFAAVLLPRFFKHNNFSSFVRQLNTY--------------------------------------------------------------GFRKIDPDRWEFANEGFLRGQRQLLKMIKRRR
>PeHsf38	FLTKTYQLVDDPAVDDVISWN-ED-GSTFVVWRPAEFACDLLPKYFKHNNFSSFVRQLNTY--------------------------------------------------------------GFRKIVPDRWEFANDCFRRGEKRLLCDIHRRK
>PeHsf39	FLTKTYQLVDDPATDYVVSWG-DDRASSFVVWRPPEFARDVLPSYFKHSNFSSFVRQLNTY--------------------------------------------------------------GFRKVVPERWEFANEFFRKGEKQLLCEIHRRK
>PeHsf40	FLTKTYAMVEDPSTDDTISWN-DS-GTAFVVLRPAEFSRDLLPKHFKHSNFSSFVRQLNTY--------------------------------------------------------------GFKKVVADRWEFANDCFRRGEKHLLGGIQRRK
>PeHsf41	FLTKTYAMVEDPSTDDTISWN-DS-GTAFVVWLPAEFARDLLPKHFKHSNFSSFVRQLNTY--------------------------------------------------------------GFKKVGADRWEFANDCFRRGERHLLGGIQRRK
