# Supplementary material for: Genome-wide identification and analysis of the heat shock transcription factor family in moso bamboo (Phyllostachys edulis)
Source: Sci Rep. 2021 Aug 13;11:16492. doi: 10.1038/s41598-021-95899-3 (PMC8363633; doi:10.1038/s41598-021-95899-3)
Supplement: Supplementary file 3 — Supplementary Table S3. [file 41598_2021_95899_MOESM3_ESM.xlsx]

## Sheet: Moso-Moso
Sca10	3519871	3522549	Sca15	38771524	38774540	255,0,0
Sca10	3519871	3522549	Sca21	64405316	64407893	255,0,0
Sca10	3519871	3522549	Sca4	5279994	5282107	255,0,0
Sca13	117714221	117720267	Sca15	72232636	72234806	255,0,0
Sca13	117714221	117720267	Sca21	105791731	105794734	255,0,0
Sca13	91174631	91176831	Sca22	2617776	2619602	255,0,0
Sca13	117714221	117720267	Sca5	34339214	34343740	255,0,0
Sca14	33627815	33630503	Sca16	66912172	66914576	255,0,0
Sca14	40539424	40541046	Sca16	54912146	54913593	255,0,0
Sca14	54857540	54858808	Sca16	37537769	37539234	255,0,0
Sca14	57115384	57117986	Sca16	34492266	34494798	255,0,0
Sca15	38771524	38774540	Sca4	5279994	5282107	255,0,0
Sca15	38771524	38774540	Sca21	64405316	64407893	255,0,0
Sca15	61679276	61684197	Sca21	96626845	96633311	255,0,0
Sca15	72232636	72234806	Sca21	105791731	105794734	255,0,0
Sca15	94500097	94503858	Sca21	9161083	9164543	255,0,0
Sca17	49074756	49079687	Sca20	52393478	52397181	255,0,0
Sca17	54687050	54691243	Sca20	5525280	5530407	255,0,0
Sca17	80486587	80489026	Sca6	50181002	50183068	255,0,0
Sca18	37635773	37642186	Sca3	17095591	17101377	255,0,0
Sca18	38024325	38025852	Sca3	17300229	17302543	255,0,0
Sca18	26517557	26519682	Sca22	2617776	2619602	255,0,0
Sca18	38024325	38025852	Sca22	15546435	15548028	255,0,0
Sca21	64405316	64407893	Sca4	5279994	5282107	255,0,0
Sca22	15546435	15548028	Sca3	17300229	17302543	255,0,0
Sca23	17548422	17549945	Sca24	57049346	57050791	255,0,0
Sca7	43016455	43019591	Sca9	57449663	57452744	255,0,0
Sca1	6964644	6967426	Sca7	59416681	59428208
Sca1	7548529	7553524	Sca7	59279436	59281189
Sca1	8160540	8161228	Sca7	58756527	58774565
Sca1	9038189	9040227	Sca7	58327775	58330825
Sca1	9129715	9139485	Sca7	58250326	58267031
Sca1	9276395	9280759	Sca7	58191497	58194476
Sca1	9368790	9373099	Sca7	58122849	58126908
Sca1	9409800	9413936	Sca7	58105155	58107843
Sca1	9485210	9486800	Sca7	58042166	58043630
Sca1	9489702	9491966	Sca7	58033548	58035137
Sca1	9493695	9496858	Sca7	58029868	58031077
Sca1	9734698	9739236	Sca7	57978747	57983116
Sca1	10081239	10082285	Sca7	57623303	57626406
Sca1	10126895	10129390	Sca7	57556331	57558731
Sca1	10197042	10198095	Sca7	57482077	57483022
Sca1	10359474	10366969	Sca7	57343786	57347740
Sca1	10399250	10413830	Sca7	57330155	57335065
Sca1	10418454	10421327	Sca7	57321082	57324486
Sca1	10601575	10611799	Sca7	57156418	57169558
Sca1	10668556	10673974	Sca7	57001646	57005810
Sca1	10674420	10676355	Sca7	56999583	57001369
Sca1	10753519	10755088	Sca7	56898491	56900436
Sca1	10766145	10769524	Sca7	56879979	56881631
Sca1	10811317	10823371	Sca7	56859463	56873155
Sca1	10829509	10830155	Sca7	56821941	56822479
Sca1	10896021	10898075	Sca7	56677458	56679399
Sca1	11265143	11268296	Sca7	56406913	56410042
Sca1	11332523	11333492	Sca7	56377500	56392461
Sca1	11335651	11352502	Sca7	56329221	56337616
Sca1	11363602	11367399	Sca7	56285169	56286588
Sca1	11402445	11410073	Sca7	56273363	56279176
Sca1	11420313	11426815	Sca7	56255595	56262023
Sca1	11458904	11467747	Sca7	55931109	55943630
Sca1	11468466	11473256	Sca7	55923566	55929533
Sca1	11506525	11510983	Sca7	55906796	55911351
Sca1	11513030	11517058	Sca7	55893928	55898123
Sca1	11543979	11547090	Sca7	55888411	55891294
Sca1	11565596	11567479	Sca7	55885820	55887313
Sca1	12453730	12457554	Sca7	55547697	55551496
Sca1	12572441	12575085	Sca7	55305843	55309094
Sca1	12927581	12930997	Sca7	55143369	55147208
Sca1	12932193	12933688	Sca7	55140475	55141727
Sca1	12934953	12944326	Sca7	55135811	55139417
Sca1	12951892	12958981	Sca7	55117878	55122141
Sca1	13284913	13286321	Sca7	55063632	55065016
Sca1	13373543	13375323	Sca7	55058754	55062752
Sca1	13719177	13725404	Sca7	55002776	55008705
Sca1	13758759	13761762	Sca7	54984956	54986991
Sca1	13776891	13777921	Sca7	54975653	54976833
Sca1	14444958	14450614	Sca7	54950292	54956312
Sca1	14497859	14499181	Sca7	54937133	54941139
Sca1	14545940	14548100	Sca7	54923181	54934948
Sca1	14584360	14590941	Sca7	54886302	54892498
Sca1	14591625	14592127	Sca7	54882311	54886166
Sca1	14620397	14621570	Sca7	54840863	54846666
Sca1	15163811	15164703	Sca7	54645198	54646707
Sca1	15634427	15637876	Sca7	54601188	54604628
Sca1	15649847	15652994	Sca7	54580297	54580802
Sca1	15655170	15659439	Sca7	54572577	54576370
Sca1	15659606	15664410	Sca7	54558854	54572221
Sca1	15697346	15700130	Sca7	54555066	54558361
Sca1	15708961	15713563	Sca7	54536492	54538589
Sca1	15721320	15725339	Sca7	54488452	54492244
Sca1	15770566	15771491	Sca7	54479558	54482563
Sca1	15867827	15871519	Sca7	54470610	54470993
Sca1	16034804	16040390	Sca7	54450713	54457051
Sca1	16061791	16067212	Sca7	54441585	54446310
Sca1	16068658	16070389	Sca7	54395275	54395949
Sca1	17148936	17152314	Sca7	54264627	54270413
Sca1	17171602	17176240	Sca7	54197288	54197907
Sca1	17216500	17221708	Sca7	54191241	54197089
Sca1	17234845	17240079	Sca7	54081047	54084704
Sca1	17240303	17244624	Sca7	54075749	54078892
Sca1	17250871	17253405	Sca7	54048303	54051028
Sca1	17271085	17275168	Sca7	53980783	53982841
Sca1	17366362	17367810	Sca7	53939917	53941911
Sca1	17370931	17371339	Sca7	53886738	53887697
Sca1	17372977	17379000	Sca7	53863602	53866037
Sca1	17458722	17461542	Sca7	53842981	53845841
Sca1	17481076	17484771	Sca7	53829907	53834303
Sca1	17518631	17524274	Sca7	53821046	53826398
Sca1	17524608	17526285	Sca7	53817796	53820578
Sca1	17704725	17705607	Sca7	53541870	53543221
Sca1	19020282	19029037	Sca7	53493289	53498600
Sca1	19065531	19067419	Sca7	53441513	53443003
Sca1	19155527	19164498	Sca7	53390165	53399459
Sca1	19212677	19216490	Sca7	53355918	53367789
Sca1	19243990	19251513	Sca7	53174837	53175497
Sca1	19507396	19516838	Sca7	53056096	53062860
Sca1	19637689	19643835	Sca7	53014179	53021217
Sca1	19659187	19670491	Sca7	53000878	53006524
Sca1	19735166	19736705	Sca7	52983021	52984464
Sca1	19943330	19951435	Sca7	52787569	52792952
Sca1	19953937	19956134	Sca7	52783247	52785483
Sca1	19963763	19968521	Sca7	52730823	52738977
Sca1	19994722	20026233	Sca7	52695097	52717389
Sca1	20029461	20035069	Sca7	52669712	52675451
Sca1	20061988	20065668	Sca7	52638332	52642229
Sca1	20081190	20083827	Sca7	52603193	52606082
Sca1	20159677	20162205	Sca7	52574253	52577052
Sca1	20236789	20246074	Sca7	52499685	52510163
Sca1	20257618	20258131	Sca7	52469035	52469643
Sca1	20283589	20284198	Sca7	52461679	52462467
Sca1	21140331	21141163	Sca7	52436540	52437308
Sca1	21141656	21144762	Sca7	52423091	52426096
Sca1	21228077	21232278	Sca7	52409076	52413453
Sca1	21261382	21272591	Sca7	52386693	52398737
Sca1	21321049	21333656	Sca7	52352193	52357348
Sca1	21357833	21364118	Sca7	52309991	52316733
Sca1	21381434	21383198	Sca7	52291716	52300520
Sca1	21489800	21516649	Sca7	52267330	52288563
Sca1	21557418	21572728	Sca7	52217267	52220794
Sca1	21585132	21590062	Sca7	52011132	52012118
Sca1	21611673	21618456	Sca7	51981422	51987310
Sca1	21634890	21638219	Sca7	51973647	51977890
Sca1	21688988	21700237	Sca7	51935238	51946724
Sca1	21739533	21743825	Sca7	51921725	51925658
Sca10	23911816	23913294	Sca15	91475050	91475472
Sca10	23935690	23939632	Sca15	91486359	91490695
Sca10	23963433	23967638	Sca15	91536738	91541169
Sca10	24004207	24005569	Sca15	91561563	91562317
Sca10	24050163	24051450	Sca15	91563118	91564742
Sca10	24127485	24132122	Sca15	91619380	91626863
Sca10	24146640	24150494	Sca15	91679521	91683795
Sca10	24158345	24161770	Sca15	91685344	91689807
Sca10	24575982	24583016	Sca15	91781710	91792372
Sca10	25508783	25513859	Sca15	91838630	91840657
Sca10	25835227	25836713	Sca15	92086521	92087831
Sca10	26089793	26094105	Sca15	92173298	92177510
Sca10	26290637	26292801	Sca15	92471754	92473449
Sca10	26573150	26574958	Sca15	92851924	92854933
Sca10	26667542	26669789	Sca15	93034790	93036722
Sca10	26893278	26899378	Sca15	93115460	93123797
Sca10	26906449	26910800	Sca15	93125433	93128914
Sca10	26911744	26921054	Sca15	93129393	93137335
Sca10	26939235	26941634	Sca15	93152320	93157150
Sca10	27159046	27166981	Sca15	93192868	93198877
Sca10	27361412	27367438	Sca15	93237481	93239592
Sca10	27465911	27467579	Sca15	93254803	93258422
Sca10	27485149	27488411	Sca15	93292041	93295327
Sca10	27489040	27492391	Sca15	93324145	93329015
Sca10	27994465	27995265	Sca15	93599781	93609808
Sca10	28251620	28255288	Sca15	93660210	93664417
Sca10	28565178	28566623	Sca15	93773032	93774213
Sca10	29452846	29453696	Sca15	93954499	93955544
Sca10	29641486	29646408	Sca15	93998708	94003131
Sca10	29665804	29671265	Sca15	94002692	94010010
Sca10	29692313	29696942	Sca15	94025443	94028466
Sca10	29790862	29794616	Sca15	94042017	94044498
Sca10	29863968	29866891	Sca15	94070219	94072825
Sca10	30115531	30119883	Sca15	94085391	94099951
Sca10	30230016	30236528	Sca15	94110911	94117890
Sca10	30739283	30742073	Sca15	94270323	94272121
Sca10	31075646	31076947	Sca15	94411070	94414401
Sca10	31242345	31242708	Sca15	94474951	94476041
Sca10	31653455	31657722	Sca15	94559425	94568548
Sca10	31825133	31827198	Sca15	94636985	94639191
Sca10	31856774	31862080	Sca15	94666304	94670540
Sca10	31970572	31974259	Sca15	94673454	94677502
Sca10	32046076	32049559	Sca15	94899447	94904368
Sca10	32091742	32093203	Sca15	94916419	94917911
Sca10	32130047	32142008	Sca15	94990107	94992303
Sca10	32218959	32221230	Sca15	95031314	95035561
Sca10	32249065	32250318	Sca15	95110739	95112360
Sca10	32453286	32459021	Sca15	95193216	95203604
Sca10	32820089	32828027	Sca15	95286199	95297384
Sca10	32908585	32924046	Sca15	95341453	95348269
Sca10	33008775	33010670	Sca15	95402723	95404973
Sca10	33554686	33556146	Sca15	95481549	95493279
Sca10	33584857	33627575	Sca15	95513831	95528940
Sca10	33771626	33779711	Sca15	95665979	95669768
Sca10	33849490	33851282	Sca15	95747583	95749298
Sca10	34089329	34105991	Sca15	95798400	95810682
Sca10	34184080	34188885	Sca15	95816813	95821333
Sca10	34231810	34238390	Sca15	95888185	95890672
Sca10	34239310	34243766	Sca15	95932875	95945555
Sca10	34481097	34492752	Sca15	95974703	95981363
Sca10	34504572	34517055	Sca15	96065506	96097156
Sca10	34584307	34586554	Sca15	96122507	96132087
Sca10	35176816	35178761	Sca15	96224461	96226113
Sca10	35190424	35192068	Sca15	96261379	96263322
Sca10	35313147	35315616	Sca15	96289112	96293608
Sca10	35807825	35809495	Sca15	96434257	96436763
Sca10	35918657	35922868	Sca15	96475571	96477915
Sca10	36011721	36013542	Sca15	96528185	96530854
Sca10	36173887	36179536	Sca15	96532549	96538609
Sca10	36224198	36225598	Sca15	96544139	96546373
Sca10	36367299	36371292	Sca15	96609296	96612794
Sca10	36400098	36405396	Sca15	96669235	96672427
Sca10	36524028	36561236	Sca15	96685371	96691063
Sca10	36576793	36578541	Sca15	96794764	96796293
Sca10	37499950	37500844	Sca15	97205054	97208989
Sca10	37678819	37699622	Sca15	97299257	97304620
Sca10	37994339	37997718	Sca15	97352116	97355015
Sca10	38094645	38096466	Sca15	97411845	97412617
Sca10	38116396	38121666	Sca15	97497545	97499418
Sca10	38583266	38591104	Sca15	97740439	97746823
Sca10	38810044	38814056	Sca15	97974440	97979777
Sca10	38873236	38876096	Sca15	98364690	98367395
Sca10	39005511	39010303	Sca15	98407406	98410449
Sca10	39187225	39188941	Sca15	98458120	98459821
Sca10	1566698	1569386	Sca15	40915231	40916258
Sca10	1581055	1584850	Sca15	40909711	40914899
Sca10	1627012	1628852	Sca15	40865055	40866538
Sca10	1657786	1664701	Sca15	40714455	40717213
Sca10	1740118	1758638	Sca15	40686501	40713644
Sca10	1824106	1826981	Sca15	40671282	40675349
Sca10	2073026	2089096	Sca15	40399668	40423841
Sca10	2095942	2099782	Sca15	40313316	40317680
Sca10	3097280	3103801	Sca15	39831555	39836485
Sca10	3105387	3107491	Sca15	39809255	39810607
Sca10	3170286	3174655	Sca15	39716624	39720158
Sca10	3337252	3342407	Sca15	39186106	39195010
Sca10	3358581	3361992	Sca15	39092915	39096017
Sca10	3412132	3416005	Sca15	38920213	38922196
Sca10	3445250	3447361	Sca15	38918026	38920075
Sca10	3492072	3498677	Sca15	38850042	38862225
Sca10	3500372	3504066	Sca15	38812926	38820323
Sca10	3519871	3522549	Sca15	38771524	38774540
Sca10	3617674	3619196	Sca15	38485551	38487214
Sca10	3721015	3726192	Sca15	38434885	38439426
Sca10	3751442	3755259	Sca15	38336557	38339615
Sca10	3778267	3783634	Sca15	38332170	38335415
Sca10	3850357	3859443	Sca15	38329528	38330601
Sca10	3916350	3917253	Sca15	38131339	38135057
Sca10	3953520	3955454	Sca15	38116929	38118958
Sca10	4030279	4032239	Sca15	37841128	37846437
Sca10	4039743	4041085	Sca15	37808191	37816061
Sca10	4073315	4076646	Sca15	37804110	37807108
Sca10	4118100	4121690	Sca15	37680527	37684314
Sca10	4158598	4162990	Sca15	37554261	37565550
Sca10	4209003	4211161	Sca15	37507401	37508253
Sca10	4308334	4310243	Sca15	37316186	37317481
Sca10	4323631	4331444	Sca15	37127842	37132552
Sca10	4353921	4359066	Sca15	37077072	37079822
Sca10	4607327	4613785	Sca15	36733551	36738557
Sca10	4637293	4638763	Sca15	36679852	36681173
Sca10	4694706	4700296	Sca15	36313781	36318726
Sca10	4733150	4737503	Sca15	36201271	36204669
Sca10	4822310	4822986	Sca15	35875444	35877063
Sca10	4895604	4901472	Sca15	35766072	35768812
Sca10	4902007	4911425	Sca15	35652719	35655471
Sca10	4920928	4928848	Sca15	35585254	35595240
Sca10	4972096	4985407	Sca15	35436748	35438281
Sca10	5035955	5040146	Sca15	35189422	35194917
Sca10	5046971	5049636	Sca15	35180776	35183072
Sca10	5066212	5071736	Sca15	35171811	35172355
Sca10	5107065	5111603	Sca15	35098387	35104167
Sca10	5187394	5189853	Sca15	34882012	34883464
Sca10	5200796	5204580	Sca15	34837616	34842163
Sca10	5230697	5233964	Sca15	34832563	34835985
Sca10	5299491	5302945	Sca15	34572662	34574901
Sca10	5414344	5418648	Sca15	34280124	34298934
Sca10	5432286	5435960	Sca15	33926590	33932627
Sca10	5474522	5480527	Sca15	33589936	33598711
Sca10	5501900	5503005	Sca15	33474729	33476320
Sca10	5551897	5553093	Sca15	33437342	33439619
Sca10	5651246	5656685	Sca15	33246720	33255398
Sca10	5682927	5697873	Sca15	33180557	33187915
Sca10	5704517	5707390	Sca15	33124209	33127894
Sca10	5770400	5775257	Sca15	33067589	33075429
Sca10	5781819	5783020	Sca15	33047073	33048194
Sca10	5988456	5990917	Sca15	32797714	32800657
Sca10	6035976	6037101	Sca15	32188379	32189703
Sca10	6082978	6086011	Sca15	32147372	32154529
Sca10	6107076	6118473	Sca15	32087425	32102569
Sca10	6138232	6143093	Sca15	32059757	32060212
Sca10	6159327	6163973	Sca15	31972536	31977617
Sca10	6195214	6200079	Sca15	31955749	31958108
Sca10	6301417	6304392	Sca15	31539355	31542769
Sca10	6309437	6315500	Sca15	31469742	31470942
Sca10	6351178	6356050	Sca15	31426985	31436480
Sca10	6495151	6497781	Sca15	30982690	30984608
Sca10	6883609	6888935	Sca15	30554418	30557626
Sca10	6921994	6927610	Sca15	30540332	30544601
Sca10	6933475	6935803	Sca15	30518743	30521502
Sca10	6935839	6939664	Sca15	30509722	30519192
Sca10	6996246	6997664	Sca15	30297146	30299068
Sca10	7003764	7009073	Sca15	30108377	30138633
Sca10	7106333	7112138	Sca15	30026936	30032286
Sca10	7118475	7123872	Sca15	30014922	30023412
Sca10	7151465	7154060	Sca15	29980399	29995857
Sca10	7261438	7265236	Sca15	29623822	29628942
Sca10	7496567	7498001	Sca15	29375876	29377126
Sca10	7641996	7645669	Sca15	29277473	29282586
Sca10	7881850	7885456	Sca15	28544306	28557195
Sca10	7974671	7990114	Sca15	28404356	28416963
Sca10	8196196	8198813	Sca15	27919356	27921909
Sca10	8341361	8343709	Sca15	27770222	27772339
Sca10	8354229	8355659	Sca15	27628027	27638297
Sca10	8394830	8395621	Sca15	26939258	26940064
Sca10	8461781	8463035	Sca15	26506527	26507870
Sca10	8625866	8631037	Sca15	26355902	26362343
Sca10	8738932	8740258	Sca15	26027989	26029509
Sca10	8852723	8855788	Sca15	24810484	24812808
Sca10	3337252	3342407	Sca21	64545658	64560947
Sca10	3358581	3361992	Sca21	64512254	64515113
Sca10	3445250	3447361	Sca21	64425321	64429477
Sca10	3519871	3522549	Sca21	64405316	64407893
Sca10	3568225	3572429	Sca21	64295638	64301834
Sca10	3613026	3613637	Sca21	63696681	63697960
Sca10	3721015	3726192	Sca21	63659644	63665830
Sca10	3751442	3755259	Sca21	63562843	63567902
Sca10	3850357	3859443	Sca21	63540607	63542380
Sca10	3953520	3955454	Sca21	63157075	63158999
Sca10	4030279	4032239	Sca21	62715956	62719502
Sca10	4039743	4041085	Sca21	62570518	62576371
Sca10	4073315	4076646	Sca21	62556172	62559588
Sca10	4118100	4121690	Sca21	62489272	62496056
Sca10	4158598	4162990	Sca21	61947561	61961459
Sca10	4209003	4211161	Sca21	61852857	61854986
Sca10	4308334	4310243	Sca21	61584293	61585268
Sca10	4323631	4331444	Sca21	61438845	61441354
Sca10	4353921	4359066	Sca21	61415904	61418476
Sca10	4607327	4613785	Sca21	60899485	60904157
Sca10	4637293	4638763	Sca21	60854384	60855817
Sca10	4733150	4737503	Sca21	60647018	60650546
Sca10	4822310	4822986	Sca21	60434636	60435542
Sca10	4895604	4901472	Sca21	60350165	60354078
Sca10	4972096	4985407	Sca21	60203966	60205460
Sca10	5035955	5040146	Sca21	60088130	60094991
Sca10	5046971	5049636	Sca21	60059534	60061802
Sca10	5066212	5071736	Sca21	60011453	60016316
Sca10	5107065	5111603	Sca21	59963952	59968065
Sca10	5230697	5233964	Sca21	59469030	59472402
Sca10	5299491	5302945	Sca21	59154414	59155795
Sca10	5414344	5418648	Sca21	58698550	58701121
Sca10	5432286	5435960	Sca21	58665248	58681111
Sca10	5474522	5480527	Sca21	58311419	58332981
Sca10	5651246	5656685	Sca21	57855824	57858094
Sca10	5682927	5697873	Sca21	57809440	57816383
Sca10	5704517	5707390	Sca21	57684532	57687474
Sca10	5770400	5775257	Sca21	57649035	57657487
Sca10	5781819	5783020	Sca21	57588662	57590188
Sca10	5860582	5861539	Sca21	57367540	57368896
Sca10	6035976	6037101	Sca21	57199519	57201066
Sca10	6107076	6118473	Sca21	57068667	57089923
Sca10	6138232	6143093	Sca21	56954701	56955304
Sca10	6159327	6163973	Sca21	56889538	56893934
Sca10	6195214	6200079	Sca21	56839948	56841433
Sca10	6301417	6304392	Sca21	56356013	56358268
Sca10	6441740	6442772	Sca21	56091910	56096047
Sca10	6495151	6497781	Sca21	55476844	55477948
Sca10	6883609	6888935	Sca21	55127231	55134894
Sca10	6921994	6927610	Sca21	54936307	54937410
Sca10	6933475	6935803	Sca21	54885404	54887914
Sca10	6949619	6955732	Sca21	54802474	54818155
Sca10	7003764	7009073	Sca21	54603813	54626424
Sca10	7106333	7112138	Sca21	54460209	54473645
Sca10	7118475	7123872	Sca21	54280998	54287388
Sca10	7151465	7154060	Sca21	54251513	54262326
Sca10	7261438	7265236	Sca21	53942140	53945759
Sca10	7496567	7498001	Sca21	53700688	53701926
Sca10	7881850	7885456	Sca21	52972259	53001507
Sca10	8196196	8198813	Sca21	52049980	52052477
Sca10	8341361	8343709	Sca21	51928637	51930927
Sca10	8394830	8395621	Sca21	50973349	50974317
Sca10	8461781	8463035	Sca21	50445998	50447235
Sca10	8738932	8740258	Sca21	50218434	50220318
Sca10	8852723	8855788	Sca21	49511835	49512995
Sca10	9135871	9136847	Sca21	48280055	48288271
Sca10	9291015	9295520	Sca21	47663033	47672607
Sca10	9462037	9463588	Sca21	47280174	47282484
Sca10	32453286	32459021	Sca21	7394591	7409192
Sca10	32820089	32828027	Sca21	7305475	7319962
Sca10	32908585	32924046	Sca21	7255625	7275525
Sca10	33008775	33010670	Sca21	7247204	7249033
Sca10	33584857	33627575	Sca21	7143913	7160776
Sca10	33771626	33779711	Sca21	7107900	7112757
Sca10	33923841	33925664	Sca21	7015551	7017970
Sca10	34089329	34105991	Sca21	6856753	6865892
Sca10	34130438	34145216	Sca21	6842690	6847773
Sca10	34184080	34188885	Sca21	6831859	6839486
Sca10	34239310	34243766	Sca21	6783265	6786842
Sca10	34430230	34434384	Sca21	6601052	6604481
Sca10	34747706	34758337	Sca21	6537910	6538417
Sca10	35176816	35178761	Sca21	6380690	6382147
Sca10	35190424	35192068	Sca21	6362416	6364490
Sca10	35313147	35315616	Sca21	6341024	6343454
Sca10	35807825	35809495	Sca21	6131073	6133379
Sca10	35918657	35922868	Sca21	6123315	6127950
Sca10	36224198	36225598	Sca21	6092768	6095485
Sca10	36400098	36405396	Sca21	5981308	5984961
Sca10	36524028	36561236	Sca21	5925431	5935240
Sca10	36576793	36578541	Sca21	5903136	5904718
Sca10	37235751	37238575	Sca21	5528522	5534101
Sca10	37259509	37261339	Sca21	5438431	5440250
Sca10	37678819	37699622	Sca21	5352265	5357453
Sca10	37994339	37997718	Sca21	5326588	5329867
Sca10	38008219	38013347	Sca21	5268245	5270460
Sca10	38116396	38121666	Sca21	5116004	5116638
Sca10	38373842	38375711	Sca21	4632134	4636238
Sca10	38873236	38876096	Sca21	4108782	4112843
Sca10	39005511	39010303	Sca21	4093760	4096817
Sca10	39187225	39188941	Sca21	3847247	3848716
Sca10	39310802	39312517	Sca21	3780591	3781485
Sca10	39798999	39802096	Sca21	3298917	3299451
Sca10	40569228	40572467	Sca21	2937042	2939564
Sca10	40660983	40667472	Sca21	2812726	2819507
Sca10	40806877	40811075	Sca21	2780356	2787353
Sca10	41242840	41247569	Sca21	2600359	2603841
Sca10	41404565	41416296	Sca21	2553532	2556848
Sca10	42407520	42420317	Sca21	2386907	2391153
Sca10	43437848	43457044	Sca21	2202139	2206121
Sca10	43845676	43849490	Sca21	2174021	2178690
Sca10	43975980	43980215	Sca21	2161355	2169502
Sca10	23935690	23939632	Sca21	12529952	12534254
Sca10	24050163	24051450	Sca21	12390162	12390593
Sca10	24115702	24116229	Sca21	12354837	12359696
Sca10	24127485	24132122	Sca21	12318937	12329951
Sca10	24146640	24150494	Sca21	12257325	12260773
Sca10	24158345	24161770	Sca21	12190988	12194985
Sca10	24575982	24583016	Sca21	11962588	11973261
Sca10	25835227	25836713	Sca21	11841670	11843520
Sca10	26089793	26094105	Sca21	11749652	11753807
Sca10	26290637	26292801	Sca21	11444058	11445792
Sca10	26667542	26669789	Sca21	11015499	11017592
Sca10	26906449	26910800	Sca21	10852138	10857012
Sca10	26911744	26921054	Sca21	10842265	10852019
Sca10	26939235	26941634	Sca21	10838136	10842523
Sca10	27159046	27166981	Sca21	10789045	10792547
Sca10	27361412	27367438	Sca21	10744927	10749918
Sca10	27465911	27467579	Sca21	10738723	10742784
Sca10	27498115	27502493	Sca21	10662962	10663434
Sca10	28251620	28255288	Sca21	10018307	10021673
Sca10	28565178	28566623	Sca21	9907834	9909724
Sca10	29262339	29269735	Sca21	9827539	9835239
Sca10	29452846	29453696	Sca21	9752403	9754864
Sca10	29641486	29646408	Sca21	9703894	9708420
Sca10	29665804	29671265	Sca21	9700228	9703989
Sca10	29692313	29696942	Sca21	9666111	9669386
Sca10	29790862	29794616	Sca21	9650741	9653104
Sca10	29863968	29866891	Sca21	9621779	9625435
Sca10	30115531	30119883	Sca21	9583891	9589566
Sca10	30230016	30236528	Sca21	9563390	9570804
Sca10	30739283	30742073	Sca21	9431768	9437190
Sca10	31075646	31076947	Sca21	9280879	9282831
Sca10	31347885	31351132	Sca21	9164733	9167692
Sca10	31653455	31657722	Sca21	9005986	9009401
Sca10	31739973	31742567	Sca21	8972738	8973646
Sca10	31825133	31827198	Sca21	8835272	8837342
Sca10	31856774	31862080	Sca21	8757928	8762222
Sca10	31970572	31974259	Sca21	8669974	8673359
Sca10	32046076	32049559	Sca21	8662894	8667357
Sca10	32091742	32093203	Sca21	8651098	8652608
Sca10	32130047	32142008	Sca21	8608707	8610454
Sca10	32218959	32221230	Sca21	8563685	8568847
Sca10	32249065	32250318	Sca21	8485366	8486459
Sca10	1160883	1169189	Sca4	3580577	3588418
Sca10	1203039	1210035	Sca4	3637961	3653165
Sca10	1227951	1237894	Sca4	3674335	3685570
Sca10	1249175	1254506	Sca4	3711424	3716883
Sca10	1254977	1260804	Sca4	3719562	3725692
Sca10	1351710	1366545	Sca4	3817671	3839542
Sca10	1548582	1554961	Sca4	3855057	3864305
Sca10	1566698	1569386	Sca4	3904425	3905117
Sca10	1629937	1638020	Sca4	3919297	3929229
Sca10	1657786	1664701	Sca4	4003043	4008113
Sca10	1673120	1674940	Sca4	4013174	4015328
Sca10	1695445	1733428	Sca4	4036776	4057140
Sca10	1740118	1758638	Sca4	4082607	4098347
Sca10	1770787	1774007	Sca4	4128068	4131694
Sca10	1787297	1789888	Sca4	4193589	4194699
Sca10	1790032	1802149	Sca4	4195760	4202689
Sca10	1821516	1824463	Sca4	4202874	4203764
Sca10	1849917	1851940	Sca4	4239794	4241659
Sca10	1872550	1883184	Sca4	4263635	4279474
Sca10	1937810	1943957	Sca4	4324720	4328772
Sca10	1945044	1950923	Sca4	4334697	4339759
Sca10	1977642	1982802	Sca4	4371725	4377552
Sca10	1979151	1986082	Sca4	4379445	4381416
Sca10	2003860	2007307	Sca4	4408262	4411779
Sca10	2019662	2020199	Sca4	4426970	4427581
Sca10	2028688	2034672	Sca4	4443658	4452905
Sca10	2073026	2089096	Sca4	4478308	4502416
Sca10	2095942	2099782	Sca4	4561868	4567788
Sca10	2835618	2858032	Sca4	4637291	4646708
Sca10	3070213	3073101	Sca4	4672693	4675482
Sca10	3073867	3077525	Sca4	4676836	4679391
Sca10	3080380	3081714	Sca4	4687952	4689395
Sca10	3083010	3090733	Sca4	4689446	4702556
Sca10	3093199	3096524	Sca4	4710151	4712921
Sca10	3097280	3103801	Sca4	4713542	4719333
Sca10	3105387	3107491	Sca4	4732962	4735962
Sca10	3123080	3130642	Sca4	4783663	4788050
Sca10	3170286	3174655	Sca4	4897984	4901670
Sca10	3174932	3178791	Sca4	4902212	4907301
Sca10	3223113	3253220	Sca4	4926654	4953858
Sca10	3265596	3272673	Sca4	4990085	4993767
Sca10	3303394	3307274	Sca4	5028260	5031371
Sca10	3306318	3311334	Sca4	5031620	5035459
Sca10	3337252	3342407	Sca4	5091100	5099363
Sca10	3358581	3361992	Sca4	5117772	5121863
Sca10	3382106	3387226	Sca4	5138660	5143131
Sca10	3395637	3398381	Sca4	5162918	5165833
Sca10	3434998	3436768	Sca4	5168630	5169186
Sca10	3436999	3444841	Sca4	5169304	5173506
Sca10	3445250	3447361	Sca4	5186345	5187323
Sca10	3492072	3498677	Sca4	5237678	5257152
Sca10	3500372	3504066	Sca4	5258762	5261735
Sca10	3519871	3522549	Sca4	5279994	5282107
Sca10	3541538	3542317	Sca4	5326158	5327129
Sca10	3542353	3546383	Sca4	5329977	5335070
Sca10	3562380	3565995	Sca4	5375109	5379688
Sca10	3565933	3568040	Sca4	5380746	5382646
Sca10	3568225	3572429	Sca4	5383077	5385911
Sca10	3613026	3613637	Sca4	5398159	5407938
Sca10	3631822	3633509	Sca4	5432097	5434497
Sca10	3643722	3644696	Sca4	5635502	5637446
Sca10	3645471	3647746	Sca4	5637956	5640601
Sca10	3751442	3755259	Sca4	5692945	5696785
Sca10	3778267	3783634	Sca4	5704673	5709620
Sca10	3784212	3785379	Sca4	5729368	5730938
Sca10	3788268	3793159	Sca4	5745218	5756192
Sca10	3818076	3822809	Sca4	5915682	5919844
Sca10	3850357	3859443	Sca4	5929477	5957541
Sca10	3900699	3901687	Sca4	5988047	5990522
Sca10	3953520	3955454	Sca4	6098554	6100644
Sca10	3978748	3982897	Sca4	6134240	6138426
Sca10	4039743	4041085	Sca4	6198422	6201010
Sca10	4066026	4071795	Sca4	6254378	6257057
Sca10	4073315	4076646	Sca4	6272582	6275955
Sca10	4118100	4121690	Sca4	6292624	6293082
Sca10	4139623	4144967	Sca4	6332689	6340472
Sca10	4151869	4156565	Sca4	6376884	6382592
Sca10	4158598	4162990	Sca4	6383386	6386660
Sca10	4209003	4211161	Sca4	6397167	6404689
Sca10	4213142	4217214	Sca4	6412314	6418962
Sca10	4244841	4246247	Sca4	6441190	6442415
Sca10	4246002	4247426	Sca4	6442737	6443687
Sca10	4248207	4253596	Sca4	6450846	6457938
Sca10	4253469	4259185	Sca4	6458546	6472598
Sca10	4275996	4277371	Sca4	6475988	6488049
Sca10	4308334	4310243	Sca4	6535215	6537084
Sca10	4323631	4331444	Sca4	6589230	6592472
Sca10	4392897	4397195	Sca4	6621357	6625591
Sca10	4397919	4401193	Sca4	6627239	6631652
Sca10	4417280	4424909	Sca4	6673532	6677436
Sca10	4429168	4434958	Sca4	6695270	6699705
Sca10	4453533	4463468	Sca4	6740109	6748854
Sca10	4517277	4523549	Sca4	6798416	6808984
Sca10	4574590	4579362	Sca4	6832296	6836909
Sca10	4602643	4606951	Sca4	6842407	6846561
Sca10	4607327	4613785	Sca4	6858732	6865258
Sca10	4613992	4614730	Sca4	6882520	6883479
Sca10	4624420	4630007	Sca4	6886567	6897675
Sca10	4929315	4931362	Sca4	7198992	7200873
Sca10	5187394	5189853	Sca4	7494739	7497175
Sca10	5200796	5204580	Sca4	7562870	7568263
Sca10	5205042	5209766	Sca4	7661097	7666047
Sca10	5230697	5233964	Sca4	7668475	7669650
Sca10	5299491	5302945	Sca4	7672641	7678141
Sca10	5321859	5327051	Sca4	7784689	7794787
Sca10	5355322	5356825	Sca4	7802858	7804727
Sca10	5414344	5418648	Sca4	7832694	7847001
Sca10	5432286	5435960	Sca4	7865394	7871211
Sca10	5442464	5445287	Sca4	7893775	7896835
Sca10	5474522	5480527	Sca4	7913425	7928968
Sca10	5501900	5503005	Sca4	7968241	7969182
Sca10	5519300	5523514	Sca4	8005931	8011727
Sca10	5551897	5553093	Sca4	8066468	8068215
Sca10	5621094	5630171	Sca4	8106003	8106714
Sca10	5682927	5697873	Sca4	8127233	8130655
Sca10	5704517	5707390	Sca4	8146086	8148886
Sca10	5770400	5775257	Sca4	8164902	8181042
Sca10	5781819	5783020	Sca4	8184333	8185371
Sca10	5784742	5795719	Sca4	8201067	8211339
Sca10	5826343	5830982	Sca4	8245489	8248416
Sca10	5860582	5861539	Sca4	8280066	8280508
Sca10	5988456	5990917	Sca4	8347324	8350092
Sca10	6012345	6016395	Sca4	8385621	8389476
Sca10	6035976	6037101	Sca4	8401236	8402568
Sca10	6064523	6067888	Sca4	8411100	8419589
Sca10	6082978	6086011	Sca4	8420350	8428262
Sca10	6107076	6118473	Sca4	8459106	8466230
Sca10	6138232	6143093	Sca4	8602713	8603168
Sca10	6159327	6163973	Sca4	8611932	8616387
Sca10	6171085	6180383	Sca4	8637262	8648102
Sca10	6195214	6200079	Sca4	8649914	8650462
Sca10	6219739	6220522	Sca4	8667852	8671835
Sca10	6262160	6270978	Sca4	8742983	8743585
Sca10	6275818	6282934	Sca4	8750999	8755853
Sca10	6301417	6304392	Sca4	8757076	8757494
Sca10	6305460	6308411	Sca4	8764221	8768565
Sca10	6309437	6315500	Sca4	8770558	8775272
Sca10	6316453	6332672	Sca4	8777298	8783057
Sca10	6351178	6356050	Sca4	8846742	8849398
Sca10	6386127	6388722	Sca4	8850085	8852697
Sca10	6393239	6396926	Sca4	8853397	8864575
Sca10	6403284	6406747	Sca4	8910368	8913431
Sca10	6446563	6449706	Sca4	8971749	8974355
Sca10	6449794	6456075	Sca4	8974626	8980852
Sca10	6458724	6459587	Sca4	8982791	8983438
Sca10	6495151	6497781	Sca4	9051027	9052078
Sca10	6594147	6595261	Sca4	9108732	9109280
Sca10	6968420	6972412	Sca4	9361201	9365379
Sca10	7151465	7154060	Sca4	9574688	9577131
Sca10	7164771	7167517	Sca4	9604185	9605799
Sca10	7167711	7173629	Sca4	9607119	9611427
Sca10	7193353	7206439	Sca4	9646206	9658749
Sca10	7232310	7247747	Sca4	9740564	9747501
Sca10	7252449	7257687	Sca4	9817576	9821558
Sca10	7261438	7265236	Sca4	9890315	9893906
Sca10	7286867	7292197	Sca4	10002233	10003133
Sca10	7399730	7400990	Sca4	10112779	10114276
Sca10	7446442	7450521	Sca4	10183698	10193290
Sca10	7496567	7498001	Sca4	10250125	10252010
Sca10	7501797	7506698	Sca4	10286982	10291561
Sca10	7518978	7521001	Sca4	10307543	10308481
Sca10	7560945	7575358	Sca4	10313855	10321446
Sca10	7641996	7645669	Sca4	10410891	10414508
Sca10	7687048	7694871	Sca4	10462884	10467592
Sca10	7704812	7711962	Sca4	10472189	10475572
Sca10	7730671	7739876	Sca4	10521544	10525857
Sca10	7752521	7755681	Sca4	10527599	10532561
Sca10	7881850	7885456	Sca4	10612688	10617035
Sca10	7946073	7955687	Sca4	10679824	10686647
Sca10	7974671	7990114	Sca4	10731201	10750575
Sca10	8005527	8011446	Sca4	10789960	10805198
Sca10	8027791	8029485	Sca4	10845160	10846852
Sca10	8055632	8060020	Sca4	10961946	10967888
Sca10	8108061	8108793	Sca4	11080067	11081106
Sca10	8115328	8116548	Sca4	11113486	11116549
Sca10	8196196	8198813	Sca4	11163496	11166008
Sca10	8244723	8249792	Sca4	11170517	11176530
Sca10	8250903	8258406	Sca4	11188452	11200796
Sca10	8341361	8343709	Sca4	11227383	11229862
Sca10	8359639	8361549	Sca4	11321835	11327132
Sca10	8422304	8424351	Sca4	11410538	11412584
Sca10	8461781	8463035	Sca4	11477296	11478570
Sca10	8480055	8482857	Sca4	11548476	11558807
Sca10	8496551	8498670	Sca4	11580480	11581334
Sca10	8540149	8543081	Sca4	11670912	11672499
Sca10	8567801	8575877	Sca4	11705329	11719676
Sca10	8625866	8631037	Sca4	11787029	11795808
Sca10	8688033	8690357	Sca4	11823097	11827512
Sca10	8738932	8740258	Sca4	11869511	11871583
Sca10	8758108	8761379	Sca4	11881921	11885113
Sca10	8815685	8820913	Sca4	11892158	11897555
Sca10	8828442	8832757	Sca4	11903980	11907638
Sca10	8852723	8855788	Sca4	11961283	11964307
Sca10	8919997	8921346	Sca4	12059906	12061381
Sca10	8951862	8958418	Sca4	12081100	12087993
Sca10	8981544	8991913	Sca4	12146897	12152114
Sca10	9075979	9080350	Sca4	12224840	12241173
Sca10	9080804	9081793	Sca4	12242303	12243901
Sca10	9106488	9116428	Sca4	12246596	12261968
Sca10	9135871	9136847	Sca4	12288244	12304094
Sca10	9137179	9144962	Sca4	12305834	12309561
Sca10	9182617	9183727	Sca4	12338819	12339913
Sca10	9201993	9208819	Sca4	12340979	12343904
Sca10	9212432	9214792	Sca4	12431811	12434816
Sca10	9275415	9278795	Sca4	12474824	12477632
Sca10	9276065	9285434	Sca4	12483235	12485440
Sca10	9291015	9295520	Sca4	12486033	12490729
Sca10	9357434	9360503	Sca4	12537839	12542385
Sca10	9396903	9399264	Sca4	12613915	12617445
Sca10	9400573	9403742	Sca4	12624147	12631330
Sca10	9411108	9422344	Sca4	12685324	12691783
Sca10	9422944	9426385	Sca4	12692222	12696169
Sca10	9488075	9490393	Sca4	12865692	12867804
Sca10	9588077	9589384	Sca4	12984997	12986472
Sca10	9604911	9607881	Sca4	13065663	13069030
Sca10	9712228	9715669	Sca4	13256865	13261178
Sca10	9718964	9723130	Sca4	13324644	13325710
Sca10	9733954	9737472	Sca4	13365496	13366639
Sca10	9771662	9772802	Sca4	13421470	13423950
Sca10	9798676	9799490	Sca4	13465005	13465841
Sca10	9813100	9820131	Sca4	13466411	13478202
Sca10	9853367	9856713	Sca4	13499910	13501595
Sca10	9859907	9866257	Sca4	13516782	13536422
Sca10	9876131	9882321	Sca4	13599537	13609999
Sca10	9902979	9905090	Sca4	13612356	13614092
Sca10	9918387	9923014	Sca4	13619657	13622271
Sca10	9948287	9953568	Sca4	13671035	13675610
Sca10	9976527	9984666	Sca4	13694155	13706397
Sca10	10042146	10044324	Sca4	13752819	13755132
Sca10	10071169	10087279	Sca4	13807992	13817707
Sca10	10092319	10093242	Sca4	13820776	13821675
Sca10	10105386	10109147	Sca4	13826139	13830137
Sca10	10157769	10168983	Sca4	13943234	13959095
Sca10	10185897	10191666	Sca4	13969196	13973953
Sca10	10213112	10218145	Sca4	13996450	14001225
Sca10	10228746	10235340	Sca4	14080341	14080882
Sca10	10292458	10295894	Sca4	14365871	14370998
Sca10	10324227	10327340	Sca4	14370727	14383706
Sca10	10328271	10328699	Sca4	14398854	14399216
Sca10	10352656	10355489	Sca4	14448870	14451700
Sca10	10381151	10390135	Sca4	14528728	14534093
Sca10	10450286	10457147	Sca4	14556488	14561970
Sca10	10503234	10508759	Sca4	14632718	14637474
Sca10	10519081	10526436	Sca4	14692058	14698033
Sca10	10556889	10586502	Sca4	14746696	14749289
Sca10	10601400	10606959	Sca4	15139875	15142998
Sca10	10609392	10613512	Sca4	15155327	15158462
Sca10	10661121	10662675	Sca4	15239767	15241908
Sca10	10669363	10674473	Sca4	15243211	15254815
Sca10	10674678	10676723	Sca4	15255319	15256812
Sca10	10693141	10695173	Sca4	15297717	15299621
Sca10	10747187	10751629	Sca4	15312741	15316114
Sca10	10759765	10766074	Sca4	15339853	15351411
Sca10	10792887	10796017	Sca4	15352398	15355443
Sca10	10809610	10815430	Sca4	15424464	15430757
Sca10	10861819	10862940	Sca4	15549744	15552015
Sca10	10894148	10903792	Sca4	15571943	15578772
Sca10	10981791	10982606	Sca4	15683528	15684239
Sca10	11024590	11026219	Sca4	15711481	15716524
Sca10	11057470	11062745	Sca4	15845280	15849571
Sca10	11169469	11170536	Sca4	15958472	15959021
Sca10	11228116	11239244	Sca4	16056109	16060516
Sca10	11273900	11290201	Sca4	16191538	16197822
Sca10	11321430	11333803	Sca4	16205973	16218020
Sca10	11351733	11355976	Sca4	16268750	16272927
Sca10	11410741	11416264	Sca4	16411490	16421304
Sca10	11418848	11420242	Sca4	16422714	16428213
Sca10	11457416	11458090	Sca4	16429199	16433667
Sca10	11501444	11503338	Sca4	16476547	16477973
Sca10	11583826	11588973	Sca4	16522280	16527208
Sca10	11637231	11639803	Sca4	16572571	16576499
Sca10	11652539	11666438	Sca4	16596197	16611866
Sca10	11666328	11667866	Sca4	16612198	16616102
Sca10	11688939	11691317	Sca4	16654012	16655610
Sca10	11831361	11834999	Sca4	16748385	16751097
Sca10	11856365	11859105	Sca4	16780457	16783578
Sca10	11919018	11923536	Sca4	16956808	16966390
Sca10	11940766	11942204	Sca4	16967863	16972581
Sca10	12006322	12008337	Sca4	17080610	17082391
Sca10	12026692	12035944	Sca4	17189203	17194564
Sca10	12056173	12063157	Sca4	17263066	17271191
Sca10	12084886	12085990	Sca4	17374238	17379328
Sca10	12161077	12162174	Sca4	17507807	17509489
Sca10	12210058	12212602	Sca4	17605744	17607915
Sca10	12234567	12237003	Sca4	17667984	17683029
Sca10	12246285	12255249	Sca4	17812659	17825831
Sca10	12305063	12306787	Sca4	17851446	17855659
Sca10	12533492	12542993	Sca4	17899983	17903614
Sca10	12555470	12559028	Sca4	17913933	17915590
Sca10	12567272	12571919	Sca4	17924142	17928270
Sca10	12689613	12691086	Sca4	18084620	18093811
Sca10	12733354	12735407	Sca4	18180174	18182380
Sca10	12822478	12823359	Sca4	18210713	18227258
Sca10	12858950	12869062	Sca4	18324339	18329455
Sca10	12915417	12919977	Sca4	18455063	18457685
Sca10	12950691	12957923	Sca4	18490991	18496606
Sca10	12962378	12964352	Sca4	18520063	18521585
Sca10	12989557	12994403	Sca4	18634774	18646869
Sca10	13185874	13187629	Sca4	18869931	18875436
Sca10	13196262	13201973	Sca4	18908010	18912497
Sca10	13231692	13235739	Sca4	19017260	19021332
Sca10	13262824	13267174	Sca4	19121157	19128904
Sca10	13275278	13281306	Sca4	19214620	19228977
Sca10	13290773	13293231	Sca4	19230843	19238427
Sca10	13297646	13302344	Sca4	19250219	19256454
Sca10	13316365	13322277	Sca4	19267904	19271160
Sca10	13325611	13326693	Sca4	19273285	19274413
Sca10	13346547	13347283	Sca4	19297077	19298280
Sca10	13356241	13359991	Sca4	19308663	19311913
Sca10	13359343	13361796	Sca4	19312423	19313837
Sca10	13369519	13372569	Sca4	19337733	19341223
Sca10	13389218	13390309	Sca4	19412918	19414006
Sca10	13416098	13425026	Sca4	19489443	19493740
Sca10	13536199	13543708	Sca4	19527132	19530550
Sca10	13604290	13609288	Sca4	19848562	19853690
Sca10	14067004	14068148	Sca4	20314381	20321339
Sca10	14512963	14520029	Sca4	20462087	20464991
Sca10	14652561	14661924	Sca4	20486544	20491467
Sca10	14726741	14728425	Sca4	20773515	20777512
Sca10	14991411	14992866	Sca4	20866459	20869082
Sca10	15028365	15042262	Sca4	20885953	20899202
Sca10	15047276	15048122	Sca4	20930996	20935403
Sca10	15131630	15134307	Sca4	21066855	21069810
Sca10	15190285	15190980	Sca4	21092698	21104011
Sca10	15236455	15238955	Sca4	21111750	21113648
Sca10	15247427	15249012	Sca4	21161004	21162594
Sca10	15259091	15262641	Sca4	21214610	21216647
Sca10	15264561	15266345	Sca4	21223455	21224673
Sca10	15266962	15271041	Sca4	21292990	21296954
Sca10	15289536	15290414	Sca4	21309782	21310977
Sca10	15291023	15291678	Sca4	21318407	21320235
Sca10	15310186	15316231	Sca4	21522142	21531741
Sca10	15332127	15334827	Sca4	21564239	21566911
Sca10	15393300	15395464	Sca4	21634719	21639346
Sca10	15411857	15418504	Sca4	21640547	21651648
Sca10	15464756	15465918	Sca4	21792003	21792844
Sca10	15514745	15517798	Sca4	21913143	21915580
Sca10	15518364	15520628	Sca4	21945171	21947081
Sca10	15522093	15525335	Sca4	21948426	21952033
Sca10	15583796	15593498	Sca4	22129097	22140911
Sca10	15871617	15878497	Sca4	22351244	22358498
Sca10	15896884	15899013	Sca4	22431304	22433190
Sca10	15931213	15934252	Sca4	22436200	22439047
Sca10	16032174	16037871	Sca4	22545987	22552887
Sca10	16083761	16086237	Sca4	22629299	22633015
Sca10	16133640	16136697	Sca4	22754794	22757681
Sca10	16161001	16163384	Sca4	22782644	22791672
Sca10	16240300	16249557	Sca4	22882442	22886947
Sca10	16288791	16291454	Sca4	22929661	22947244
Sca10	16291597	16293425	Sca4	22953617	22954514
Sca10	16330560	16337206	Sca4	23109596	23114880
Sca10	16387986	16391067	Sca4	23122062	23125364
Sca10	16432321	16438913	Sca4	23205258	23212959
Sca10	16462568	16475087	Sca4	23304954	23305527
Sca10	16547888	16554885	Sca4	23394453	23398648
Sca10	16557889	16572233	Sca4	23429374	23429822
Sca10	16641494	16645660	Sca4	23515388	23518881
Sca10	16662849	16664324	Sca4	23535998	23537157
Sca10	16712910	16729897	Sca4	23631284	23648160
Sca10	16767530	16769714	Sca4	23690253	23692046
Sca10	16924060	16931565	Sca4	23953768	23960257
Sca10	16931637	16938096	Sca4	24008186	24031920
Sca10	17022621	17032531	Sca4	24070514	24086797
Sca10	17042605	17048268	Sca4	24116440	24122103
Sca10	17077447	17083316	Sca4	24150429	24154492
Sca10	17084284	17088605	Sca4	24189817	24194128
Sca10	17089095	17094996	Sca4	24194051	24202865
Sca10	17296376	17305849	Sca4	24294137	24303901
Sca10	17338923	17342410	Sca4	24318261	24321497
Sca10	17500133	17501113	Sca4	24355499	24356648
Sca10	17577519	17579880	Sca4	24425003	24426778
Sca10	17615208	17617086	Sca4	24604717	24606487
Sca10	17769381	17775897	Sca4	24752607	24762808
Sca10	17787476	17794680	Sca4	24775118	24782061
Sca10	17873057	17874848	Sca4	24821064	24835394
Sca10	18230763	18232539	Sca4	24962747	24964627
Sca10	18238033	18238674	Sca4	25014281	25015712
Sca10	18362235	18364221	Sca4	25201442	25202045
Sca10	18374939	18377074	Sca4	25471549	25473334
Sca10	18445021	18450782	Sca4	25513491	25519295
Sca10	18471091	18480272	Sca4	25647735	25654035
Sca10	18502772	18507448	Sca4	25764401	25768938
Sca10	18530569	18537830	Sca4	25776004	25778299
Sca10	18558804	18560116	Sca4	25842371	25844098
Sca10	18618163	18636999	Sca4	25921321	25940095
Sca10	18663175	18667418	Sca4	25966648	25973589
Sca10	18668365	18670873	Sca4	26046646	26049559
Sca10	18736411	18749911	Sca4	26141313	26154991
Sca10	18769767	18773971	Sca4	26262997	26266863
Sca10	18806038	18816963	Sca4	26339053	26351024
Sca10	18817483	18820454	Sca4	26351505	26354222
Sca10	18850197	18854613	Sca4	26389948	26395293
Sca10	18857547	18863550	Sca4	26403795	26424214
Sca10	18874118	18878675	Sca4	26446731	26448185
Sca10	18899932	18902847	Sca4	26617063	26619218
Sca10	18907458	18908203	Sca4	26620285	26623927
Sca10	18912451	18925332	Sca4	26662741	26665327
Sca10	18930014	18934459	Sca4	26763481	26767512
Sca10	18936467	18939521	Sca4	26769793	26771651
Sca10	18987208	18990859	Sca4	26805139	26809824
Sca10	19007312	19014777	Sca4	26839867	26857459
Sca10	19053922	19070488	Sca4	26917466	26927474
Sca10	19109580	19113696	Sca4	26991841	26993789
Sca10	19156009	19158329	Sca4	27006988	27007903
Sca10	19192947	19207840	Sca4	27039773	27041476
Sca10	19226046	19231155	Sca4	27089020	27093916
Sca10	19243379	19246439	Sca4	27099642	27102142
Sca10	19341041	19345624	Sca4	27163749	27180205
Sca10	19436851	19443808	Sca4	27404174	27421222
Sca10	19451825	19454561	Sca4	27446501	27449986
Sca10	19463629	19471400	Sca4	27500295	27516372
Sca10	19528320	19529468	Sca4	27560903	27562302
Sca10	19589735	19592842	Sca4	27607207	27612703
Sca10	20119705	20124407	Sca4	27646830	27649733
Sca10	20458033	20458494	Sca4	27778659	27782187
Sca10	20480820	20482043	Sca4	27875071	27876292
Sca10	24312302	24315309	Sca4	57735505	57737863
Sca10	24354514	24356334	Sca4	57698203	57700329
Sca10	24744325	24746978	Sca4	57418164	57419546
Sca10	25172773	25174707	Sca4	56851172	56853069
Sca10	25549472	25550710	Sca4	56790734	56792408
Sca10	25835227	25836713	Sca4	56730555	56732950
Sca10	26008503	26013755	Sca4	56664272	56668474
Sca10	26089793	26094105	Sca4	56557437	56561523
Sca10	26124996	26129537	Sca4	56474973	56479342
Sca10	26211462	26220485	Sca4	56376599	56385764
Sca10	26221816	26227898	Sca4	56365269	56373779
Sca10	26290637	26292801	Sca4	56343712	56345998
Sca10	26350038	26353601	Sca4	56286796	56290611
Sca10	26448501	26450509	Sca4	56254653	56256730
Sca10	26502300	26506086	Sca4	56177136	56181782
Sca10	26545062	26548634	Sca4	56083335	56086552
Sca10	26573150	26574958	Sca4	56049922	56053986
Sca10	26650905	26655960	Sca4	55955498	55968573
Sca10	26667542	26669789	Sca4	55933014	55934059
Sca10	26792913	26798483	Sca4	55911783	55919256
Sca10	26816861	26818443	Sca4	55846255	55849597
Sca10	26836827	26840505	Sca4	55842315	55845637
Sca10	26986045	27003584	Sca4	55780638	55810748
Sca10	27004219	27005557	Sca4	55778644	55779767
Sca10	27094739	27099545	Sca4	55745624	55753200
Sca10	27159046	27166981	Sca4	55663215	55676916
Sca10	27167948	27171848	Sca4	55656770	55661110
Sca10	27236998	27238924	Sca4	55437398	55438042
Sca10	27288738	27291908	Sca4	55354685	55360743
Sca10	27295805	27300759	Sca4	55347843	55349748
Sca10	27361412	27367438	Sca4	55254930	55260662
Sca10	27367747	27373207	Sca4	55224562	55229493
Sca10	27465911	27467579	Sca4	55149497	55152231
Sca10	27485149	27488411	Sca4	55091861	55106498
Sca10	27489040	27492391	Sca4	55086379	55090810
Sca10	27525643	27527990	Sca4	55068306	55070981
Sca10	27636872	27644951	Sca4	54623843	54634981
Sca10	27688233	27690308	Sca4	54606214	54608192
Sca10	27693859	27695139	Sca4	54583305	54586748
Sca10	27970511	27972957	Sca4	54551031	54553368
Sca10	27994465	27995265	Sca4	54464285	54466543
Sca10	28005208	28006730	Sca4	54460966	54463482
Sca10	28105783	28108935	Sca4	54430698	54436943
Sca10	28134469	28142519	Sca4	54405960	54413621
Sca10	28175987	28177748	Sca4	54315313	54324958
Sca10	28245753	28248896	Sca4	54258453	54261673
Sca10	28251620	28255288	Sca4	54254026	54257303
Sca10	28287022	28293529	Sca4	53805187	53810459
Sca10	28451880	28453901	Sca4	53662263	53665095
Sca10	28542718	28543479	Sca4	53625725	53628128
Sca10	28732695	28745766	Sca4	53553214	53572403
Sca10	28820987	28841413	Sca4	53431869	53464530
Sca10	28961798	28980328	Sca4	53402549	53419553
Sca10	29196063	29201617	Sca4	53364199	53372319
Sca10	29218335	29222656	Sca4	53346387	53350234
Sca10	29262339	29269735	Sca4	53305358	53336404
Sca10	29310832	29314135	Sca4	53279544	53285067
Sca10	29318644	29326374	Sca4	53256666	53263631
Sca10	29452846	29453696	Sca4	53176224	53177357
Sca10	29608538	29612676	Sca4	53156590	53160141
Sca10	29641486	29646408	Sca4	53123745	53128729
Sca10	29665804	29671265	Sca4	53092219	53097674
Sca10	29692313	29696942	Sca4	53062222	53066762
Sca10	29740483	29764239	Sca4	53025083	53037483
Sca10	29863968	29866891	Sca4	52989230	52991851
Sca10	29909738	29910920	Sca4	52958929	52965756
Sca10	30064846	30065750	Sca4	52477710	52496693
Sca10	30111848	30115252	Sca4	52409035	52411210
Sca10	30115531	30119883	Sca4	52404330	52408638
Sca10	30230016	30236528	Sca4	52309211	52316472
Sca10	30625563	30635383	Sca4	51971151	51981018
Sca10	30706194	30716195	Sca4	51817853	51833633
Sca10	30739283	30742073	Sca4	51813970	51817319
Sca10	30797605	30801842	Sca4	51682571	51684204
Sca10	30922944	30924096	Sca4	51597257	51598433
Sca10	30952285	30956109	Sca4	51546609	51554206
Sca10	31067417	31072676	Sca4	51421261	51426599
Sca10	31075646	31076947	Sca4	51392198	51393974
Sca10	31157340	31161259	Sca4	51323374	51328079
Sca10	31201956	31204148	Sca4	51311049	51323182
Sca10	31230688	31240868	Sca4	51237426	51247932
Sca10	31242345	31242708	Sca4	51235239	51236614
Sca10	31347885	31351132	Sca4	51217526	51220940
Sca10	31358525	31364257	Sca4	51166603	51181988
Sca10	31420450	31426171	Sca4	50957502	50964285
Sca10	31480496	31492317	Sca4	50918260	50921117
Sca10	31653455	31657722	Sca4	50801402	50806196
Sca10	31715445	31719609	Sca4	50662647	50674252
Sca10	31739973	31742567	Sca4	50564527	50567046
Sca10	31752251	31760911	Sca4	50545716	50550890
Sca10	31825133	31827198	Sca4	50522754	50524821
Sca10	31856774	31862080	Sca4	50367272	50370122
Sca10	31970572	31974259	Sca4	50356632	50360277
Sca10	32046076	32049559	Sca4	50302170	50306190
Sca10	32091742	32093203	Sca4	50244376	50245464
Sca10	32130047	32142008	Sca4	50174121	50179566
Sca10	32218959	32221230	Sca4	50168708	50172266
Sca10	32249065	32250318	Sca4	50144921	50146205
Sca10	32258872	32274186	Sca4	50112103	50131197
Sca10	32295060	32299352	Sca4	50068230	50070695
Sca10	32329210	32339132	Sca4	50056117	50060810
Sca10	32349568	32353012	Sca4	50044324	50044937
Sca10	32453286	32459021	Sca4	49986016	49992344
Sca10	32652114	32666247	Sca4	49949339	49966352
Sca10	32668290	32671554	Sca4	49935699	49937204
Sca10	32697393	32701740	Sca4	49921648	49927036
Sca10	32741021	32742515	Sca4	49882250	49883892
Sca10	32820089	32828027	Sca4	49832885	49843329
Sca10	32828650	32829610	Sca4	49831692	49833195
Sca10	32874701	32878779	Sca4	49737697	49746651
Sca10	33008775	33010670	Sca4	49582115	49584403
Sca10	33060273	33072531	Sca4	49371397	49382375
Sca10	33427753	33431271	Sca4	49173074	49176382
Sca10	33584857	33627575	Sca4	48861139	48861671
Sca10	33771626	33779711	Sca4	48236020	48239603
Sca10	33823553	33846598	Sca4	48177618	48213291
Sca10	34006752	34020254	Sca4	48082791	48089363
Sca10	34057377	34061489	Sca4	48056552	48061383
Sca10	34073805	34076727	Sca4	48038215	48048932
Sca10	34089329	34105991	Sca4	48029912	48037591
Sca10	34130438	34145216	Sca4	47980080	47984529
Sca10	34184080	34188885	Sca4	47856216	47859894
Sca10	34231810	34238390	Sca4	47756529	47774379
Sca10	34239310	34243766	Sca4	47695772	47700095
Sca10	34292607	34293812	Sca4	47494060	47496858
Sca10	34333496	34334789	Sca4	47467578	47473438
Sca10	34481097	34492752	Sca4	47331553	47340305
Sca10	34504572	34517055	Sca4	47299026	47318733
Sca10	34615469	34625401	Sca4	47233801	47241511
Sca10	34842342	34844695	Sca4	47107163	47111690
Sca10	34954068	34983177	Sca4	46857901	46893144
Sca10	35002118	35028054	Sca4	46794077	46824828
Sca10	35061219	35062097	Sca4	46612407	46613395
Sca10	35176816	35178761	Sca4	46567902	46569609
Sca10	35190424	35192068	Sca4	46544896	46545704
Sca10	35212989	35218991	Sca4	46508838	46514016
Sca10	35293715	35298129	Sca4	46357305	46364271
Sca10	35313147	35315616	Sca4	46333191	46335942
Sca10	35807825	35809495	Sca4	46079267	46080866
Sca10	35889006	35892619	Sca4	46008566	46012015
Sca10	35918657	35922868	Sca4	45846042	45848736
Sca10	36011721	36013542	Sca4	45791094	45792460
Sca10	36173887	36179536	Sca4	45764307	45770248
Sca10	36224198	36225598	Sca4	45632379	45633068
Sca10	36288949	36293547	Sca4	45544632	45548640
Sca10	36294771	36300129	Sca4	45538498	45544167
Sca10	36367299	36371292	Sca4	45503262	45507190
Sca10	36400098	36405396	Sca4	45453983	45459386
Sca10	36476200	36486014	Sca4	45282988	45292494
Sca10	36524028	36561236	Sca4	45157979	45175608
Sca10	36576793	36578541	Sca4	45131414	45134795
Sca10	36673936	36675785	Sca4	44980846	44995630
Sca10	36757593	36761944	Sca4	44902796	44907629
Sca10	36920796	36924849	Sca4	44852701	44855842
Sca10	36949448	36950403	Sca4	44778169	44778599
Sca10	37150447	37155755	Sca4	44521906	44532067
Sca10	37226374	37226866	Sca4	44308431	44308806
Sca10	37235751	37238575	Sca4	44229063	44243181
Sca10	37279436	37281716	Sca4	43790550	43792515
Sca10	37678819	37699622	Sca4	43572957	43582199
Sca10	37965239	37977825	Sca4	43487842	43489942
Sca10	37994339	37997718	Sca4	43385556	43388818
Sca10	38005499	38008096	Sca4	43379276	43381554
Sca10	38008219	38013347	Sca4	43374057	43379373
Sca10	38014370	38022118	Sca4	43345941	43358747
Sca10	38094645	38096466	Sca4	43078799	43092929
Sca10	38116396	38121666	Sca4	43032319	43034913
Sca10	38204464	38205922	Sca4	43007914	43009779
Sca10	38273556	38277412	Sca4	42934527	42938002
Sca10	38457378	38460989	Sca4	42664062	42669122
Sca10	38760337	38770649	Sca4	42444081	42455165
Sca10	38810044	38814056	Sca4	42355700	42358994
Sca10	38867763	38873549	Sca4	42248311	42256543
Sca10	39659470	39663106	Sca4	41467200	41471099
Sca10	39737215	39741217	Sca4	41428287	41432034
Sca10	39798999	39802096	Sca4	41351600	41354485
Sca10	39913503	39915098	Sca4	41238679	41239992
Sca10	40063373	40072845	Sca4	40994222	40999200
Sca10	40077068	40080728	Sca4	40976987	40979488
Sca10	40151312	40159734	Sca4	40835352	40837036
Sca10	40263426	40274497	Sca4	40752583	40756584
Sca10	40583636	40588735	Sca4	40466271	40471556
Sca10	40660983	40667472	Sca4	40420918	40428359
Sca10	40960395	40966015	Sca4	39975800	39982334
Sca10	41242840	41247569	Sca4	39675225	39679769
Sca10	41281720	41291776	Sca4	39531502	39538773
Sca10	41404565	41416296	Sca4	39478285	39482789
Sca10	41420015	41430812	Sca4	39412657	39434066
Sca10	41613306	41616271	Sca4	39388079	39393788
Sca10	41864709	41871225	Sca4	39211180	39231281
Sca10	42407520	42420317	Sca4	39062939	39065628
Sca10	42849926	42852367	Sca4	38822804	38825141
Sca10	43587291	43602689	Sca4	38516828	38520632
Sca10	43920290	43934022	Sca4	38362190	38370625
Sca10	43948283	43957843	Sca4	38300044	38305852
Sca10	44105692	44126090	Sca4	38279509	38284103
Sca10	44565462	44584699	Sca4	38111957	38125884
Sca10	45006722	45016256	Sca4	37822298	37829736
Sca10	47152352	47179531	Sca4	36466096	36496629
Sca10	47268479	47269736	Sca4	36370727	36371152
Sca10	47553992	47559709	Sca4	36296882	36302648
Sca10	47941314	47961500	Sca4	36161422	36184046
Sca10	48057781	48058834	Sca4	35727682	35730068
Sca10	48090386	48100188	Sca4	35712629	35725744
Sca10	48240165	48249940	Sca4	35601836	35605703
Sca10	48307347	48314596	Sca4	35537722	35544301
Sca10	48523877	48525918	Sca4	35306996	35323063
Sca10	48634476	48636165	Sca4	35296443	35298132
Sca10	49113904	49130414	Sca4	34968782	34981412
Sca10	49142831	49143940	Sca4	34906417	34914862
Sca10	49175750	49187421	Sca4	34815482	34823691
Sca10	49506432	49509154	Sca4	34493915	34523388
Sca10	49523629	49532076	Sca4	34346632	34353645
Sca10	49585049	49586536	Sca4	34258431	34259681
Sca10	49633306	49639437	Sca4	34240534	34245469
Sca10	50141248	50160568	Sca4	34176127	34198421
Sca10	50216833	50219000	Sca4	33908298	33909724
Sca10	50518512	50520744	Sca4	33618623	33622145
Sca10	50675768	50681113	Sca4	33536039	33542073
Sca10	50681641	50684384	Sca4	33528786	33531052
Sca10	50732920	50741964	Sca4	33437799	33443067
Sca10	51038888	51043811	Sca4	33315384	33320433
Sca10	51076919	51090153	Sca4	33243082	33287818
Sca10	51186316	51192008	Sca4	33172349	33178231
Sca10	51225611	51239915	Sca4	33130685	33138455
Sca10	51731950	51753185	Sca4	31375138	31398257
Sca10	51852820	51857195	Sca4	31317209	31321796
Sca10	52123708	52125020	Sca4	31158508	31160192
Sca10	52176999	52180062	Sca4	31060241	31063561
Sca10	52206774	52207506	Sca4	30909784	30912844
Sca10	52230832	52244023	Sca4	30902456	30909843
Sca10	52311783	52315294	Sca4	30785447	30789809
Sca11	5733040	5734668	Sca12	5720490	5726683
Sca11	5837185	5842985	Sca12	5820957	5826014
Sca11	5849474	5852209	Sca12	5831333	5833166
Sca11	5855921	5865425	Sca12	5834755	5841162
Sca11	5917462	5918231	Sca12	5891158	5891898
Sca11	6001593	6002533	Sca12	5930355	5931922
Sca11	6118730	6119623	Sca12	6147974	6150471
Sca11	6140522	6143290	Sca12	6210672	6211978
Sca11	6543004	6546637	Sca12	6254998	6259420
Sca11	6567461	6569149	Sca12	6261386	6262719
Sca11	6670393	6677321	Sca12	6381071	6390911
Sca11	6748532	6748853	Sca12	6470682	6471530
Sca11	6830568	6832900	Sca12	6484573	6486354
Sca11	7010551	7011429	Sca12	6574385	6575501
Sca11	7084881	7094221	Sca12	6643475	6644272
Sca11	7200112	7217632	Sca12	6716334	6722043
Sca11	7255852	7262719	Sca12	6733656	6739140
Sca11	7495126	7499369	Sca12	7421673	7428595
Sca11	7901869	7904109	Sca12	7658496	7660063
Sca11	8036908	8043062	Sca12	7862666	7868382
Sca11	8043329	8048521	Sca12	7868531	7873632
Sca11	8145048	8150427	Sca12	7908221	7913457
Sca11	8195243	8198380	Sca12	8250251	8255785
Sca11	8221815	8222382	Sca12	8308111	8310478
Sca11	8287566	8297310	Sca12	8328967	8338739
Sca11	8310928	8326298	Sca12	8366862	8373223
Sca11	8329086	8331133	Sca12	8403726	8405703
Sca11	8371081	8375802	Sca12	8441566	8446056
Sca11	8440182	8444765	Sca12	8465115	8472947
Sca11	8454275	8456301	Sca12	8479878	8481876
Sca11	8462788	8468907	Sca12	8483670	8489888
Sca11	8487255	8489384	Sca12	8661572	8663934
Sca11	8517746	8520677	Sca12	8665657	8667434
Sca11	8667778	8682907	Sca12	8668212	8683129
Sca11	8740426	8741967	Sca12	8867455	8870649
Sca11	8757165	8762491	Sca12	8876498	8879133
Sca11	8784706	8787054	Sca12	8973791	8978708
Sca11	8984775	8994051	Sca12	9065334	9076774
Sca11	9042108	9052226	Sca12	9131322	9136504
Sca11	9089089	9091445	Sca12	9153836	9157173
Sca11	9594802	9614343	Sca12	9977760	9986517
Sca11	10868371	10870595	Sca12	10603714	10605966
Sca11	10958336	10966726	Sca12	10840742	10851233
Sca11	11004294	11004881	Sca12	10901863	10902597
Sca11	11011277	11016535	Sca12	10910740	10918496
Sca11	11031707	11041196	Sca12	11028648	11038273
Sca11	11092266	11095919	Sca12	11032461	11033174
Sca11	11286909	11297193	Sca12	11476626	11486573
Sca11	11298201	11299415	Sca12	11486800	11487969
Sca11	11657779	11661702	Sca12	11653199	11658538
Sca11	11718426	11719924	Sca12	11684956	11694761
Sca11	11734436	11737323	Sca12	11854935	11855739
Sca11	11739709	11744506	Sca12	11857353	11862011
Sca11	12188336	12189253	Sca12	12415777	12417187
Sca11	12784014	12788090	Sca12	13119198	13122963
Sca11	12818640	12828296	Sca12	13126190	13137609
Sca11	12943402	12951998	Sca12	13209951	13226329
Sca11	12977261	12988856	Sca12	13400474	13409421
Sca11	13224938	13225831	Sca12	13604832	13606525
Sca11	13312353	13322533	Sca12	13679729	13684635
Sca11	13332479	13336296	Sca12	13723487	13729432
Sca11	13342408	13352242	Sca12	13781938	13785779
Sca11	13376562	13378939	Sca12	13826593	13829147
Sca11	13426208	13438209	Sca12	13866328	13888811
Sca11	13547311	13555949	Sca12	13991862	13999331
Sca11	13562933	13566834	Sca12	14145869	14156485
Sca11	13633830	13637748	Sca12	14324079	14328717
Sca11	13693061	13698818	Sca12	14374032	14380251
Sca11	13760344	13764691	Sca12	14766230	14771072
Sca11	13856752	13860269	Sca12	14886382	14891194
Sca11	13986257	13993954	Sca12	14974351	14985406
Sca11	14020221	14025445	Sca12	15002916	15008426
Sca11	15065095	15067014	Sca12	15254868	15255626
Sca11	15074001	15080122	Sca12	15433964	15441561
Sca11	15092472	15100374	Sca12	15584635	15595532
Sca11	15114522	15117611	Sca12	15622621	15625689
Sca11	15257179	15258476	Sca12	15755216	15756643
Sca11	15310442	15312275	Sca12	16120109	16123475
Sca11	15693730	15695777	Sca12	16602074	16603138
Sca11	15916899	15918532	Sca12	16729659	16731104
Sca11	16234929	16266037	Sca12	16770942	16781896
Sca11	16339961	16349434	Sca12	16924448	16931449
Sca11	16500598	16508713	Sca12	16990657	16996493
Sca11	16583376	16590226	Sca12	17116975	17133960
Sca11	16655254	16659294	Sca12	17648966	17657355
Sca11	16663704	16687705	Sca12	17657926	17664369
Sca11	16779005	16784899	Sca12	17709809	17714480
Sca11	16852087	16883024	Sca12	17738774	17749805
Sca11	17262377	17264702	Sca12	18889175	18890742
Sca11	17539739	17549817	Sca12	19056655	19072991
Sca11	17708680	17710794	Sca12	19185744	19189126
Sca11	18063788	18076814	Sca12	19306236	19324248
Sca11	18096824	18111332	Sca12	19379197	19393086
Sca11	18339573	18342557	Sca12	19858757	19860771
Sca11	18726535	18729952	Sca12	20131297	20133435
Sca11	18781986	18785292	Sca12	20133469	20133896
Sca11	18951398	18960677	Sca12	20711943	20715823
Sca11	19129822	19132041	Sca12	20973420	20975709
Sca11	19274074	19278410	Sca12	21347569	21356370
Sca11	19694524	19699266	Sca12	21439366	21444271
Sca11	19907515	19913117	Sca12	21548057	21558461
Sca11	20025160	20052289	Sca12	21997780	22016896
Sca11	20311521	20315850	Sca12	22580726	22585251
Sca11	21055839	21079933	Sca12	23033300	23033461
Sca11	21339557	21341085	Sca12	23750064	23751369
Sca11	22281422	22282429	Sca12	25037653	25039318
Sca11	22390372	22417650	Sca12	25501571	25503893
Sca11	22497584	22500809	Sca12	25548715	25552675
Sca11	22692015	22707306	Sca12	25908204	25923125
Sca11	22807435	22812376	Sca12	26022336	26026116
Sca11	22813857	22816975	Sca12	26193538	26197679
Sca11	23050790	23072657	Sca12	26237716	26238255
Sca11	23255216	23260704	Sca12	26342921	26350018
Sca11	23302527	23318288	Sca12	26409755	26443288
Sca11	23822066	23824809	Sca12	26657609	26660322
Sca11	23847864	23850693	Sca12	26660815	26663750
Sca11	23955680	23959379	Sca12	26700437	26701618
Sca11	23960900	23962328	Sca12	26792134	26793535
Sca11	24003534	24004505	Sca12	26848883	26851079
Sca11	24184252	24198976	Sca12	27158774	27174290
Sca11	24270762	24286040	Sca12	27340741	27348950
Sca11	24287186	24310932	Sca12	27360624	27384251
Sca11	24440118	24454313	Sca12	27708707	27718345
Sca11	24787068	24790266	Sca12	28901923	28904982
Sca11	24858320	24861067	Sca12	28933459	28939739
Sca11	24889679	24908578	Sca12	29046109	29056759
Sca11	24973230	24992401	Sca12	29070171	29101780
Sca11	25024004	25050004	Sca12	29128009	29143781
Sca11	26146035	26152466	Sca12	29522908	29525461
Sca11	26205415	26211234	Sca12	29679289	29687344
Sca11	26221161	26221718	Sca12	29823609	29824510
Sca11	26458404	26468313	Sca12	30183823	30189638
Sca11	26902895	26906042	Sca12	30406321	30409493
Sca11	26962670	26964997	Sca12	30431989	30441670
Sca11	27364782	27366132	Sca12	30920553	30922652
Sca11	27435980	27441443	Sca12	30954328	30960592
Sca11	27556150	27557334	Sca12	31128500	31149408
Sca11	27766642	27773643	Sca12	31206507	31212660
Sca11	28011061	28015612	Sca12	31392929	31397659
Sca11	28093416	28095626	Sca12	31810519	31813065
Sca11	28147944	28158514	Sca12	31866583	31870519
Sca11	28236179	28238965	Sca12	31932318	31941009
Sca11	28261278	28263437	Sca12	31972576	31974957
Sca11	28337138	28339143	Sca12	32091689	32093473
Sca11	28396281	28397631	Sca12	32284631	32286144
Sca11	28463704	28479957	Sca12	32313743	32331689
Sca11	28484130	28487740	Sca12	32422735	32426354
Sca11	28529442	28533612	Sca12	32484897	32487923
Sca11	28558343	28561587	Sca12	32499071	32502416
Sca11	28562709	28567345	Sca12	32502109	32517399
Sca11	28585150	28595332	Sca12	32518423	32523575
Sca11	28818873	28821743	Sca12	32861980	32864755
Sca11	28844605	28858307	Sca12	32896485	32904093
Sca11	28885109	28887549	Sca12	32929344	32932106
Sca11	29063354	29071260	Sca12	33039861	33043680
Sca11	29120298	29124288	Sca12	33048718	33052429
Sca11	29133181	29135955	Sca12	33052659	33055588
Sca11	29154464	29158324	Sca12	33068344	33070456
Sca11	29159678	29165255	Sca12	33093371	33100500
Sca11	29239658	29240050	Sca12	33261685	33268098
Sca11	29348107	29355737	Sca12	33422023	33430505
Sca11	29355691	29359061	Sca12	33459756	33463215
Sca11	29406528	29407066	Sca12	33717413	33723359
Sca11	29406861	29410428	Sca12	33723467	33726463
Sca11	29456651	29480055	Sca12	33728400	33733623
Sca11	29516589	29521309	Sca12	33770117	33774144
Sca11	29521761	29522183	Sca12	33774186	33778079
Sca11	29675906	29680501	Sca12	33867747	33871215
Sca11	29705102	29707567	Sca12	33899824	33902134
Sca11	29739762	29744832	Sca12	33969006	33974282
Sca11	29780692	29789446	Sca12	33998219	34013990
Sca11	29792138	29793533	Sca12	34053597	34055224
Sca11	29974026	29979625	Sca12	34085911	34102099
Sca11	30128620	30132233	Sca12	34403264	34407796
Sca11	30310554	30312504	Sca12	34478455	34480762
Sca11	30332745	30343371	Sca12	34666270	34678855
Sca11	30363698	30367291	Sca12	34878946	34879398
Sca11	30523214	30527493	Sca12	34969294	34972592
Sca11	30566522	30570921	Sca12	34995910	35002968
Sca11	30623883	30631395	Sca12	35007582	35015093
Sca11	30637810	30645029	Sca12	35101439	35106124
Sca11	30684130	30684824	Sca12	35164596	35169612
Sca11	30864551	30868049	Sca12	35242963	35245845
Sca11	30951756	30969802	Sca12	35342596	35357580
Sca11	30998901	31001791	Sca12	35408810	35410749
Sca11	31042444	31049690	Sca12	35640218	35647234
Sca11	31053656	31055614	Sca12	35647332	35649407
Sca11	31055754	31060203	Sca12	35650508	35669427
Sca11	31099913	31103415	Sca12	35692608	35704017
Sca11	31154823	31168854	Sca12	35705408	35710897
Sca11	31186534	31190351	Sca12	35817962	35824298
Sca11	31208958	31210319	Sca12	35846106	35847629
Sca11	31211865	31212832	Sca12	35850245	35851179
Sca11	31234424	31245241	Sca12	35852486	35859954
Sca11	31332119	31334868	Sca12	35891800	35897595
Sca11	31335117	31339169	Sca12	35896755	35902447
Sca11	31341005	31345392	Sca12	35946506	35949159
Sca11	31350169	31354418	Sca12	35949288	35953083
Sca11	31375212	31380263	Sca12	35993849	35995997
Sca11	31386631	31389180	Sca12	36005020	36017038
Sca11	31412679	31430157	Sca12	36017499	36050255
Sca11	31476043	31485524	Sca12	36109272	36118870
Sca11	31509380	31512135	Sca12	36188878	36191421
Sca11	31554052	31562728	Sca12	36195507	36215235
Sca11	31622477	31624669	Sca12	36240021	36242357
Sca11	31634100	31641663	Sca12	36243414	36249961
Sca11	31706138	31719790	Sca12	36271186	36276145
Sca11	31745728	31746124	Sca12	36354188	36354646
Sca11	31853271	31859509	Sca12	36413343	36414550
Sca11	31860143	31872964	Sca12	36549015	36556444
Sca11	31937851	31944827	Sca12	36599696	36608602
Sca11	31954431	31959999	Sca12	36609001	36613486
Sca11	31981092	31983591	Sca12	36613761	36616212
Sca11	32007286	32012672	Sca12	36627483	36632204
Sca11	32019327	32027325	Sca12	36639300	36642897
Sca11	32040127	32050508	Sca12	36669941	36676500
Sca11	32053886	32056897	Sca12	36676445	36680183
Sca11	32096292	32099498	Sca12	36780964	36783752
Sca11	32219155	32225485	Sca12	36991326	36994636
Sca11	32225689	32229262	Sca12	36995358	36999125
Sca11	32334821	32342146	Sca12	37072723	37079494
Sca11	32353930	32359405	Sca12	37082583	37086739
Sca11	32415871	32422873	Sca12	37654602	37656389
Sca11	32444764	32449896	Sca12	38158041	38163096
Sca11	32490178	32493239	Sca12	38179742	38181863
Sca11	32498687	32501921	Sca12	38228390	38235531
Sca11	32503057	32505422	Sca12	38235865	38238861
Sca11	32533431	32547154	Sca12	38251137	38270594
Sca11	32655992	32666390	Sca12	38280501	38286353
Sca11	32707976	32712096	Sca12	38423966	38428167
Sca11	32714648	32715381	Sca12	38435411	38436493
Sca11	32721260	32726153	Sca12	38470709	38474702
Sca11	32827582	32833317	Sca12	38550489	38555814
Sca11	32836773	32854087	Sca12	38565612	38570212
Sca11	32892131	32896846	Sca12	38674593	38684343
Sca11	33531926	33532846	Sca12	38723783	38724685
Sca11	33741532	33742428	Sca12	39173457	39177028
Sca11	33764039	33768077	Sca12	39337462	39341102
Sca11	33771820	33773303	Sca12	39527042	39528423
Sca11	33780808	33783506	Sca12	39537318	39540762
Sca11	33784190	33786710	Sca12	39554716	39557351
Sca11	33802052	33807653	Sca12	39581300	39587004
Sca11	33868767	33869896	Sca12	39638958	39640046
Sca11	33950464	33951420	Sca12	39658524	39665100
Sca11	34019712	34024841	Sca12	39669909	39685870
Sca11	34043560	34050633	Sca12	39784972	39789690
Sca11	34057646	34070745	Sca12	39827401	39835078
Sca11	34089783	34093164	Sca12	39842853	39845817
Sca11	34135118	34139516	Sca12	39920838	39925068
Sca11	34143634	34147226	Sca12	39940981	39943462
Sca11	34156390	34159458	Sca12	39973446	39980810
Sca11	34194589	34200637	Sca12	39992997	39996062
Sca11	34200916	34204245	Sca12	40003616	40004717
Sca11	34258266	34260450	Sca12	40097863	40099771
Sca11	34386096	34388962	Sca12	40149442	40158743
Sca11	34421957	34426695	Sca12	40174978	40180505
Sca11	34529657	34534405	Sca12	40365321	40370224
Sca11	34659946	34672234	Sca12	40428864	40437855
Sca11	34673921	34681515	Sca12	40447787	40451969
Sca11	34722416	34731793	Sca12	40456156	40464937
Sca11	34880525	34884442	Sca12	40557091	40569527
Sca11	34929153	34947761	Sca12	40611520	40618849
Sca11	34950422	34951848	Sca12	40636937	40638392
Sca11	35250044	35252060	Sca12	40666501	40668365
Sca11	35447309	35451771	Sca12	40688265	40693801
Sca11	35453683	35459100	Sca12	40718325	40719869
Sca11	35515594	35520390	Sca12	41061938	41066801
Sca11	35624833	35633982	Sca12	41083531	41093785
Sca11	35780089	35780941	Sca12	41237327	41249739
Sca11	35946296	35950255	Sca12	41326924	41328677
Sca11	36061571	36089749	Sca12	41383661	41425161
Sca11	36090320	36095129	Sca12	41426229	41430544
Sca11	36116308	36120781	Sca12	41502084	41506961
Sca11	36179994	36180674	Sca12	41752337	41757209
Sca11	36223834	36226735	Sca12	41807910	41810060
Sca11	36330148	36333312	Sca12	41912629	41915195
Sca11	36362994	36367432	Sca12	41984616	41985822
Sca11	36504398	36507240	Sca12	41986536	41992348
Sca11	36596858	36598003	Sca12	41993460	41994390
Sca11	36634955	36639486	Sca12	42015989	42019943
Sca11	36697072	36701050	Sca12	42026433	42036977
Sca11	36776858	36778164	Sca12	42103706	42105155
Sca11	36794217	36804714	Sca12	42107301	42115659
Sca11	36838039	36839621	Sca12	42127283	42128752
Sca11	36921183	36926460	Sca12	42155302	42159855
Sca11	36932893	36936063	Sca12	42159954	42163469
Sca11	36973786	36976416	Sca12	42221801	42224395
Sca11	37103222	37107663	Sca12	42379544	42382200
Sca11	37112310	37115885	Sca12	42387643	42391846
Sca11	37116230	37123069	Sca12	42392316	42398777
Sca11	37214457	37222154	Sca12	42858762	42861325
Sca11	37250901	37252623	Sca12	42875760	42877958
Sca11	37279848	37288833	Sca12	42911581	42916440
Sca11	37298962	37301476	Sca12	42935453	42938685
Sca11	37460330	37466407	Sca12	43045751	43054249
Sca11	37493404	37502702	Sca12	43091950	43096396
Sca11	37508373	37510131	Sca12	43097397	43099439
Sca11	37585054	37588298	Sca12	43176410	43180965
Sca11	37627101	37628225	Sca12	43219185	43220701
Sca11	37629335	37633757	Sca12	43220837	43225698
Sca11	37693906	37696558	Sca12	43499829	43500527
Sca11	37751342	37757451	Sca12	43531718	43537276
Sca11	37850569	37855185	Sca12	43607240	43611672
Sca11	37855729	37856288	Sca12	43617083	43621610
Sca11	37933106	37935593	Sca12	43663905	43666568
Sca11	37988719	37990966	Sca12	43688078	43692359
Sca11	38000354	38005564	Sca12	43695558	43701318
Sca11	38057720	38060099	Sca12	43773454	43775719
Sca11	38064654	38067571	Sca12	43780411	43783315
Sca11	38068799	38070217	Sca12	43793197	43794654
Sca11	38153785	38156923	Sca12	43799503	43802639
Sca11	38213119	38237657	Sca12	43843943	43856844
Sca11	38281238	38285070	Sca12	43949722	43954112
Sca11	38309114	38315326	Sca12	43988291	43990089
Sca11	38333838	38336094	Sca12	44028605	44030276
Sca11	38345083	38348710	Sca12	44031089	44033702
Sca11	38405451	38412089	Sca12	44109361	44115643
Sca11	38433630	38438967	Sca12	44119628	44124981
Sca11	38520514	38522430	Sca12	44173287	44176888
Sca11	38632975	38647319	Sca12	44288769	44294244
Sca11	38670556	38674674	Sca12	44307063	44310827
Sca11	38708512	38710609	Sca12	44321156	44323184
Sca11	38740472	38741278	Sca12	44360087	44361186
Sca11	38746584	38757879	Sca12	44379708	44382657
Sca11	38766688	38774738	Sca12	44413008	44417757
Sca11	38787986	38789825	Sca12	44475624	44480504
Sca11	38789858	38793018	Sca12	44480515	44483700
Sca11	38795022	38798879	Sca12	44489941	44493256
Sca11	38812142	38817572	Sca12	44495057	44505679
Sca11	38842644	38847585	Sca12	44532436	44541503
Sca11	38858262	38862043	Sca12	44584193	44587502
Sca11	38892171	38901220	Sca12	44636828	44649138
Sca11	38930255	38933447	Sca12	44651180	44654216
Sca11	38969243	38969682	Sca12	44680757	44681760
Sca11	38994893	38996379	Sca12	44682617	44683780
Sca11	39011558	39017631	Sca12	44732108	44738223
Sca11	39027544	39033429	Sca12	44741482	44747783
Sca11	39133822	39138542	Sca12	44833405	44837602
Sca11	39156022	39161527	Sca12	44874449	44883247
Sca11	39166558	39171193	Sca12	44883864	44888601
Sca11	39188081	39189464	Sca12	44949337	44950687
Sca11	39241280	39243134	Sca12	45031959	45033655
Sca11	39311206	39312480	Sca12	45091585	45093110
Sca11	39389761	39395038	Sca12	45198957	45204960
Sca11	39433707	39437276	Sca12	45302660	45303417
Sca11	39453581	39461368	Sca12	45320228	45338871
Sca11	39462094	39467511	Sca12	45339577	45345104
Sca11	39471845	39478363	Sca12	45351812	45358482
Sca11	39480160	39491448	Sca12	45434536	45442069
Sca11	39541430	39547940	Sca12	45495817	45504531
Sca11	39552466	39555500	Sca12	45505507	45508395
Sca11	39568195	39578331	Sca12	45510828	45520079
Sca11	39581366	39590187	Sca12	45526956	45529969
Sca11	39636545	39639187	Sca12	45574440	45583900
Sca11	39643083	39648692	Sca12	45620761	45636945
Sca11	39806680	39807168	Sca12	45665307	45669237
Sca11	40083737	40088906	Sca12	45759081	45762496
Sca11	40170886	40173110	Sca12	45775652	45777428
Sca11	40203848	40205831	Sca12	45792918	45794092
Sca11	40280420	40292815	Sca12	45847276	45853721
Sca11	40331901	40344853	Sca12	45903934	45910529
Sca11	40346225	40347721	Sca12	45911325	45912722
Sca11	40407715	40415036	Sca12	46043315	46047744
Sca11	40437388	40439086	Sca12	46073617	46075818
Sca11	40461769	40476186	Sca12	46096602	46099615
Sca11	40539822	40545887	Sca12	46178241	46183394
Sca11	40554089	40555407	Sca12	46185131	46186333
Sca11	40556402	40560865	Sca12	46187343	46192760
Sca11	40622450	40625490	Sca12	46224315	46228214
Sca11	40642031	40644369	Sca12	46228106	46234859
Sca11	40687682	40693241	Sca12	46279291	46283962
Sca11	40733121	40735260	Sca12	46307322	46309066
Sca11	40769203	40773242	Sca12	46332313	46335358
Sca11	40794713	40796992	Sca12	46364614	46366526
Sca11	40804294	40810174	Sca12	46385680	46389259
Sca11	40826251	40834141	Sca12	46438562	46444377
Sca11	40863614	40875386	Sca12	46466818	46473113
Sca11	40892319	40912897	Sca12	46524650	46535377
Sca11	40914281	40919097	Sca12	46551735	46558013
Sca11	40947382	40956476	Sca12	46569675	46588722
Sca11	40971690	40974694	Sca12	46638136	46643227
Sca11	40988613	40991240	Sca12	46643721	46647834
Sca11	41000279	41003854	Sca12	46670473	46673794
Sca11	41004575	41017150	Sca12	46679782	46688504
Sca11	41043709	41047150	Sca12	46695942	46697936
Sca11	41055747	41058457	Sca12	46736414	46741309
Sca11	41114423	41116543	Sca12	46761877	46764051
Sca11	41139818	41142708	Sca12	46790429	46791596
Sca11	41158235	41160851	Sca12	46799904	46801911
Sca11	41161862	41169183	Sca12	46805525	46820984
Sca11	41179531	41183742	Sca12	46830814	46832728
Sca11	41207174	41212058	Sca12	46854864	46859797
Sca11	41271309	41275904	Sca12	46896750	46902659
Sca11	41328388	41332943	Sca12	46916071	46927966
Sca11	41352649	41354197	Sca12	46943947	46945259
Sca11	41383481	41385600	Sca12	46955098	46957485
Sca11	41413255	41417316	Sca12	46976092	46976984
Sca11	41450807	41457105	Sca12	47074006	47082358
Sca11	41615325	41617106	Sca12	47171315	47173830
Sca11	41728298	41738960	Sca12	47388176	47404035
Sca11	41763607	41777977	Sca12	47414462	47436812
Sca11	41827331	41832471	Sca12	47471408	47476141
Sca11	41904688	41920975	Sca12	47480689	47486588
Sca11	41940487	41941554	Sca12	47508589	47511880
Sca11	41990837	42000984	Sca12	47524305	47536843
Sca11	42328491	42334308	Sca12	47609712	47610767
Sca11	42360874	42366049	Sca12	47692009	47696740
Sca11	42415053	42424305	Sca12	47774246	47795019
Sca11	42496661	42507887	Sca12	47877287	47885508
Sca11	42666413	42666969	Sca12	47933683	47934594
Sca11	42667341	42673597	Sca12	47935401	47947098
Sca11	42702401	42708596	Sca12	47960454	47967140
Sca11	42720722	42732063	Sca12	47972509	47977274
Sca11	42830996	42837866	Sca12	48051345	48057441
Sca11	42849236	42851677	Sca12	48072948	48075331
Sca11	42889597	42893361	Sca12	48100300	48104331
Sca11	42898253	42903004	Sca12	48131952	48135418
Sca11	42909307	42912183	Sca12	48136790	48140148
Sca11	42914251	42919234	Sca12	48172578	48177756
Sca11	42934802	42936317	Sca12	48228251	48233220
Sca11	42949305	42952379	Sca12	48238599	48245802
Sca11	42953876	42962538	Sca12	48262760	48278285
Sca11	42981721	42993863	Sca12	48450254	48463653
Sca11	42994193	42998693	Sca12	48464131	48466509
Sca11	43045103	43050755	Sca12	48506039	48510268
Sca11	43051275	43053280	Sca12	48805632	48806957
Sca11	43067889	43073576	Sca12	48856060	48858544
Sca11	43135222	43136746	Sca12	48934779	48936224
Sca11	43153015	43156556	Sca12	48979088	48982576
Sca11	43217658	43223123	Sca12	49212558	49217490
Sca11	43300140	43305238	Sca12	49273590	49278165
Sca11	43346082	43352411	Sca12	49320352	49322863
Sca11	43396766	43400340	Sca12	49341392	49345959
Sca11	43473282	43477268	Sca12	49422332	49425028
Sca11	43492472	43493410	Sca12	49468122	49468680
Sca11	43495352	43500734	Sca12	49471253	49480493
Sca11	43537241	43538930	Sca12	49524418	49526159
Sca11	43560078	43562889	Sca12	49570166	49571084
Sca11	43628469	43634569	Sca12	49594024	49597160
Sca11	43645246	43648704	Sca12	49608317	49609501
Sca11	43803438	43808801	Sca12	49637535	49640495
Sca11	43835585	43835932	Sca12	49676386	49678624
Sca11	43846535	43850888	Sca12	49679163	49683325
Sca11	43872179	43873142	Sca12	49685388	49688197
Sca11	43976371	43984391	Sca12	49835474	49835698
Sca11	43993832	43996297	Sca12	49875506	49879684
Sca11	44027514	44034394	Sca12	49971764	49979847
Sca11	44064941	44069190	Sca12	49992313	49993069
Sca11	44124553	44126354	Sca12	50055293	50056830
Sca11	44136081	44139439	Sca12	50137227	50152146
Sca11	44148859	44150907	Sca12	50165128	50167259
Sca11	44338313	44355431	Sca12	50386138	50392767
Sca11	192845	201181	Sca12	158907	162010
Sca11	278751	283497	Sca12	202188	204251
Sca11	285610	287028	Sca12	231312	233506
Sca11	373411	380105	Sca12	263290	265501
Sca11	380436	387480	Sca12	274683	282729
Sca11	427912	428275	Sca12	350793	352676
Sca11	514965	522612	Sca12	473995	481569
Sca11	653913	659362	Sca12	658785	669362
Sca11	674791	677615	Sca12	761478	771137
Sca11	784859	787413	Sca12	815031	826914
Sca11	847628	853529	Sca12	849841	857102
Sca11	875697	876960	Sca12	880379	881049
Sca11	888861	891845	Sca12	921180	922081
Sca11	962347	966756	Sca12	928990	931568
Sca11	1012943	1016672	Sca12	946100	948061
Sca11	1072101	1077410	Sca12	981320	985867
Sca11	1316192	1319411	Sca12	1016982	1022902
Sca11	1384767	1388285	Sca12	1062390	1074239
Sca11	1555373	1556641	Sca12	1159836	1160820
Sca11	1557497	1560478	Sca12	1161178	1166240
Sca11	1564122	1570940	Sca12	1194211	1201261
Sca11	1607624	1612935	Sca12	1293880	1300369
Sca11	1615647	1623535	Sca12	1320297	1332625
Sca11	1943186	1947248	Sca12	1473571	1480041
Sca11	1948575	1957164	Sca12	1487656	1494215
Sca11	2059421	2061358	Sca12	1520938	1524393
Sca11	2192142	2193266	Sca12	1548693	1549151
Sca11	2204606	2214047	Sca12	1638016	1639238
Sca11	2333404	2335338	Sca12	1710927	1713202
Sca11	2443791	2444845	Sca12	1759420	1761473
Sca11	2452149	2455699	Sca12	1769049	1772160
Sca11	2497141	2500105	Sca12	1813570	1814986
Sca11	2547075	2548611	Sca12	1867733	1869221
Sca11	2555331	2566070	Sca12	1955235	1968535
Sca11	2575355	2585000	Sca12	1984586	1991488
Sca11	2689303	2692186	Sca12	2084972	2087728
Sca11	2720165	2725405	Sca12	2108186	2123299
Sca11	2761259	2765073	Sca12	2279861	2284939
Sca11	2779411	2781391	Sca12	2407671	2409707
Sca11	2866226	2867610	Sca12	2415799	2417115
Sca11	2872322	2874129	Sca12	2430683	2435039
Sca11	2924897	2925913	Sca12	2466245	2467164
Sca11	2945291	2948415	Sca12	2469764	2472632
Sca11	2971936	2974744	Sca12	2567371	2568681
Sca11	2989116	2991997	Sca12	2582066	2584549
Sca11	3034486	3035853	Sca12	2594621	2595819
Sca11	3140462	3144529	Sca12	2638573	2643939
Sca11	3222580	3223818	Sca12	2662765	2673866
Sca11	3257702	3259827	Sca12	2871174	2873423
Sca11	5733040	5734668	Sca13	4158011	4159349
Sca11	5837185	5842985	Sca13	4213747	4219400
Sca11	5849474	5852209	Sca13	4224983	4226804
Sca11	5855921	5865425	Sca13	4227932	4234732
Sca11	5917462	5918231	Sca13	4301130	4301891
Sca11	6001593	6002533	Sca13	4380438	4381789
Sca11	6118730	6119623	Sca13	4597363	4601211
Sca11	6140522	6143290	Sca13	4696343	4697724
Sca11	6176921	6178440	Sca13	4706590	4709618
Sca11	6543004	6546637	Sca13	4730218	4734591
Sca11	6567461	6569149	Sca13	4760596	4762875
Sca11	6670393	6677321	Sca13	4865476	4872071
Sca11	6748532	6748853	Sca13	4890965	4897799
Sca11	6830568	6832900	Sca13	4906002	4907923
Sca11	7010551	7011429	Sca13	4973564	4974101
Sca11	7084881	7094221	Sca13	5026501	5027800
Sca11	7200112	7217632	Sca13	5062616	5077027
Sca11	7495126	7499369	Sca13	5157650	5160768
Sca11	7901869	7904109	Sca13	5252873	5253949
Sca11	7994453	7997716	Sca13	5453528	5454582
Sca11	8036908	8043062	Sca13	5520684	5526934
Sca11	8043329	8048521	Sca13	5527029	5532675
Sca11	8195243	8198380	Sca13	5695780	5706209
Sca11	8221815	8222382	Sca13	5732876	5734018
Sca11	8287566	8297310	Sca13	5836028	5843455
Sca11	8297696	8300867	Sca13	5978310	5980818
Sca11	8310928	8326298	Sca13	5983924	5987149
Sca11	8371081	8375802	Sca13	6051043	6056599
Sca11	8454275	8456301	Sca13	6067506	6069863
Sca11	8462788	8468907	Sca13	6293841	6295321
Sca11	8517746	8520677	Sca13	6384254	6387392
Sca11	8740426	8741967	Sca13	6491918	6495224
Sca11	8757165	8762491	Sca13	6511078	6513529
Sca11	8803602	8810118	Sca13	6521689	6524288
Sca11	8984775	8994051	Sca13	6801844	6808169
Sca11	9042108	9052226	Sca13	6825109	6829898
Sca11	9089089	9091445	Sca13	6876436	6879234
Sca11	9092786	9099698	Sca13	6887599	6893666
Sca11	10012404	10013589	Sca13	7571478	7574666
Sca11	10361940	10369581	Sca13	8156072	8172489
Sca11	152658	159559	Sca13	6890	13925
Sca11	285610	287028	Sca13	56405	58257
Sca11	576530	582283	Sca13	136993	148554
Sca11	653913	659362	Sca13	246755	252466
Sca11	674791	677615	Sca13	381204	383535
Sca11	711092	715183	Sca13	399276	409353
Sca11	755396	766011	Sca13	431342	442544
Sca11	802821	804806	Sca13	873597	875620
Sca11	823081	828732	Sca13	881891	899000
Sca11	875697	876960	Sca13	938790	939778
Sca11	888861	891845	Sca13	996405	999729
Sca11	962347	966756	Sca13	1008050	1012729
Sca11	1012943	1016672	Sca13	1021049	1024666
Sca11	1072101	1077410	Sca13	1038452	1043107
Sca11	1077399	1084014	Sca13	1043012	1045610
Sca11	1299567	1300990	Sca13	1069734	1073618
Sca11	1316192	1319411	Sca13	1089125	1089931
Sca11	1384767	1388285	Sca13	1136868	1150337
Sca11	1433667	1440942	Sca13	1173371	1176461
Sca11	1530533	1535119	Sca13	1230753	1233403
Sca11	1557497	1560478	Sca13	1286480	1292110
Sca11	1564122	1570940	Sca13	1336845	1348064
Sca11	1588549	1593761	Sca13	1352108	1354131
Sca11	1607624	1612935	Sca13	1415819	1422082
Sca11	1615647	1623535	Sca13	1425809	1447122
Sca11	1932363	1936902	Sca13	1584537	1588489
Sca11	1948575	1957164	Sca13	1589717	1595914
Sca11	2059421	2061358	Sca13	1601279	1604636
Sca11	2293021	2297056	Sca13	1649547	1653358
Sca11	2381512	2387673	Sca13	1688417	1702317
Sca11	5733040	5734668	Sca2	33022743	33023989
Sca11	5855921	5865425	Sca2	33096741	33105738
Sca11	5917462	5918231	Sca2	33158800	33159599
Sca11	6140522	6143290	Sca2	33381030	33382593
Sca11	6176921	6178440	Sca2	33440799	33442998
Sca11	6543004	6546637	Sca2	33455740	33455912
Sca11	6567461	6569149	Sca2	33481369	33484424
Sca11	6670393	6677321	Sca2	33619530	33628732
Sca11	6830568	6832900	Sca2	33662739	33666183
Sca11	7084881	7094221	Sca2	33816680	33818232
Sca11	7200112	7217632	Sca2	33881417	33886750
Sca11	7495126	7499369	Sca2	33936446	33939518
Sca11	7901869	7904109	Sca2	34046952	34048739
Sca11	8036908	8043062	Sca2	34295846	34303114
Sca11	8043329	8048521	Sca2	34303780	34309326
Sca11	8161106	8164561	Sca2	34419782	34438060
Sca11	8195243	8198380	Sca2	34530510	34545759
Sca11	8287566	8297310	Sca2	34573370	34581152
Sca11	8371081	8375802	Sca2	34702375	34707415
Sca11	8454275	8456301	Sca2	34720179	34721978
Sca11	8517746	8520677	Sca2	35336567	35339103
Sca11	8740426	8741967	Sca2	35560988	35564023
Sca11	8757165	8762491	Sca2	35604714	35607517
Sca11	8784706	8787054	Sca2	35697620	35699463
Sca11	8984775	8994051	Sca2	35753299	35757791
Sca11	9042108	9052226	Sca2	35774514	35785703
Sca11	9089089	9091445	Sca2	35799924	35804051
Sca11	9092786	9099698	Sca2	35836675	35841098
Sca11	10012404	10013589	Sca2	36555756	36557716
Sca11	10048430	10049342	Sca2	36580556	36581666
Sca11	10361940	10369581	Sca2	37001158	37012731
Sca11	63547	64901	Sca2	27445525	27462162
Sca11	152658	159559	Sca2	28194412	28200971
Sca11	192845	201181	Sca2	28235766	28236220
Sca11	226114	228347	Sca2	28249630	28258455
Sca11	278751	283497	Sca2	28296801	28298984
Sca11	415911	419848	Sca2	28368687	28375599
Sca11	475517	480248	Sca2	28390658	28396140
Sca11	514965	522612	Sca2	28413420	28421331
Sca11	532340	536732	Sca2	28433449	28436834
Sca11	541820	551969	Sca2	28446620	28453181
Sca11	558683	562101	Sca2	28459293	28462756
Sca11	576530	582283	Sca2	28463394	28469002
Sca11	653913	659362	Sca2	28502404	28507147
Sca11	711092	715183	Sca2	28676499	28682614
Sca11	755396	766011	Sca2	28687087	28698740
Sca11	774475	777766	Sca2	28710357	28713422
Sca11	802821	804806	Sca2	28739813	28741586
Sca11	819297	822746	Sca2	28747707	28751595
Sca11	823081	828732	Sca2	28760318	28767568
Sca11	847628	853529	Sca2	28787484	28795166
Sca11	888861	891845	Sca2	28843378	28846314
Sca11	990408	993340	Sca2	28872354	28876322
Sca11	1012943	1016672	Sca2	28886113	28890010
Sca11	1299567	1300990	Sca2	28895811	28901336
Sca11	1316192	1319411	Sca2	28902171	28907675
Sca11	1384767	1388285	Sca2	28974926	28980065
Sca11	1396400	1409873	Sca2	28998348	29010218
Sca11	1418135	1421670	Sca2	29035995	29039415
Sca11	1427897	1433199	Sca2	29042094	29049700
Sca11	1530533	1535119	Sca2	29128015	29131353
Sca11	1540917	1543830	Sca2	29134455	29137805
Sca11	1564122	1570940	Sca2	29158577	29166328
Sca11	1588549	1593761	Sca2	29235952	29237904
Sca11	1615647	1623535	Sca2	29275652	29283507
Sca11	1930634	1931533	Sca2	29349182	29349997
Sca11	1962437	1963821	Sca2	29360066	29362096
Sca11	2059421	2061358	Sca2	29383117	29384922
Sca11	2443791	2444845	Sca2	29462910	29465219
Sca11	2452149	2455699	Sca2	29474686	29478248
Sca11	2486150	2490300	Sca2	29560063	29570260
Sca11	2505749	2509175	Sca2	29607166	29610419
Sca11	2509972	2513048	Sca2	29611612	29614829
Sca11	2547075	2548611	Sca2	29624396	29625691
Sca11	2555331	2566070	Sca2	29693979	29700347
Sca11	2575355	2585000	Sca2	29726287	29733506
Sca11	2689303	2692186	Sca2	29790069	29793129
Sca11	2701655	2704176	Sca2	29810089	29819909
Sca11	2761259	2765073	Sca2	29825165	29828268
Sca11	2779411	2781391	Sca2	29848213	29850598
Sca11	2872322	2874129	Sca2	29887403	29902443
Sca11	2945291	2948415	Sca2	29915950	29920081
Sca11	2971936	2974744	Sca2	29976915	29981334
Sca11	2989116	2991997	Sca2	29989484	29991354
Sca11	3034486	3035853	Sca2	30024764	30025852
Sca11	3256485	3282426	Sca2	30066075	30075941
Sca11	40346225	40347721	Sca21	36133554	36134423
Sca11	40407715	40415036	Sca21	35944051	35949612
Sca11	40556402	40560865	Sca21	35801660	35807650
Sca11	40733121	40735260	Sca21	35590152	35591850
Sca11	40863614	40875386	Sca21	35326482	35332459
Sca11	40914281	40919097	Sca21	35271404	35284758
Sca11	40966035	40969631	Sca21	35101390	35106288
Sca11	41114423	41116543	Sca21	34993936	34995753
Sca11	41139818	41142708	Sca21	34899887	34903693
Sca11	41161862	41169183	Sca21	34850386	34862803
Sca11	41179531	41183742	Sca21	34830728	34832916
Sca11	41413255	41417316	Sca21	34561666	34567093
Sca11	41615325	41617106	Sca21	34331380	34334365
Sca11	41763607	41777977	Sca21	33859297	33868608
Sca11	41827331	41832471	Sca21	33778178	33782134
Sca11	41904688	41920975	Sca21	33702849	33704095
Sca11	41940487	41941554	Sca21	33662321	33665162
Sca11	41990837	42000984	Sca21	33609124	33615848
Sca11	42167579	42169585	Sca21	33575041	33579422
Sca11	42328491	42334308	Sca21	33535407	33545174
Sca11	42360874	42366049	Sca21	33483666	33488213
Sca11	42496661	42507887	Sca21	33296623	33304517
Sca11	42666413	42666969	Sca21	33206450	33207649
Sca11	42720722	42732063	Sca21	32629609	32644281
Sca11	42830996	42837866	Sca21	32365617	32373617
Sca11	42837827	42838819	Sca21	32327189	32332181
Sca11	42849236	42851677	Sca21	32180942	32183371
Sca11	42898253	42903004	Sca21	32044133	32047864
Sca11	43058499	43060264	Sca21	31432683	31435541
Sca11	43153015	43156556	Sca21	30571039	30575786
Sca11	43229587	43231182	Sca21	29731594	29735051
Sca11	43231414	43238205	Sca21	29705723	29710566
Sca11	43300140	43305238	Sca21	29585309	29593540
Sca11	43473282	43477268	Sca21	29275218	29276517
Sca11	43495352	43500734	Sca21	28918907	28940790
Sca11	43537241	43538930	Sca21	28723663	28725369
Sca11	43719319	43729792	Sca21	28408751	28429434
Sca11	43803438	43808801	Sca21	28290219	28295760
Sca11	43846535	43850888	Sca21	28105640	28113821
Sca11	43993832	43996297	Sca21	27110713	27116949
Sca11	44027514	44034394	Sca21	26770064	26783787
Sca12	1759420	1761473	Sca13	3559921	3561736
Sca12	1810163	1811933	Sca13	3491039	3493300
Sca12	1813570	1814986	Sca13	3459193	3462575
Sca12	1867733	1869221	Sca13	3382828	3384847
Sca12	1884260	1886133	Sca13	3337359	3338932
Sca12	1946066	1946661	Sca13	3280006	3281078
Sca12	1955235	1968535	Sca13	3260634	3266363
Sca12	1984586	1991488	Sca13	3231995	3237677
Sca12	2084972	2087728	Sca13	3167995	3171197
Sca12	2108186	2123299	Sca13	3137927	3143937
Sca12	2159627	2164642	Sca13	3113335	3118171
Sca12	2407671	2409707	Sca13	3063069	3065098
Sca12	2415799	2417115	Sca13	3055906	3057795
Sca12	2430683	2435039	Sca13	3041096	3045385
Sca12	2466245	2467164	Sca13	3005104	3006384
Sca12	2567371	2568681	Sca13	2989657	2990222
Sca12	2594621	2595819	Sca13	2949144	2950187
Sca12	2798379	2803270	Sca13	2935460	2940337
Sca12	2871174	2873423	Sca13	2824811	2838947
Sca12	3030366	3037579	Sca13	2566295	2577770
Sca12	3084989	3087418	Sca13	2505805	2507366
Sca12	3187015	3192098	Sca13	2411702	2416971
Sca12	3717012	3719485	Sca13	2344301	2344883
Sca12	3897641	3902146	Sca13	2234299	2239302
Sca12	3902920	3904323	Sca13	2224406	2225696
Sca12	3921472	3923125	Sca13	2203348	2204883
Sca12	4036967	4038090	Sca13	2058826	2063452
Sca12	4082647	4083588	Sca13	2035882	2037303
Sca12	4279681	4282436	Sca13	1877585	1880162
Sca12	4460802	4476167	Sca13	1800724	1808237
Sca12	4476880	4481815	Sca13	1792400	1799591
Sca12	4571058	4574507	Sca13	1787007	1788519
Sca12	4840402	4844554	Sca13	1753639	1761737
Sca12	4969428	4979587	Sca13	3613160	3618807
Sca12	5006736	5009527	Sca13	3620407	3626014
Sca12	5039781	5055181	Sca13	3637036	3647190
Sca12	5074565	5075593	Sca13	3668574	3670653
Sca12	5097594	5100930	Sca13	3720238	3723418
Sca12	5140877	5141724	Sca13	3742714	3743232
Sca12	5190214	5194567	Sca13	3865312	3868425
Sca12	5255153	5256610	Sca13	3920282	3922610
Sca12	5260761	5261417	Sca13	3926793	3927781
Sca12	5290871	5298072	Sca13	3966120	3970593
Sca12	5342204	5343140	Sca13	3985128	3986011
Sca12	5502162	5503922	Sca13	4028337	4029842
Sca12	5657804	5664682	Sca13	4065617	4066010
Sca12	5720490	5726683	Sca13	4158011	4159349
Sca12	5757846	5759657	Sca13	4207914	4212749
Sca12	5820957	5826014	Sca13	4213747	4219400
Sca12	5831333	5833166	Sca13	4224983	4226804
Sca12	5834755	5841162	Sca13	4227932	4234732
Sca12	5858656	5859376	Sca13	4244489	4245291
Sca12	5891158	5891898	Sca13	4301130	4301891
Sca12	5934720	5940829	Sca13	4369174	4376514
Sca12	6044986	6056692	Sca13	4430725	4441334
Sca12	6072793	6077718	Sca13	4466090	4467612
Sca12	6111577	6113882	Sca13	4553325	4556227
Sca12	6147974	6150471	Sca13	4597363	4601211
Sca12	6210672	6211978	Sca13	4696343	4697724
Sca12	6254998	6259420	Sca13	4730218	4734591
Sca12	6261386	6262719	Sca13	4760596	4762875
Sca12	6381071	6390911	Sca13	4865476	4872071
Sca12	6470682	6471530	Sca13	4890965	4897799
Sca12	6484573	6486354	Sca13	4906002	4907923
Sca12	6574385	6575501	Sca13	4973564	4974101
Sca12	6643475	6644272	Sca13	5026501	5027800
Sca12	6660344	6660697	Sca13	5040123	5040809
Sca12	6716334	6722043	Sca13	5062616	5077027
Sca12	7421673	7428595	Sca13	5157650	5160768
Sca12	7658496	7660063	Sca13	5252873	5253949
Sca12	7699688	7713256	Sca13	5329270	5334787
Sca12	7862666	7868382	Sca13	5520684	5526934
Sca12	7868531	7873632	Sca13	5527029	5532675
Sca12	8250251	8255785	Sca13	5695780	5706209
Sca12	8308111	8310478	Sca13	5732876	5734018
Sca12	8328967	8338739	Sca13	5836028	5843455
Sca12	8366862	8373223	Sca13	5983924	5987149
Sca12	8436323	8440587	Sca13	5995846	6012491
Sca12	8441566	8446056	Sca13	6051043	6056599
Sca12	8479878	8481876	Sca13	6067506	6069863
Sca12	8483670	8489888	Sca13	6293841	6295321
Sca12	8661572	8663934	Sca13	6436974	6439641
Sca12	8686372	8687413	Sca13	6472419	6473507
Sca12	8867455	8870649	Sca13	6491918	6495224
Sca12	8876498	8879133	Sca13	6511078	6513529
Sca12	8888573	8898405	Sca13	6521689	6524288
Sca12	8925180	8930838	Sca13	6730098	6736000
Sca12	9011658	9022685	Sca13	6779819	6800270
Sca12	9065334	9076774	Sca13	6801844	6808169
Sca12	9131322	9136504	Sca13	6825109	6829898
Sca12	9153836	9157173	Sca13	6876436	6879234
Sca12	9189232	9196035	Sca13	7510789	7515365
Sca12	9421200	9421889	Sca13	7605674	7607319
Sca12	9488341	9494566	Sca13	8269065	8286880
Sca12	9723044	9724359	Sca13	8445087	8446627
Sca12	9962370	9963207	Sca13	8747423	8761712
Sca12	10051517	10055245	Sca13	8873711	8877041
Sca12	10180966	10186925	Sca13	9156642	9178311
Sca12	10252129	10256658	Sca13	9250750	9253547
Sca12	10339124	10342026	Sca13	9505355	9508525
Sca12	10358014	10362576	Sca13	9702044	9706189
Sca12	10603714	10605966	Sca13	9940451	9942697
Sca12	10901863	10902597	Sca13	10159206	10159531
Sca12	11476626	11486573	Sca13	10776472	10789768
Sca12	11486800	11487969	Sca13	10789765	10791675
Sca12	11771161	11772825	Sca13	11134687	11136334
Sca12	11857353	11862011	Sca13	11150145	11154422
Sca12	11996561	12000060	Sca13	11252709	11261039
Sca12	12285111	12289133	Sca13	11424446	11428514
Sca12	13007194	13009085	Sca13	12498840	12502382
Sca12	231312	233506	Sca13	56405	58257
Sca12	481912	489545	Sca13	93228	101572
Sca12	513225	515131	Sca13	113816	115847
Sca12	536346	543612	Sca13	153969	178189
Sca12	572044	582086	Sca13	196226	207138
Sca12	658785	669362	Sca13	246755	252466
Sca12	710710	711795	Sca13	346269	349401
Sca12	727568	732176	Sca13	372084	380849
Sca12	761478	771137	Sca13	381204	383535
Sca12	849841	857102	Sca13	881891	899000
Sca12	880379	881049	Sca13	938790	939778
Sca12	921180	922081	Sca13	996405	999729
Sca12	928990	931568	Sca13	1008050	1012729
Sca12	946100	948061	Sca13	1021049	1024666
Sca12	981320	985867	Sca13	1038452	1043107
Sca12	1016982	1022902	Sca13	1089125	1089931
Sca12	1034397	1044201	Sca13	1104819	1109864
Sca12	1062390	1074239	Sca13	1136868	1150337
Sca12	1089390	1091795	Sca13	1182517	1184856
Sca12	1121163	1122702	Sca13	1187852	1188576
Sca12	1161178	1166240	Sca13	1286480	1292110
Sca12	1194211	1201261	Sca13	1336845	1348064
Sca12	1225306	1228142	Sca13	1371087	1374192
Sca12	1283405	1286161	Sca13	1390434	1392484
Sca12	1293880	1300369	Sca13	1415819	1422082
Sca12	1320297	1332625	Sca13	1425809	1447122
Sca12	1362719	1363630	Sca13	1502338	1503344
Sca12	1487656	1494215	Sca13	1589717	1595914
Sca12	1520938	1524393	Sca13	1601279	1604636
Sca12	1710927	1713202	Sca13	1686827	1687568
Sca12	1726367	1726795	Sca13	1729874	1733138
Sca12	158907	162010	Sca2	28235766	28236220
Sca12	202188	204251	Sca2	28296801	28298984
Sca12	207355	210662	Sca2	28299484	28303202
Sca12	267051	268550	Sca2	28310560	28312032
Sca12	294305	295621	Sca2	28321999	28322909
Sca12	350793	352676	Sca2	28366448	28367609
Sca12	473995	481569	Sca2	28413420	28421331
Sca12	572044	582086	Sca2	28484050	28485373
Sca12	658785	669362	Sca2	28502404	28507147
Sca12	710710	711795	Sca2	28670280	28672589
Sca12	849841	857102	Sca2	28787484	28795166
Sca12	921180	922081	Sca2	28843378	28846314
Sca12	936892	937713	Sca2	28877156	28877800
Sca12	946100	948061	Sca2	28886113	28890010
Sca12	1016982	1022902	Sca2	28902171	28907675
Sca12	1034397	1044201	Sca2	28929967	28944063
Sca12	1062390	1074239	Sca2	28974926	28980065
Sca12	1089390	1091795	Sca2	29086345	29088821
Sca12	1104783	1107932	Sca2	29104134	29106673
Sca12	1150827	1159215	Sca2	29145591	29155879
Sca12	1194211	1201261	Sca2	29158577	29166328
Sca12	1225306	1228142	Sca2	29251692	29256092
Sca12	1320297	1332625	Sca2	29275652	29283507
Sca12	1362719	1363630	Sca2	29342460	29343362
Sca12	1520938	1524393	Sca2	29383117	29384922
Sca12	1759420	1761473	Sca2	29462910	29465219
Sca12	1769049	1772160	Sca2	29474686	29478248
Sca12	1810163	1811933	Sca2	29599357	29601887
Sca12	1867733	1869221	Sca2	29624396	29625691
Sca12	1946066	1946661	Sca2	29672093	29684834
Sca12	1955235	1968535	Sca2	29693979	29700347
Sca12	1984586	1991488	Sca2	29726287	29733506
Sca12	2084972	2087728	Sca2	29790069	29793129
Sca12	2279861	2284939	Sca2	29825165	29828268
Sca12	2407671	2409707	Sca2	29848213	29850598
Sca12	2430683	2435039	Sca2	29887403	29902443
Sca12	2567371	2568681	Sca2	29976915	29981334
Sca12	2582066	2584549	Sca2	29989484	29991354
[truncated: 15,362 more rows]

## Sheet: Moso-AT
############### Parameters ###############
# MATCH_SCORE: 50
# MATCH_SIZE: 5
# GAP_PENALTY: -1
# OVERLAP_WINDOW: 5
# E_VALUE: 1e-05
# MAX GAPS: 25
############### Statistics ###############
# Number of collinear genes: 4755, Percentage: 5.51
# Number of all genes: 86322
##########################################
## Alignment 0: score=416.0 e_value=1.8e-17 N=9 Chr1&Sca10 plus
0- 0:	AT1G72310.1	PH02Gene10607.t1	PH02Gene10607.t2
0- 1:	AT1G72330.3	PH02Gene10606.t1	PH02Gene10606.t2
0- 2:	AT1G72360.3	PH02Gene10601.t1	PH02Gene10601.t2
0- 3:	AT1G72370.1	PH02Gene10599.t1	PH02Gene10599.t2
0- 4:	AT1G72410.2	PH02Gene10594.t1	PH02Gene10594.t2
0- 5:	AT1G72480.1	PH02Gene10583.t2	PH02Gene10583.t3
0- 6:	AT1G72500.1	PH02Gene10581.t1	PH02Gene10581.t2
0- 7:	AT1G72510.2	PH02Gene10579.t1	PH02Gene10579.t2
0- 8:	AT1G72560.1	PH02Gene10577.t1	PH02Gene10577.t2
## Alignment 1: score=354.0 e_value=2.9e-14 N=8 Chr1&Sca10 plus
1- 0:	AT1G11090.1	PH02Gene06984.t1	PH02Gene06984.t2
1- 1:	AT1G11120.2	PH02Gene06985.t1	PH02Gene06985.t2
1- 2:	AT1G11130.1	PH02Gene06986.t1	PH02Gene06986.t2
1- 3:	AT1G11170.1	PH02Gene06989.t1	PH02Gene06989.t2
1- 4:	AT1G11180.1	PH02Gene06991.t1	PH02Gene06991.t2
1- 5:	AT1G11220.1	PH02Gene06996.t1	PH02Gene06996.t2
1- 6:	AT1G11260.1	PH02Gene07007.t1	PH02Gene07007.t2
1- 7:	AT1G11390.1	PH02Gene07015.t1	PH02Gene07015.t2
## Alignment 2: score=353.0 e_value=3.3e-15 N=8 Chr1&Sca10 plus
2- 0:	AT1G13680.1	PH02Gene20383.t5	PH02Gene20383.t6
2- 1:	AT1G13700.1	PH02Gene20374.t1	PH02Gene20374.t2
2- 2:	AT1G13710.1	PH02Gene20371.t1	PH02Gene20371.t2
2- 3:	AT1G13730.1	PH02Gene20366.t1	PH02Gene20366.t2
2- 4:	AT1G13740.1	PH02Gene20365.t1	PH02Gene20365.t2
2- 5:	AT1G13820.1	PH02Gene20360.t1	PH02Gene20360.t2
2- 6:	AT1G13830.1	PH02Gene20358.t1	PH02Gene20358.t2
2- 7:	AT1G13960.2	PH02Gene26084.t1	PH02Gene26084.t2
## Alignment 3: score=351.0 e_value=1.5e-14 N=8 Chr1&Sca10 plus
3- 0:	AT1G61050.1	PH02Gene06974.t1	PH02Gene06974.t2
3- 1:	AT1G61105.1	PH02Gene06979.t1	PH02Gene06979.t2
3- 2:	AT1G61110.1	PH02Gene06980.t1	PH02Gene06980.t2
3- 3:	AT1G61215.1	PH02Gene06986.t1	PH02Gene06986.t2
3- 4:	AT1G61240.4	PH02Gene06989.t1	PH02Gene06989.t2
3- 5:	AT1G61250.2	PH02Gene06991.t1	PH02Gene06991.t2
3- 6:	AT1G61260.1	PH02Gene06996.t1	PH02Gene06996.t2
3- 7:	AT1G61350.1	PH02Gene07006.t1	PH02Gene07006.t2
## Alignment 4: score=334.0 e_value=8.1e-16 N=8 Chr1&Sca10 plus
4- 0:	AT1G26310.1	PH02Gene20385.t3	PH02Gene20385.t4
4- 1:	AT1G26355.1	PH02Gene20370.t1	PH02Gene20370.t2
4- 2:	AT1G26360.1	PH02Gene20369.t1	PH02Gene20369.t2
4- 3:	AT1G26450.1	PH02Gene20358.t1	PH02Gene20358.t2
4- 4:	AT1G26460.1	PH02Gene26099.t1	PH02Gene26099.t2
4- 5:	AT1G26610.1	PH02Gene26098.t1	PH02Gene26098.t2
4- 6:	AT1G26650.1	PH02Gene26079.t1	PH02Gene26079.t2
4- 7:	AT1G26660.1	PH02Gene26078.t1	PH02Gene26078.t2
## Alignment 5: score=300.0 e_value=7e-11 N=7 Chr1&Sca10 plus
5- 0:	AT1G61800.1	PH02Gene39702.t1	PH02Gene39702.t2
5- 1:	AT1G61850.1	PH02Gene39691.t4	PH02Gene39691.t5
5- 2:	AT1G61890.1	PH02Gene43505.t1	PH02Gene43505.t2
5- 3:	AT1G61950.1	PH02Gene12747.t1	PH02Gene12747.t2
5- 4:	AT1G62040.2	PH02Gene12751.t1	PH02Gene12751.t2
5- 5:	AT1G62050.1	PH02Gene12754.t1	PH02Gene12754.t2
5- 6:	AT1G62180.1	PH02Gene12763.t1	PH02Gene12763.t2
## Alignment 6: score=279.0 e_value=3.4e-10 N=6 Chr1&Sca10 plus
6- 0:	AT1G69120.1	PH02Gene20385.t3	PH02Gene20385.t4
6- 1:	AT1G69230.2	PH02Gene20370.t1	PH02Gene20370.t2
6- 2:	AT1G69240.1	PH02Gene20369.t1	PH02Gene20369.t2
6- 3:	AT1G69250.1	PH02Gene20366.t1	PH02Gene20366.t2
6- 4:	AT1G69260.1	PH02Gene20365.t1	PH02Gene20365.t2
6- 5:	AT1G69270.1	PH02Gene20363.t1	PH02Gene20363.t2
## Alignment 7: score=255.0 e_value=1.7e-08 N=6 Chr1&Sca10 plus
7- 0:	AT1G77890.1	PH02Gene47450.t1	PH02Gene47450.t2
7- 1:	AT1G78070.1	PH02Gene47596.t1	PH02Gene47596.t2
7- 2:	AT1G78150.2	PH02Gene40721.t1	PH02Gene40721.t2
7- 3:	AT1G78190.1	PH02Gene40727.t1	PH02Gene40727.t2
7- 4:	AT1G78210.1	PH02Gene40728.t1	PH02Gene40728.t2
7- 5:	AT1G78290.2	PH02Gene40734.t1	PH02Gene40734.t2
## Alignment 8: score=424.0 e_value=1.2e-20 N=10 Chr1&Sca10 minus
8- 0:	AT1G30090.1	PH02Gene09645.t2	PH02Gene09645.t3
8- 1:	AT1G30210.1	PH02Gene09639.t1	PH02Gene09639.t2
8- 2:	AT1G30220.1	PH02Gene09637.t1	PH02Gene09637.t2
8- 3:	AT1G30270.1	PH02Gene09635.t1	PH02Gene09635.t2
8- 4:	AT1G30360.1	PH02Gene09632.t1	PH02Gene09632.t2
8- 5:	AT1G30380.1	PH02Gene09630.t1	PH02Gene09630.t2
8- 6:	AT1G30510.2	PH02Gene09625.t2	PH02Gene09625.t3
8- 7:	AT1G30540.1	PH02Gene09623.t1	PH02Gene09623.t2
8- 8:	AT1G30570.1	PH02Gene09621.t1	PH02Gene09621.t2
8- 9:	AT1G30620.1	PH02Gene21433.t1	PH02Gene21433.t2
## Alignment 9: score=375.0 e_value=9.7e-18 N=9 Chr1&Sca11 minus
9- 0:	AT1G30100.1	PH02Gene07581.t1	PH02Gene07581.t2
9- 1:	AT1G30120.1	PH02Gene07584.t1	PH02Gene07584.t2
9- 2:	AT1G30210.1	PH02Gene07589.t1	PH02Gene07589.t2
9- 3:	AT1G30290.1	PH02Gene07591.t1	PH02Gene07591.t2
9- 4:	AT1G30300.1	PH02Gene07592.t1	PH02Gene07592.t2
9- 5:	AT1G30330.1	PH02Gene07600.t1	PH02Gene07600.t2
9- 6:	AT1G30440.1	PH02Gene07604.t1	PH02Gene07604.t2
9- 7:	AT1G30490.1	PH02Gene07610.t1	PH02Gene07610.t2
9- 8:	AT1G30640.1	PH02Gene07632.t1	PH02Gene07632.t2
## Alignment 10: score=255.0 e_value=2.9e-09 N=6 Chr1&Sca12 plus
10- 0:	AT1G56280.1	PH02Gene42788.t1	PH02Gene42788.t2
10- 1:	AT1G56330.1	PH02Gene45091.t1	PH02Gene45091.t2
10- 2:	AT1G56345.1	PH02Gene12382.t1	PH02Gene12382.t2
10- 3:	AT1G56420.1	PH02Gene12381.t2	PH02Gene12381.t3
10- 4:	AT1G56460.2	PH02Gene12378.t1	PH02Gene12378.t2
10- 5:	AT1G56580.1	PH02Gene12365.t1	PH02Gene12365.t2
## Alignment 11: score=324.0 e_value=4.1e-15 N=8 Chr1&Sca12 minus
11- 0:	AT1G30100.1	PH02Gene49504.t1	PH02Gene49504.t2
11- 1:	AT1G30120.1	PH02Gene37264.t1	PH02Gene37264.t2
11- 2:	AT1G30210.1	PH02Gene37259.t1	PH02Gene37259.t2
11- 3:	AT1G30290.1	PH02Gene37254.t1	PH02Gene37254.t2
11- 4:	AT1G30300.1	PH02Gene37253.t1	PH02Gene37253.t2
11- 5:	AT1G30330.1	PH02Gene37247.t1	PH02Gene37247.t2
11- 6:	AT1G30490.1	PH02Gene13721.t1	PH02Gene13721.t2
11- 7:	AT1G30640.1	PH02Gene42429.t2	PH02Gene42429.t3
## Alignment 12: score=289.0 e_value=5.2e-11 N=6 Chr1&Sca13 plus
12- 0:	AT1G01490.2	PH02Gene22563.t1	PH02Gene22563.t2
12- 1:	AT1G01510.1	PH02Gene22565.t1	PH02Gene22565.t2
12- 2:	AT1G01540.2	PH02Gene22566.t1	PH02Gene22566.t2
12- 3:	AT1G01540.1	PH02Gene22567.t1	PH02Gene22567.t2
12- 4:	AT1G01560.1	PH02Gene22571.t1	PH02Gene22571.t2
12- 5:	AT1G01570.1	PH02Gene22576.t1	PH02Gene22576.t2
## Alignment 13: score=251.0 e_value=2e-10 N=6 Chr1&Sca13 plus
13- 0:	AT1G72210.1	PH02Gene36573.t1	PH02Gene36573.t2
13- 1:	AT1G72320.2	PH02Gene33770.t1	PH02Gene33770.t2
13- 2:	AT1G72330.3	PH02Gene33771.t1	PH02Gene33771.t2
13- 3:	AT1G72360.3	PH02Gene48790.t1	PH02Gene48790.t2
13- 4:	AT1G72390.1	PH02Gene09517.t1	PH02Gene09517.t2
13- 5:	AT1G72540.1	PH02Gene09498.t1	PH02Gene09498.t2
## Alignment 14: score=358.0 e_value=2.5e-13 N=8 Chr1&Sca13 minus
14- 0:	AT1G76420.1	PH02Gene25195.t1	PH02Gene25195.t2
14- 1:	AT1G76450.1	PH02Gene25185.t1	PH02Gene25185.t2
14- 2:	AT1G76490.1	PH02Gene25183.t1	PH02Gene25183.t2
14- 3:	AT1G76560.1	PH02Gene25180.t1	PH02Gene25180.t2
14- 4:	AT1G76580.1	PH02Gene25177.t1	PH02Gene25177.t2
14- 5:	AT1G76590.1	PH02Gene25171.t1	PH02Gene25171.t2
14- 6:	AT1G76620.1	PH02Gene25168.t1	PH02Gene25168.t2
14- 7:	AT1G76700.1	PH02Gene25164.t1	PH02Gene25164.t2
## Alignment 15: score=286.0 e_value=9.9e-10 N=6 Chr1&Sca13 minus
15- 0:	AT1G78000.1	PH02Gene31468.t1	PH02Gene31468.t2
15- 1:	AT1G78010.1	PH02Gene31467.t1	PH02Gene31467.t2
15- 2:	AT1G78070.1	PH02Gene31464.t1	PH02Gene31464.t2
15- 3:	AT1G78080.1	PH02Gene31461.t1	PH02Gene31461.t2
15- 4:	AT1G78130.1	PH02Gene24429.t1	PH02Gene24429.t2
15- 5:	AT1G78140.1	PH02Gene24427.t1	PH02Gene24427.t2
## Alignment 16: score=283.0 e_value=4.7e-08 N=6 Chr1&Sca13 minus
16- 0:	AT1G20930.1	PH02Gene25184.t1	PH02Gene25184.t2
16- 1:	AT1G20970.1	PH02Gene25179.t1	PH02Gene25179.t2
16- 2:	AT1G20980.1	PH02Gene25177.t1	PH02Gene25177.t2
16- 3:	AT1G21000.1	PH02Gene25171.t1	PH02Gene25171.t2
16- 4:	AT1G21060.2	PH02Gene25168.t1	PH02Gene25168.t2
16- 5:	AT1G21080.3	PH02Gene25164.t1	PH02Gene25164.t2
## Alignment 17: score=261.0 e_value=2.8e-08 N=6 Chr1&Sca13 minus
17- 0:	AT1G04410.1	PH02Gene20714.t1	PH02Gene20714.t2
17- 1:	AT1G04430.1	PH02Gene33694.t1	PH02Gene33694.t2
17- 2:	AT1G04440.1	PH02Gene33690.t1	PH02Gene33690.t2
17- 3:	AT1G04470.1	PH02Gene38331.t1	PH02Gene38331.t2
17- 4:	AT1G04480.1	PH02Gene24003.t1	PH02Gene24003.t2
17- 5:	AT1G04510.1	PH02Gene24005.t1	PH02Gene24005.t2
## Alignment 18: score=449.0 e_value=1.2e-23 N=11 Chr1&Sca14 plus
18- 0:	AT1G10920.1	PH02Gene17864.t1	PH02Gene17864.t2
18- 1:	AT1G11100.2	PH02Gene17843.t2	PH02Gene17843.t3
18- 2:	AT1G11160.1	PH02Gene17841.t1	PH02Gene17841.t2
18- 3:	AT1G11180.1	PH02Gene17840.t1	PH02Gene17840.t2
18- 4:	AT1G11350.1	PH02Gene17827.t1	PH02Gene17827.t2
18- 5:	AT1G11410.1	PH02Gene17826.t1	PH02Gene17826.t2
18- 6:	AT1G11490.1	PH02Gene03925.t1	PH02Gene03925.t2
18- 7:	AT1G11570.1	PH02Gene03918.t1	PH02Gene03918.t2
18- 8:	AT1G11580.1	PH02Gene03917.t1	PH02Gene03917.t2
18- 9:	AT1G11630.1	PH02Gene03907.t1	PH02Gene03907.t2
18- 10:	AT1G11690.1	PH02Gene03901.t1	PH02Gene03901.t2
## Alignment 19: score=324.0 e_value=1.1e-14 N=8 Chr1&Sca14 plus
19- 0:	AT1G06840.1	PH02Gene03706.t1	PH02Gene03706.t2
19- 1:	AT1G06890.3	PH02Gene03682.t1	PH02Gene03682.t2
19- 2:	AT1G06920.1	PH02Gene03679.t1	PH02Gene03679.t2
19- 3:	AT1G06980.1	PH02Gene03659.t1	PH02Gene03659.t2
19- 4:	AT1G07000.1	PH02Gene03654.t1	PH02Gene03654.t2
19- 5:	AT1G07080.1	PH02Gene03650.t1	PH02Gene03650.t2
19- 6:	AT1G07090.1	PH02Gene03648.t1	PH02Gene03648.t2
19- 7:	AT1G07180.1	PH02Gene03641.t1	PH02Gene03641.t2
## Alignment 20: score=305.0 e_value=3.3e-11 N=7 Chr1&Sca14 plus
20- 0:	AT1G67530.1	PH02Gene29837.t1	PH02Gene29837.t2
20- 1:	AT1G67600.1	PH02Gene45700.t2	PH02Gene45700.t3
20- 2:	AT1G67640.1	PH02Gene45701.t1	PH02Gene45701.t2
20- 3:	AT1G67690.1	PH02Gene45703.t1	PH02Gene45703.t2
20- 4:	AT1G67710.1	PH02Gene13612.t1	PH02Gene13612.t2
20- 5:	AT1G67770.1	PH02Gene13598.t1	PH02Gene13598.t2
20- 6:	AT1G67800.1	PH02Gene13591.t1	PH02Gene13591.t2
## Alignment 21: score=420.0 e_value=1.3e-16 N=9 Chr1&Sca15 plus
21- 0:	AT1G06960.2	PH02Gene00022.t1	PH02Gene00022.t2
21- 1:	AT1G06980.1	PH02Gene00030.t1	PH02Gene00030.t2
21- 2:	AT1G07025.1	PH02Gene00037.t1	PH02Gene00037.t2
21- 3:	AT1G07080.1	PH02Gene00043.t1	PH02Gene00043.t2
21- 4:	AT1G07110.1	PH02Gene00053.t1	PH02Gene00053.t2
21- 5:	AT1G07120.1	PH02Gene00054.t1	PH02Gene00054.t2
21- 6:	AT1G07140.1	PH02Gene00057.t1	PH02Gene00057.t2
21- 7:	AT1G07150.2	PH02Gene00058.t1	PH02Gene00058.t2
21- 8:	AT1G07160.1	PH02Gene00060.t1	PH02Gene00060.t2
## Alignment 22: score=361.0 e_value=1e-15 N=8 Chr1&Sca15 plus
22- 0:	AT1G69060.1	PH02Gene30812.t1	PH02Gene30812.t2
22- 1:	AT1G69120.1	PH02Gene30811.t3	PH02Gene30811.t4
22- 2:	AT1G69220.1	PH02Gene30806.t1	PH02Gene30806.t2
22- 3:	AT1G69270.1	PH02Gene38734.t1	PH02Gene38734.t2
22- 4:	AT1G69310.1	PH02Gene38724.t1	PH02Gene38724.t2
22- 5:	AT1G69360.1	PH02Gene18872.t2	PH02Gene18872.t3
22- 6:	AT1G69400.2	PH02Gene18873.t1	PH02Gene18873.t2
22- 7:	AT1G69410.1	PH02Gene18874.t1	PH02Gene18874.t2
## Alignment 23: score=265.0 e_value=2.2e-13 N=6 Chr1&Sca15 plus
23- 0:	AT1G72360.3	PH02Gene05485.t1	PH02Gene05485.t2
23- 1:	AT1G72360.1	PH02Gene05488.t1	PH02Gene05488.t2
23- 2:	AT1G72370.1	PH02Gene05491.t1	PH02Gene05491.t2
23- 3:	AT1G72520.1	PH02Gene05507.t1	PH02Gene05507.t2
23- 4:	AT1G72540.1	PH02Gene05508.t1	PH02Gene05508.t2
23- 5:	AT1G72570.1	PH02Gene27893.t1	PH02Gene27893.t2
## Alignment 24: score=835.0 e_value=5.6e-55 N=20 Chr1&Sca15 minus
24- 0:	AT1G07320.1	PH02Gene39786.t1	PH02Gene39786.t2
24- 1:	AT1G07350.1	PH02Gene39784.t2	PH02Gene39784.t3
24- 2:	AT1G07400.1	PH02Gene00227.t1	PH02Gene00227.t2
24- 3:	AT1G07430.1	PH02Gene00210.t1	PH02Gene00210.t2
24- 4:	AT1G07440.2	PH02Gene00208.t1	PH02Gene00208.t2
24- 5:	AT1G07520.1	PH02Gene00182.t1	PH02Gene00182.t2
24- 6:	AT1G07540.1	PH02Gene00179.t1	PH02Gene00179.t2
24- 7:	AT1G07570.1	PH02Gene00177.t1	PH02Gene00177.t2
24- 8:	AT1G07630.1	PH02Gene00176.t1	PH02Gene00176.t2
24- 9:	AT1G07640.1	PH02Gene00169.t1	PH02Gene00169.t2
24- 10:	AT1G07645.1	PH02Gene00161.t1	PH02Gene00161.t2
24- 11:	AT1G07730.2	PH02Gene00136.t1	PH02Gene00136.t2
24- 12:	AT1G07810.1	PH02Gene00129.t1	PH02Gene00129.t2
24- 13:	AT1G07870.1	PH02Gene00109.t1	PH02Gene00109.t2
24- 14:	AT1G07890.1	PH02Gene00102.t1	PH02Gene00102.t2
24- 15:	AT1G07900.1	PH02Gene00094.t1	PH02Gene00094.t2
24- 16:	AT1G07920.1	PH02Gene00089.t1	PH02Gene00089.t2
24- 17:	AT1G07930.1	PH02Gene00083.t1	PH02Gene00083.t2
24- 18:	AT1G07960.1	PH02Gene00082.t1	PH02Gene00082.t2
24- 19:	AT1G07970.1	PH02Gene00075.t1	PH02Gene00075.t2
## Alignment 25: score=372.0 e_value=3.8e-17 N=8 Chr1&Sca15 minus
25- 0:	AT1G04470.1	PH02Gene29308.t1	PH02Gene29308.t2
25- 1:	AT1G04480.1	PH02Gene29305.t1	PH02Gene29305.t2
25- 2:	AT1G04490.2	PH02Gene29304.t1	PH02Gene29304.t2
25- 3:	AT1G04500.1	PH02Gene29303.t1	PH02Gene29303.t2
25- 4:	AT1G04510.1	PH02Gene29302.t1	PH02Gene29302.t2
25- 5:	AT1G04520.1	PH02Gene29297.t1	PH02Gene29297.t2
25- 6:	AT1G04530.1	PH02Gene29296.t1	PH02Gene29296.t2
25- 7:	AT1G04650.1	PH02Gene03636.t1	PH02Gene03636.t2
## Alignment 26: score=336.0 e_value=4.1e-11 N=7 Chr1&Sca15 minus
26- 0:	AT1G14670.1	PH02Gene19116.t1	PH02Gene19116.t2
26- 1:	AT1G14685.1	PH02Gene19119.t1	PH02Gene19119.t2
26- 2:	AT1G14690.1	PH02Gene19121.t2	PH02Gene19121.t3
26- 3:	AT1G14700.1	PH02Gene19125.t1	PH02Gene19125.t2
26- 4:	AT1G14710.1	PH02Gene19128.t1	PH02Gene19128.t2
26- 5:	AT1G14720.1	PH02Gene19129.t1	PH02Gene19129.t2
26- 6:	AT1G14740.1	PH02Gene19130.t1	PH02Gene19130.t2
## Alignment 27: score=253.0 e_value=3.9e-08 N=6 Chr1&Sca16 minus
27- 0:	AT1G11360.1	PH02Gene24971.t1	PH02Gene24971.t2
27- 1:	AT1G11410.1	PH02Gene24978.t1	PH02Gene24978.t2
27- 2:	AT1G11490.1	PH02Gene25967.t1	PH02Gene25967.t2
27- 3:	AT1G11540.1	PH02Gene25962.t1	PH02Gene25962.t2
27- 4:	AT1G11630.1	PH02Gene28609.t1	PH02Gene28609.t2
27- 5:	AT1G11690.1	PH02Gene28616.t1	PH02Gene28616.t2
## Alignment 28: score=251.0 e_value=5.4e-08 N=6 Chr1&Sca16 minus
28- 0:	AT1G67530.1	PH02Gene09465.t1	PH02Gene09465.t2
28- 1:	AT1G67600.1	PH02Gene09460.t1	PH02Gene09460.t2
28- 2:	AT1G67710.1	PH02Gene09447.t1	PH02Gene09447.t2
28- 3:	AT1G67770.1	PH02Gene09434.t1	PH02Gene09434.t2
28- 4:	AT1G67800.1	PH02Gene09430.t1	PH02Gene09430.t2
28- 5:	AT1G67850.1	PH02Gene09424.t1	PH02Gene09424.t2
## Alignment 29: score=279.0 e_value=6.1e-08 N=6 Chr1&Sca17 plus
29- 0:	AT1G12610.1	PH02Gene03337.t1	PH02Gene03337.t2
29- 1:	AT1G12630.1	PH02Gene03336.t1	PH02Gene03336.t2
29- 2:	AT1G12640.1	PH02Gene03332.t1	PH02Gene03332.t2
29- 3:	AT1G12710.1	PH02Gene03331.t3	PH02Gene03331.t4
29- 4:	AT1G12740.1	PH02Gene03328.t1	PH02Gene03328.t2
29- 5:	AT1G12760.1	PH02Gene03324.t1	PH02Gene03324.t2
## Alignment 30: score=276.0 e_value=5.5e-11 N=6 Chr1&Sca17 plus
30- 0:	AT1G23980.1	PH02Gene01063.t1	PH02Gene01063.t2
30- 1:	AT1G24110.1	PH02Gene01076.t1	PH02Gene01076.t2
30- 2:	AT1G24120.1	PH02Gene01077.t1	PH02Gene01077.t2
30- 3:	AT1G24130.1	PH02Gene01079.t1	PH02Gene01079.t2
30- 4:	AT1G24140.1	PH02Gene01080.t1	PH02Gene01080.t2
30- 5:	AT1G24170.1	PH02Gene01089.t1	PH02Gene01089.t2
## Alignment 31: score=252.0 e_value=7.9e-09 N=6 Chr1&Sca17 plus
31- 0:	AT1G67580.1	PH02Gene14013.t1	PH02Gene14013.t2
31- 1:	AT1G67590.1	PH02Gene14012.t1	PH02Gene14012.t2
31- 2:	AT1G67700.3	PH02Gene14005.t1	PH02Gene14005.t2
31- 3:	AT1G67730.1	PH02Gene13998.t1	PH02Gene13998.t2
31- 4:	AT1G67880.1	PH02Gene04749.t1	PH02Gene04749.t2
31- 5:	AT1G67900.2	PH02Gene04748.t1	PH02Gene04748.t2
## Alignment 32: score=446.0 e_value=8e-22 N=10 Chr1&Sca17 minus
32- 0:	AT1G22050.1	PH02Gene01012.t2	PH02Gene01012.t3
32- 1:	AT1G22170.1	PH02Gene01007.t1	PH02Gene01007.t2
32- 2:	AT1G22180.3	PH02Gene01006.t3	PH02Gene01006.t4
32- 3:	AT1G22190.1	PH02Gene01001.t1	PH02Gene01001.t2
32- 4:	AT1G22210.1	PH02Gene00999.t1	PH02Gene00999.t2
32- 5:	AT1G22230.1	PH02Gene00996.t1	PH02Gene00996.t2
32- 6:	AT1G22330.1	PH02Gene00981.t2	PH02Gene00981.t3
32- 7:	AT1G22340.1	PH02Gene00979.t1	PH02Gene00979.t2
32- 8:	AT1G22490.1	PH02Gene10750.t1	PH02Gene10750.t2
32- 9:	AT1G22500.1	PH02Gene10751.t1	PH02Gene10751.t2
## Alignment 33: score=353.0 e_value=2.3e-14 N=8 Chr1&Sca17 minus
33- 0:	AT1G77870.1	PH02Gene01012.t2	PH02Gene01012.t3
33- 1:	AT1G78050.1	PH02Gene01007.t1	PH02Gene01007.t2
33- 2:	AT1G78060.1	PH02Gene01005.t1	PH02Gene01005.t2
33- 3:	AT1G78080.1	PH02Gene01001.t1	PH02Gene01001.t2
33- 4:	AT1G78090.1	PH02Gene00999.t1	PH02Gene00999.t2
33- 5:	AT1G78120.1	PH02Gene00997.t2	PH02Gene00997.t3
33- 6:	AT1G78240.1	PH02Gene00983.t1	PH02Gene00983.t2
33- 7:	AT1G78260.1	PH02Gene00981.t2	PH02Gene00981.t3
## Alignment 34: score=342.0 e_value=7.6e-14 N=8 Chr1&Sca17 minus
34- 0:	AT1G59610.1	PH02Gene01093.t2	PH02Gene01093.t3
34- 1:	AT1G59760.1	PH02Gene01091.t1	PH02Gene01091.t2
34- 2:	AT1G59850.1	PH02Gene01085.t1	PH02Gene01085.t2
34- 3:	AT1G59970.1	PH02Gene01080.t1	PH02Gene01080.t2
34- 4:	AT1G59980.1	PH02Gene01077.t1	PH02Gene01077.t2
34- 5:	AT1G60010.1	PH02Gene01072.t1	PH02Gene01072.t2
34- 6:	AT1G60030.1	PH02Gene01071.t1	PH02Gene01071.t2
34- 7:	AT1G60060.1	PH02Gene01066.t1	PH02Gene01066.t2
## Alignment 35: score=292.0 e_value=1.5e-11 N=7 Chr1&Sca17 minus
35- 0:	AT1G04440.1	PH02Gene05854.t1	PH02Gene05854.t2
35- 1:	AT1G04480.1	PH02Gene05871.t1	PH02Gene05871.t2
35- 2:	AT1G04540.1	PH02Gene05875.t1	PH02Gene05875.t2
35- 3:	AT1G04555.1	PH02Gene05891.t1	PH02Gene05891.t2
35- 4:	AT1G04600.1	PH02Gene05893.t1	PH02Gene05893.t2
35- 5:	AT1G04690.1	PH02Gene05897.t1	PH02Gene05897.t2
35- 6:	AT1G04710.1	PH02Gene05899.t1	PH02Gene05899.t2
## Alignment 36: score=278.0 e_value=1.3e-09 N=6 Chr1&Sca17 minus
36- 0:	AT1G69520.1	PH02Gene01055.t1	PH02Gene01055.t2
36- 1:	AT1G69530.1	PH02Gene01054.t1	PH02Gene01054.t2
36- 2:	AT1G69640.1	PH02Gene01043.t1	PH02Gene01043.t2
36- 3:	AT1G69670.1	PH02Gene01040.t1	PH02Gene01040.t2
36- 4:	AT1G69690.1	PH02Gene01039.t1	PH02Gene01039.t2
36- 5:	AT1G69700.1	PH02Gene01038.t1	PH02Gene01038.t2
## Alignment 37: score=262.0 e_value=3.2e-08 N=6 Chr1&Sca18 plus
37- 0:	AT1G48000.1	PH02Gene04333.t1	PH02Gene04333.t2
37- 1:	AT1G48040.1	PH02Gene04330.t1	PH02Gene04330.t2
37- 2:	AT1G48210.1	PH02Gene04323.t1	PH02Gene04323.t2
37- 3:	AT1G48260.1	PH02Gene04317.t1	PH02Gene04317.t2
37- 4:	AT1G48300.1	PH02Gene04315.t1	PH02Gene04315.t2
37- 5:	AT1G48320.1	PH02Gene04309.t1	PH02Gene04309.t2
## Alignment 38: score=605.0 e_value=7.2e-38 N=15 Chr1&Sca18 minus
38- 0:	AT1G75520.1	PH02Gene05146.t1	PH02Gene05146.t2
38- 1:	AT1G75680.1	PH02Gene05127.t1	PH02Gene05127.t2
38- 2:	AT1G75760.1	PH02Gene05125.t1	PH02Gene05125.t2
38- 3:	AT1G75800.1	PH02Gene05114.t1	PH02Gene05114.t2
38- 4:	AT1G75900.1	PH02Gene05097.t1	PH02Gene05097.t2
38- 5:	AT1G75990.1	PH02Gene05086.t1	PH02Gene05086.t2
38- 6:	AT1G76010.1	PH02Gene05085.t1	PH02Gene05085.t2
38- 7:	AT1G76020.1	PH02Gene05083.t1	PH02Gene05083.t2
38- 8:	AT1G76110.1	PH02Gene43990.t1	PH02Gene43990.t2
38- 9:	AT1G76150.1	PH02Gene43997.t1	PH02Gene43997.t2
38- 10:	AT1G76350.1	PH02Gene32426.t1	PH02Gene32426.t2
38- 11:	AT1G76380.1	PH02Gene32428.t1	PH02Gene32428.t2
38- 12:	AT1G76390.2	PH02Gene37022.t1	PH02Gene37022.t2
38- 13:	AT1G76410.1	PH02Gene37032.t1	PH02Gene37032.t2
38- 14:	AT1G76520.1	PH02Gene09278.t1	PH02Gene09278.t2
## Alignment 39: score=437.0 e_value=2.4e-21 N=10 Chr1&Sca18 minus
39- 0:	AT1G19790.1	PH02Gene05146.t1	PH02Gene05146.t2
39- 1:	AT1G19940.1	PH02Gene05127.t1	PH02Gene05127.t2
39- 2:	AT1G19970.1	PH02Gene05125.t1	PH02Gene05125.t2
39- 3:	AT1G20030.2	PH02Gene05114.t1	PH02Gene05114.t2
39- 4:	AT1G20080.1	PH02Gene05107.t1	PH02Gene05107.t2
39- 5:	AT1G20120.1	PH02Gene05097.t1	PH02Gene05097.t2
39- 6:	AT1G20200.1	PH02Gene05086.t1	PH02Gene05086.t2
39- 7:	AT1G20220.1	PH02Gene05085.t1	PH02Gene05085.t2
39- 8:	AT1G20225.1	PH02Gene05083.t1	PH02Gene05083.t2
39- 9:	AT1G20300.1	PH02Gene05079.t1	PH02Gene05079.t2
## Alignment 40: score=338.0 e_value=5.3e-14 N=8 Chr1&Sca18 minus
40- 0:	AT1G20530.1	PH02Gene32415.t1	PH02Gene32415.t2
40- 1:	AT1G20640.2	PH02Gene32426.t1	PH02Gene32426.t2
40- 2:	AT1G20670.1	PH02Gene32428.t1	PH02Gene32428.t2
40- 3:	AT1G20693.1	PH02Gene37018.t1	PH02Gene37018.t2
40- 4:	AT1G20720.1	PH02Gene37019.t1	PH02Gene37019.t2
40- 5:	AT1G20780.1	PH02Gene37022.t1	PH02Gene37022.t2
40- 6:	AT1G20823.1	PH02Gene37032.t1	PH02Gene37032.t2
40- 7:	AT1G20925.1	PH02Gene09278.t1	PH02Gene09278.t2
## Alignment 41: score=261.0 e_value=2.2e-09 N=6 Chr1&Sca19 minus
41- 0:	AT1G09100.1	PH02Gene39318.t1	PH02Gene39318.t2
41- 1:	AT1G09240.1	PH02Gene34068.t1	PH02Gene34068.t2
41- 2:	AT1G09250.1	PH02Gene34071.t1	PH02Gene34071.t2
41- 3:	AT1G09270.1	PH02Gene28674.t1	PH02Gene28674.t2
41- 4:	AT1G09350.1	PH02Gene28670.t1	PH02Gene28670.t2
41- 5:	AT1G09390.1	PH02Gene28668.t1	PH02Gene28668.t2
## Alignment 42: score=254.0 e_value=3.8e-09 N=6 Chr1&Sca19 minus
42- 0:	AT1G02780.1	PH02Gene43828.t1	PH02Gene43828.t2
42- 1:	AT1G02830.1	PH02Gene32641.t1	PH02Gene32641.t2
42- 2:	AT1G02840.1	PH02Gene32646.t2	PH02Gene32646.t3
42- 3:	AT1G02860.1	PH02Gene32647.t1	PH02Gene32647.t2
42- 4:	AT1G02890.1	PH02Gene46063.t1	PH02Gene46063.t2
42- 5:	AT1G02990.2	PH02Gene17640.t1	PH02Gene17640.t2
## Alignment 43: score=418.0 e_value=6.4e-17 N=9 Chr1&Sca21 plus
43- 0:	AT1G06960.2	PH02Gene47412.t1	PH02Gene47412.t2
43- 1:	AT1G06980.1	PH02Gene12937.t1	PH02Gene12937.t2
43- 2:	AT1G07025.1	PH02Gene12944.t1	PH02Gene12944.t2
43- 3:	AT1G07080.1	PH02Gene12950.t1	PH02Gene12950.t2
43- 4:	AT1G07110.1	PH02Gene12960.t1	PH02Gene12960.t2
43- 5:	AT1G07120.1	PH02Gene12962.t1	PH02Gene12962.t2
43- 6:	AT1G07140.1	PH02Gene12970.t2	PH02Gene12970.t3
43- 7:	AT1G07150.2	PH02Gene12971.t1	PH02Gene12971.t2
43- 8:	AT1G07160.1	PH02Gene48272.t1	PH02Gene48272.t2
## Alignment 44: score=287.0 e_value=3.4e-13 N=7 Chr1&Sca21 plus
44- 0:	AT1G76090.1	PH02Gene47858.t1	PH02Gene47858.t2
44- 1:	AT1G76290.1	PH02Gene00816.t1	PH02Gene00816.t2
44- 2:	AT1G76350.1	PH02Gene00833.t1	PH02Gene00833.t2
44- 3:	AT1G76360.1	PH02Gene00834.t1	PH02Gene00834.t2
44- 4:	AT1G76380.1	PH02Gene00836.t1	PH02Gene00836.t2
44- 5:	AT1G76400.1	PH02Gene00856.t1	PH02Gene00856.t2
44- 6:	AT1G76410.1	PH02Gene00857.t1	PH02Gene00857.t2
## Alignment 45: score=278.0 e_value=6.5e-13 N=7 Chr1&Sca21 plus
45- 0:	AT1G20330.1	PH02Gene47858.t1	PH02Gene47858.t2
45- 1:	AT1G20480.1	PH02Gene00825.t1	PH02Gene00825.t2
45- 2:	AT1G20640.2	PH02Gene00833.t1	PH02Gene00833.t2
45- 3:	AT1G20650.1	PH02Gene00835.t1	PH02Gene00835.t2
45- 4:	AT1G20670.1	PH02Gene00836.t1	PH02Gene00836.t2
45- 5:	AT1G20760.1	PH02Gene00839.t1	PH02Gene00839.t2
45- 6:	AT1G20823.1	PH02Gene00857.t1	PH02Gene00857.t2
## Alignment 46: score=267.0 e_value=1.5e-13 N=6 Chr1&Sca21 plus
46- 0:	AT1G72360.3	PH02Gene40881.t1	PH02Gene40881.t2
46- 1:	AT1G72360.1	PH02Gene40882.t1	PH02Gene40882.t2
46- 2:	AT1G72370.1	PH02Gene40886.t1	PH02Gene40886.t2
46- 3:	AT1G72520.1	PH02Gene42403.t1	PH02Gene42403.t2
46- 4:	AT1G72540.1	PH02Gene42401.t1	PH02Gene42401.t2
46- 5:	AT1G72570.1	PH02Gene23049.t1	PH02Gene23049.t2
## Alignment 47: score=647.0 e_value=1e-39 N=16 Chr1&Sca21 minus
47- 0:	AT1G07320.1	PH02Gene03482.t1	PH02Gene03482.t2
47- 1:	AT1G07400.1	PH02Gene03499.t1	PH02Gene03499.t2
47- 2:	AT1G07430.1	PH02Gene03512.t1	PH02Gene03512.t2
47- 3:	AT1G07440.2	PH02Gene03514.t1	PH02Gene03514.t2
47- 4:	AT1G07520.1	PH02Gene03536.t1	PH02Gene03536.t2
47- 5:	AT1G07540.1	PH02Gene03538.t1	PH02Gene03538.t2
47- 6:	AT1G07570.1	PH02Gene03539.t1	PH02Gene03539.t2
47- 7:	AT1G07630.1	PH02Gene03541.t1	PH02Gene03541.t2
47- 8:	AT1G07645.1	PH02Gene26752.t1	PH02Gene26752.t2
47- 9:	AT1G07730.2	PH02Gene18583.t1	PH02Gene18583.t2
47- 10:	AT1G07810.1	PH02Gene18591.t1	PH02Gene18591.t2
47- 11:	AT1G07890.1	PH02Gene18614.t1	PH02Gene18614.t2
47- 12:	AT1G07900.1	PH02Gene18619.t1	PH02Gene18619.t2
47- 13:	AT1G07920.1	PH02Gene39768.t1	PH02Gene39768.t2
47- 14:	AT1G07930.1	PH02Gene39769.t1	PH02Gene39769.t2
47- 15:	AT1G07970.1	PH02Gene23559.t1	PH02Gene23559.t2
## Alignment 48: score=338.0 e_value=9.6e-11 N=7 Chr1&Sca21 minus
48- 0:	AT1G14670.1	PH02Gene23448.t1	PH02Gene23448.t2
48- 1:	AT1G14685.1	PH02Gene23445.t1	PH02Gene23445.t2
48- 2:	AT1G14690.1	PH02Gene23444.t3	PH02Gene23444.t4
48- 3:	AT1G14700.1	PH02Gene23441.t1	PH02Gene23441.t2
48- 4:	AT1G14710.1	PH02Gene48985.t1	PH02Gene48985.t2
48- 5:	AT1G14720.1	PH02Gene48984.t1	PH02Gene48984.t2
48- 6:	AT1G14740.1	PH02Gene45711.t1	PH02Gene45711.t2
## Alignment 49: score=314.0 e_value=1.3e-12 N=7 Chr1&Sca21 minus
49- 0:	AT1G13680.1	PH02Gene39224.t1	PH02Gene39224.t2
49- 1:	AT1G13700.1	PH02Gene47483.t1	PH02Gene47483.t2
49- 2:	AT1G13730.1	PH02Gene44541.t1	PH02Gene44541.t2
49- 3:	AT1G13740.1	PH02Gene44540.t1	PH02Gene44540.t2
49- 4:	AT1G13830.1	PH02Gene44603.t1	PH02Gene44603.t2
49- 5:	AT1G13960.2	PH02Gene41149.t2	PH02Gene41149.t3
49- 6:	AT1G13970.1	PH02Gene41148.t1	PH02Gene41148.t2
## Alignment 50: score=307.0 e_value=1.2e-11 N=7 Chr1&Sca21 minus
50- 0:	AT1G69060.1	PH02Gene21707.t1	PH02Gene21707.t2
50- 1:	AT1G69120.1	PH02Gene21706.t1	PH02Gene21706.t2
50- 2:	AT1G69220.1	PH02Gene21698.t1	PH02Gene21698.t2
50- 3:	AT1G69270.1	PH02Gene21692.t1	PH02Gene21692.t2
50- 4:	AT1G69310.1	PH02Gene21679.t1	PH02Gene21679.t2
50- 5:	AT1G69400.2	PH02Gene21675.t1	PH02Gene21675.t2
50- 6:	AT1G69410.1	PH02Gene21674.t1	PH02Gene21674.t2
## Alignment 51: score=264.0 e_value=1.1e-09 N=6 Chr1&Sca21 minus
51- 0:	AT1G72370.1	PH02Gene39577.t1	PH02Gene39577.t2
51- 1:	AT1G72490.1	PH02Gene47458.t1	PH02Gene47458.t2
51- 2:	AT1G72500.1	PH02Gene47456.t1	PH02Gene47456.t2
51- 3:	AT1G72510.2	PH02Gene39774.t1	PH02Gene39774.t2
51- 4:	AT1G72630.1	PH02Gene42869.t1	PH02Gene42869.t2
51- 5:	AT1G72640.2	PH02Gene42868.t1	PH02Gene42868.t2
## Alignment 52: score=253.0 e_value=9.1e-10 N=6 Chr1&Sca21 minus
52- 0:	AT1G69040.2	PH02Gene39233.t1	PH02Gene39233.t2
52- 1:	AT1G69230.2	PH02Gene45021.t1	PH02Gene45021.t2
52- 2:	AT1G69250.1	PH02Gene44541.t1	PH02Gene44541.t2
52- 3:	AT1G69260.1	PH02Gene44540.t1	PH02Gene44540.t2
52- 4:	AT1G69295.1	PH02Gene44603.t1	PH02Gene44603.t2
52- 5:	AT1G69440.1	PH02Gene38899.t1	PH02Gene38899.t2
## Alignment 53: score=279.0 e_value=1.3e-09 N=6 Chr1&Sca22 plus
53- 0:	AT1G55590.1	PH02Gene46604.t1	PH02Gene46604.t2
53- 1:	AT1G55600.1	PH02Gene48629.t4	PH02Gene48629.t5
53- 2:	AT1G55620.1	PH02Gene48630.t1	PH02Gene48630.t2
53- 3:	AT1G55680.1	PH02Gene31243.t1	PH02Gene31243.t2
53- 4:	AT1G55690.3	PH02Gene31242.t1	PH02Gene31242.t2
53- 5:	AT1G55760.1	PH02Gene31238.t1	PH02Gene31238.t2
## Alignment 54: score=317.0 e_value=3.6e-13 N=7 Chr1&Sca22 minus
54- 0:	AT1G77990.1	PH02Gene41102.t1	PH02Gene41102.t2
54- 1:	AT1G78010.1	PH02Gene41104.t1	PH02Gene41104.t2
54- 2:	AT1G78070.1	PH02Gene41107.t1	PH02Gene41107.t2
54- 3:	AT1G78080.1	PH02Gene41108.t1	PH02Gene41108.t2
54- 4:	AT1G78090.1	PH02Gene41109.t1	PH02Gene41109.t2
54- 5:	AT1G78130.1	PH02Gene48204.t1	PH02Gene48204.t2
54- 6:	AT1G78300.1	PH02Gene15240.t1	PH02Gene15240.t2
## Alignment 55: score=315.0 e_value=4.5e-11 N=7 Chr1&Sca22 minus
55- 0:	AT1G76420.1	PH02Gene15458.t1	PH02Gene15458.t2
55- 1:	AT1G76540.1	PH02Gene07046.t1	PH02Gene07046.t2
55- 2:	AT1G76560.1	PH02Gene07049.t1	PH02Gene07049.t2
55- 3:	AT1G76580.1	PH02Gene07051.t3	PH02Gene07051.t4
55- 4:	AT1G76590.1	PH02Gene07054.t1	PH02Gene07054.t2
55- 5:	AT1G76620.1	PH02Gene07055.t1	PH02Gene07055.t2
55- 6:	AT1G76700.1	PH02Gene07058.t1	PH02Gene07058.t2
## Alignment 56: score=287.0 e_value=4.1e-08 N=6 Chr1&Sca22 minus
56- 0:	AT1G20930.1	PH02Gene07046.t1	PH02Gene07046.t2
56- 1:	AT1G20970.1	PH02Gene07050.t1	PH02Gene07050.t2
56- 2:	AT1G20980.1	PH02Gene07051.t3	PH02Gene07051.t4
56- 3:	AT1G21000.1	PH02Gene07054.t1	PH02Gene07054.t2
56- 4:	AT1G21060.2	PH02Gene07055.t1	PH02Gene07055.t2
56- 5:	AT1G21080.3	PH02Gene07058.t1	PH02Gene07058.t2
## Alignment 57: score=274.0 e_value=5.8e-10 N=6 Chr1&Sca22 minus
57- 0:	AT1G15860.1	PH02Gene06129.t2	PH02Gene06129.t3
57- 1:	AT1G15870.1	PH02Gene06127.t1	PH02Gene06127.t2
57- 2:	AT1G15880.1	PH02Gene06126.t1	PH02Gene06126.t2
57- 3:	AT1G15920.2	PH02Gene48214.t1	PH02Gene48214.t2
57- 4:	AT1G15950.1	PH02Gene28903.t1	PH02Gene28903.t2
57- 5:	AT1G16060.1	PH02Gene28898.t1	PH02Gene28898.t2
## Alignment 58: score=262.0 e_value=5.6e-08 N=6 Chr1&Sca23 plus
58- 0:	AT1G12480.1	PH02Gene01933.t1	PH02Gene01933.t2
58- 1:	AT1G12520.1	PH02Gene01925.t1	PH02Gene01925.t2
58- 2:	AT1G12630.1	PH02Gene01916.t1	PH02Gene01916.t2
58- 3:	AT1G12710.1	PH02Gene01911.t1	PH02Gene01911.t2
58- 4:	AT1G12740.1	PH02Gene01907.t1	PH02Gene01907.t2
58- 5:	AT1G12760.1	PH02Gene01901.t1	PH02Gene01901.t2
## Alignment 59: score=269.0 e_value=4.1e-08 N=6 Chr1&Sca24 plus
59- 0:	AT1G76040.2	PH02Gene00518.t1	PH02Gene00518.t2
59- 1:	AT1G76140.1	PH02Gene00522.t2	PH02Gene00522.t3
59- 2:	AT1G76160.1	PH02Gene00525.t1	PH02Gene00525.t2
59- 3:	AT1G76240.1	PH02Gene00528.t1	PH02Gene00528.t2
59- 4:	AT1G76270.1	PH02Gene00531.t1	PH02Gene00531.t2
59- 5:	AT1G76310.1	PH02Gene00536.t1	PH02Gene00536.t2
## Alignment 60: score=269.0 e_value=1.3e-08 N=6 Chr1&Sca24 plus
60- 0:	AT1G20380.1	PH02Gene00522.t2	PH02Gene00522.t3
60- 1:	AT1G20410.1	PH02Gene00524.t1	PH02Gene00524.t2
60- 2:	AT1G20530.1	PH02Gene00529.t1	PH02Gene00529.t2
60- 3:	AT1G20550.1	PH02Gene00531.t1	PH02Gene00531.t2
60- 4:	AT1G20590.1	PH02Gene00536.t1	PH02Gene00536.t2
60- 5:	AT1G20680.2	PH02Gene00541.t1	PH02Gene00541.t2
## Alignment 61: score=262.0 e_value=1.1e-10 N=7 Chr1&Sca24 minus
61- 0:	AT1G11190.1	PH02Gene36602.t2	PH02Gene36602.t3
61- 1:	AT1G11330.2	PH02Gene19891.t2	PH02Gene19891.t3
61- 2:	AT1G11340.1	PH02Gene19905.t1	PH02Gene19905.t2
61- 3:	AT1G11410.1	PH02Gene19916.t1	PH02Gene19916.t2
61- 4:	AT1G11530.1	PH02Gene32100.t1	PH02Gene32100.t2
61- 5:	AT1G11650.1	PH02Gene32121.t1	PH02Gene32121.t2
61- 6:	AT1G11720.1	PH02Gene32126.t1	PH02Gene32126.t2
## Alignment 62: score=499.0 e_value=5.7e-25 N=11 Chr1&Sca3 plus
62- 0:	AT1G22050.1	PH02Gene06468.t2	PH02Gene06468.t3
62- 1:	AT1G22170.1	PH02Gene06472.t1	PH02Gene06472.t2
62- 2:	AT1G22180.3	PH02Gene06473.t1	PH02Gene06473.t2
62- 3:	AT1G22190.1	PH02Gene06476.t1	PH02Gene06476.t2
62- 4:	AT1G22210.1	PH02Gene06477.t1	PH02Gene06477.t2
62- 5:	AT1G22230.1	PH02Gene06481.t1	PH02Gene06481.t2
62- 6:	AT1G22330.1	PH02Gene06497.t1	PH02Gene06497.t2
62- 7:	AT1G22340.1	PH02Gene06498.t1	PH02Gene06498.t2
62- 8:	AT1G22480.1	PH02Gene41776.t1	PH02Gene41776.t2
62- 9:	AT1G22490.1	PH02Gene41777.t1	PH02Gene41777.t2
62- 10:	AT1G22500.1	PH02Gene41778.t1	PH02Gene41778.t2
## Alignment 63: score=405.0 e_value=1.5e-18 N=9 Chr1&Sca3 plus
63- 0:	AT1G77870.1	PH02Gene06468.t2	PH02Gene06468.t3
63- 1:	AT1G78050.1	PH02Gene06472.t1	PH02Gene06472.t2
63- 2:	AT1G78060.1	PH02Gene06474.t1	PH02Gene06474.t2
63- 3:	AT1G78080.1	PH02Gene06476.t1	PH02Gene06476.t2
63- 4:	AT1G78090.1	PH02Gene06477.t1	PH02Gene06477.t2
63- 5:	AT1G78110.1	PH02Gene06481.t1	PH02Gene06481.t2
63- 6:	AT1G78120.1	PH02Gene06482.t1	PH02Gene06482.t2
63- 7:	AT1G78240.1	PH02Gene06495.t2	PH02Gene06495.t3
63- 8:	AT1G78260.1	PH02Gene06497.t1	PH02Gene06497.t2
## Alignment 64: score=343.0 e_value=2.6e-14 N=8 Chr1&Sca3 plus
64- 0:	AT1G59610.1	PH02Gene04870.t1	PH02Gene04870.t2
64- 1:	AT1G59760.1	PH02Gene04872.t2	PH02Gene04872.t3
64- 2:	AT1G59900.1	PH02Gene04875.t1	PH02Gene04875.t2
64- 3:	AT1G59970.1	PH02Gene04881.t1	PH02Gene04881.t2
64- 4:	AT1G59980.1	PH02Gene04882.t1	PH02Gene04882.t2
64- 5:	AT1G60010.1	PH02Gene04886.t1	PH02Gene04886.t2
64- 6:	AT1G60030.1	PH02Gene04887.t1	PH02Gene04887.t2
64- 7:	AT1G60060.1	PH02Gene04894.t1	PH02Gene04894.t2
## Alignment 65: score=274.0 e_value=6.3e-08 N=6 Chr1&Sca3 plus
65- 0:	AT1G12970.1	PH02Gene18562.t1	PH02Gene18562.t2
65- 1:	AT1G12990.1	PH02Gene18569.t1	PH02Gene18569.t2
65- 2:	AT1G13020.1	PH02Gene47761.t3	PH02Gene47761.t4
65- 3:	AT1G13120.1	PH02Gene48621.t1	PH02Gene48621.t2
65- 4:	AT1G13140.1	PH02Gene33326.t1	PH02Gene33326.t2
65- 5:	AT1G13180.1	PH02Gene48268.t1	PH02Gene48268.t2
## Alignment 66: score=613.0 e_value=6.9e-37 N=15 Chr1&Sca3 minus
66- 0:	AT1G19790.1	PH02Gene42759.t1	PH02Gene42759.t2
66- 1:	AT1G19940.1	PH02Gene31523.t1	PH02Gene31523.t2
66- 2:	AT1G19970.1	PH02Gene31526.t1	PH02Gene31526.t2
66- 3:	AT1G20030.2	PH02Gene31537.t1	PH02Gene31537.t2
66- 4:	AT1G20080.1	PH02Gene14659.t1	PH02Gene14659.t2
66- 5:	AT1G20120.1	PH02Gene14665.t2	PH02Gene14665.t3
66- 6:	AT1G20220.1	PH02Gene40953.t1	PH02Gene40953.t2
66- 7:	AT1G20225.1	PH02Gene40955.t1	PH02Gene40955.t2
66- 8:	AT1G20300.1	PH02Gene43039.t1	PH02Gene43039.t2
66- 9:	AT1G20530.1	PH02Gene35551.t1	PH02Gene35551.t2
66- 10:	AT1G20550.1	PH02Gene35547.t1	PH02Gene35547.t2
66- 11:	AT1G20640.2	PH02Gene35538.t1	PH02Gene35538.t2
66- 12:	AT1G20670.1	PH02Gene35535.t1	PH02Gene35535.t2
66- 13:	AT1G20693.1	PH02Gene30291.t1	PH02Gene30291.t2
66- 14:	AT1G20823.1	PH02Gene30304.t1	PH02Gene30304.t2
## Alignment 67: score=468.0 e_value=4.5e-26 N=12 Chr1&Sca3 minus
67- 0:	AT1G75520.1	PH02Gene42759.t1	PH02Gene42759.t2
67- 1:	AT1G75700.1	PH02Gene31522.t1	PH02Gene31522.t2
67- 2:	AT1G75760.1	PH02Gene31526.t1	PH02Gene31526.t2
67- 3:	AT1G75800.1	PH02Gene31537.t1	PH02Gene31537.t2
67- 4:	AT1G75950.1	PH02Gene14663.t1	PH02Gene14663.t2
67- 5:	AT1G76010.1	PH02Gene40953.t1	PH02Gene40953.t2
67- 6:	AT1G76020.1	PH02Gene40955.t1	PH02Gene40955.t2
67- 7:	AT1G76110.1	PH02Gene43652.t1	PH02Gene43652.t2
67- 8:	AT1G76270.1	PH02Gene35547.t1	PH02Gene35547.t2
67- 9:	AT1G76350.1	PH02Gene35538.t1	PH02Gene35538.t2
67- 10:	AT1G76380.1	PH02Gene35535.t1	PH02Gene35535.t2
67- 11:	AT1G76410.1	PH02Gene30304.t1	PH02Gene30304.t2
## Alignment 68: score=302.0 e_value=6.1e-12 N=7 Chr1&Sca3 minus
68- 0:	AT1G63010.3	PH02Gene07206.t1	PH02Gene07206.t2
68- 1:	AT1G63030.2	PH02Gene07211.t1	PH02Gene07211.t2
68- 2:	AT1G63090.1	PH02Gene07216.t1	PH02Gene07216.t2
68- 3:	AT1G63120.1	PH02Gene07223.t1	PH02Gene07223.t2
68- 4:	AT1G63170.1	PH02Gene07227.t1	PH02Gene07227.t2
68- 5:	AT1G63180.1	PH02Gene07230.t1	PH02Gene07230.t2
68- 6:	AT1G63230.1	PH02Gene46357.t1	PH02Gene46357.t2
## Alignment 69: score=292.0 e_value=5.1e-12 N=7 Chr1&Sca3 minus
69- 0:	AT1G67580.1	PH02Gene35637.t1	PH02Gene35637.t2
69- 1:	AT1G67590.1	PH02Gene35634.t1	PH02Gene35634.t2
69- 2:	AT1G67700.3	PH02Gene46148.t1	PH02Gene46148.t2
69- 3:	AT1G67710.1	PH02Gene49394.t1	PH02Gene49394.t2
69- 4:	AT1G67730.1	PH02Gene46139.t1	PH02Gene46139.t2
69- 5:	AT1G67880.1	PH02Gene18569.t1	PH02Gene18569.t2
69- 6:	AT1G67900.2	PH02Gene18566.t2	PH02Gene18566.t3
## Alignment 70: score=276.0 e_value=7.6e-10 N=6 Chr1&Sca3 minus
70- 0:	AT1G23980.1	PH02Gene04899.t1	PH02Gene04899.t2
70- 1:	AT1G24050.1	PH02Gene04888.t1	PH02Gene04888.t2
70- 2:	AT1G24110.1	PH02Gene04883.t1	PH02Gene04883.t2
70- 3:	AT1G24120.1	PH02Gene04882.t1	PH02Gene04882.t2
70- 4:	AT1G24140.1	PH02Gene04881.t1	PH02Gene04881.t2
70- 5:	AT1G24150.1	PH02Gene04873.t1	PH02Gene04873.t2
## Alignment 71: score=365.0 e_value=1.1e-14 N=8 Chr1&Sca4 plus
71- 0:	AT1G72310.1	PH02Gene21867.t1	PH02Gene21867.t2
71- 1:	AT1G72330.3	PH02Gene21868.t1	PH02Gene21868.t2
71- 2:	AT1G72370.1	PH02Gene21874.t1	PH02Gene21874.t2
71- 3:	AT1G72410.2	PH02Gene21877.t1	PH02Gene21877.t2
71- 4:	AT1G72480.1	PH02Gene21886.t1	PH02Gene21886.t2
71- 5:	AT1G72490.1	PH02Gene21888.t1	PH02Gene21888.t2
71- 6:	AT1G72500.1	PH02Gene21889.t1	PH02Gene21889.t2
71- 7:	AT1G72560.1	PH02Gene16506.t1	PH02Gene16506.t2
## Alignment 72: score=347.0 e_value=9.3e-15 N=8 Chr1&Sca4 plus
72- 0:	AT1G26310.1	PH02Gene16543.t1	PH02Gene16543.t2
72- 1:	AT1G26450.1	PH02Gene32880.t1	PH02Gene32880.t2
72- 2:	AT1G26500.1	PH02Gene32874.t1	PH02Gene32874.t2
72- 3:	AT1G26520.1	PH02Gene32872.t1	PH02Gene32872.t2
72- 4:	AT1G26610.1	PH02Gene32871.t1	PH02Gene32871.t2
72- 5:	AT1G26630.1	PH02Gene43563.t1	PH02Gene43563.t2
72- 6:	AT1G26650.1	PH02Gene44238.t1	PH02Gene44238.t2
72- 7:	AT1G26660.1	PH02Gene44233.t1	PH02Gene44233.t2
## Alignment 73: score=344.0 e_value=1.4e-14 N=8 Chr1&Sca4 plus
73- 0:	AT1G61050.1	PH02Gene45218.t1	PH02Gene45218.t2
73- 1:	AT1G61105.1	PH02Gene23202.t1	PH02Gene23202.t2
73- 2:	AT1G61110.1	PH02Gene42679.t1	PH02Gene42679.t2
73- 3:	AT1G61215.1	PH02Gene47969.t1	PH02Gene47969.t2
73- 4:	AT1G61240.4	PH02Gene47582.t1	PH02Gene47582.t2
73- 5:	AT1G61250.2	PH02Gene27093.t1	PH02Gene27093.t2
73- 6:	AT1G61260.1	PH02Gene27085.t1	PH02Gene27085.t2
73- 7:	AT1G61350.1	PH02Gene27078.t2	PH02Gene27078.t3
## Alignment 74: score=322.0 e_value=2.6e-11 N=7 Chr1&Sca4 plus
74- 0:	AT1G30100.1	PH02Gene08292.t1	PH02Gene08292.t2
74- 1:	AT1G30130.1	PH02Gene08287.t1	PH02Gene08287.t2
74- 2:	AT1G30210.1	PH02Gene08281.t1	PH02Gene08281.t2
74- 3:	AT1G30220.1	PH02Gene08279.t1	PH02Gene08279.t2
74- 4:	AT1G30270.1	PH02Gene08272.t1	PH02Gene08272.t2
74- 5:	AT1G30360.1	PH02Gene08270.t1	PH02Gene08270.t2
74- 6:	AT1G30380.1	PH02Gene08269.t1	PH02Gene08269.t2
## Alignment 75: score=308.0 e_value=3.1e-12 N=7 Chr1&Sca4 plus
75- 0:	AT1G69240.1	PH02Gene16532.t1	PH02Gene16532.t2
75- 1:	AT1G69260.1	PH02Gene16544.t1	PH02Gene16544.t2
75- 2:	AT1G69270.1	PH02Gene16546.t1	PH02Gene16546.t2
75- 3:	AT1G69295.1	PH02Gene32880.t1	PH02Gene32880.t2
75- 4:	AT1G69410.1	PH02Gene43563.t1	PH02Gene43563.t2
75- 5:	AT1G69420.2	PH02Gene43557.t1	PH02Gene43557.t2
75- 6:	AT1G69430.1	PH02Gene44238.t1	PH02Gene44238.t2
## Alignment 76: score=298.0 e_value=7.4e-11 N=7 Chr1&Sca4 plus
76- 0:	AT1G11090.1	PH02Gene42675.t1	PH02Gene42675.t2
76- 1:	AT1G11130.1	PH02Gene47968.t1	PH02Gene47968.t2
76- 2:	AT1G11170.1	PH02Gene47582.t1	PH02Gene47582.t2
76- 3:	AT1G11180.1	PH02Gene27093.t1	PH02Gene27093.t2
76- 4:	AT1G11220.1	PH02Gene27085.t1	PH02Gene27085.t2
76- 5:	AT1G11260.1	PH02Gene27077.t1	PH02Gene27077.t2
76- 6:	AT1G11390.1	PH02Gene38864.t1	PH02Gene38864.t2
## Alignment 77: score=280.0 e_value=8.4e-12 N=7 Chr1&Sca4 plus
77- 0:	AT1G02780.1	PH02Gene17961.t1	PH02Gene17961.t2
77- 1:	AT1G02830.1	PH02Gene21754.t1	PH02Gene21754.t2
77- 2:	AT1G02840.1	PH02Gene21760.t2	PH02Gene21760.t3
77- 3:	AT1G02860.1	PH02Gene21763.t1	PH02Gene21763.t2
77- 4:	AT1G02890.1	PH02Gene21767.t1	PH02Gene21767.t2
77- 5:	AT1G02990.2	PH02Gene21779.t1	PH02Gene21779.t2
77- 6:	AT1G03080.1	PH02Gene21805.t1	PH02Gene21805.t2
## Alignment 78: score=264.0 e_value=2.7e-09 N=6 Chr1&Sca4 plus
78- 0:	AT1G13700.1	PH02Gene16537.t1	PH02Gene16537.t2
78- 1:	AT1G13740.1	PH02Gene16544.t1	PH02Gene16544.t2
78- 2:	AT1G13820.1	PH02Gene16549.t1	PH02Gene16549.t2
78- 3:	AT1G13830.1	PH02Gene32880.t1	PH02Gene32880.t2
78- 4:	AT1G13950.1	PH02Gene43563.t1	PH02Gene43563.t2
78- 5:	AT1G13960.2	PH02Gene43562.t1	PH02Gene43562.t2
## Alignment 79: score=272.0 e_value=2.2e-09 N=6 Chr1&Sca4 minus
79- 0:	AT1G78070.1	PH02Gene03454.t1	PH02Gene03454.t2
79- 1:	AT1G78150.2	PH02Gene18224.t1	PH02Gene18224.t2
79- 2:	AT1G78190.1	PH02Gene18219.t1	PH02Gene18219.t2
79- 3:	AT1G78210.1	PH02Gene18215.t1	PH02Gene18215.t2
79- 4:	AT1G78270.1	PH02Gene18214.t1	PH02Gene18214.t2
79- 5:	AT1G78290.2	PH02Gene18207.t1	PH02Gene18207.t2
## Alignment 80: score=293.0 e_value=1.3e-11 N=7 Chr1&Sca5 minus
80- 0:	AT1G32080.1	PH02Gene33918.t1	PH02Gene33918.t2
80- 1:	AT1G32180.1	PH02Gene33914.t1	PH02Gene33914.t2
80- 2:	AT1G32200.1	PH02Gene33911.t1	PH02Gene33911.t2
80- 3:	AT1G32230.1	PH02Gene33910.t1	PH02Gene33910.t2
80- 4:	AT1G32250.1	PH02Gene33971.t1	PH02Gene33971.t2
80- 5:	AT1G32361.1	PH02Gene33956.t1	PH02Gene33956.t2
80- 6:	AT1G32440.1	PH02Gene33941.t1	PH02Gene33941.t2
## Alignment 81: score=308.0 e_value=2.6e-13 N=7 Chr1&Sca6 plus
81- 0:	AT1G23980.1	PH02Gene10046.t1	PH02Gene10046.t2
81- 1:	AT1G24095.1	PH02Gene34715.t1	PH02Gene34715.t2
81- 2:	AT1G24110.1	PH02Gene34720.t1	PH02Gene34720.t2
81- 3:	AT1G24120.1	PH02Gene34721.t2	PH02Gene34721.t3
81- 4:	AT1G24130.1	PH02Gene34726.t1	PH02Gene34726.t2
81- 5:	AT1G24140.1	PH02Gene34731.t1	PH02Gene34731.t2
81- 6:	AT1G24180.1	PH02Gene05250.t1	PH02Gene05250.t2
## Alignment 82: score=351.0 e_value=7e-16 N=8 Chr1&Sca6 minus
82- 0:	AT1G80510.1	PH02Gene13876.t1	PH02Gene13876.t2
82- 1:	AT1G80520.1	PH02Gene13872.t1	PH02Gene13872.t2
82- 2:	AT1G80540.1	PH02Gene13871.t1	PH02Gene13871.t2
82- 3:	AT1G80640.1	PH02Gene13866.t1	PH02Gene13866.t2
82- 4:	AT1G80660.1	PH02Gene13864.t1	PH02Gene13864.t2
82- 5:	AT1G80840.1	PH02Gene13855.t1	PH02Gene13855.t2
82- 6:	AT1G80850.1	PH02Gene37954.t1	PH02Gene37954.t2
82- 7:	AT1G80900.1	PH02Gene37960.t1	PH02Gene37960.t2
## Alignment 83: score=347.0 e_value=1.2e-14 N=8 Chr1&Sca6 minus
83- 0:	AT1G22050.1	PH02Gene10001.t1	PH02Gene10001.t2
83- 1:	AT1G22130.1	PH02Gene08582.t1	PH02Gene08582.t2
83- 2:	AT1G22190.1	PH02Gene08579.t1	PH02Gene08579.t2
83- 3:	AT1G22210.1	PH02Gene08578.t1	PH02Gene08578.t2
83- 4:	AT1G22330.1	PH02Gene08572.t2	PH02Gene08572.t3
83- 5:	AT1G22460.1	PH02Gene08565.t1	PH02Gene08565.t2
83- 6:	AT1G22480.1	PH02Gene08561.t1	PH02Gene08561.t2
83- 7:	AT1G22490.1	PH02Gene08560.t1	PH02Gene08560.t2
## Alignment 84: score=314.0 e_value=9.5e-11 N=7 Chr1&Sca8 plus
84- 0:	AT1G20590.1	PH02Gene29452.t1	PH02Gene29452.t2
84- 1:	AT1G20620.1	PH02Gene29448.t1	PH02Gene29448.t2
84- 2:	AT1G20680.2	PH02Gene29443.t1	PH02Gene29443.t2
84- 3:	AT1G20693.1	PH02Gene29438.t1	PH02Gene29438.t2
84- 4:	AT1G20760.1	PH02Gene29435.t1	PH02Gene29435.t2
84- 5:	AT1G20823.1	PH02Gene29432.t1	PH02Gene29432.t2
84- 6:	AT1G20840.1	PH02Gene29431.t1	PH02Gene29431.t2
## Alignment 85: score=395.0 e_value=6.1e-18 N=9 Chr1&Sca8 minus
85- 0:	AT1G22050.1	PH02Gene08585.t1	PH02Gene08585.t2
85- 1:	AT1G22130.1	PH02Gene23962.t1	PH02Gene23962.t2
85- 2:	AT1G22170.1	PH02Gene23963.t1	PH02Gene23963.t2
85- 3:	AT1G22190.1	PH02Gene23966.t1	PH02Gene23966.t2
85- 4:	AT1G22330.1	PH02Gene47541.t1	PH02Gene47541.t2
85- 5:	AT1G22340.1	PH02Gene47542.t1	PH02Gene47542.t2
85- 6:	AT1G22460.1	PH02Gene22994.t1	PH02Gene22994.t2
85- 7:	AT1G22490.1	PH02Gene23000.t1	PH02Gene23000.t2
85- 8:	AT1G22500.1	PH02Gene23002.t1	PH02Gene23002.t2
## Alignment 86: score=255.0 e_value=1.4e-08 N=6 Chr1&Sca8 minus
86- 0:	AT1G77870.1	PH02Gene08585.t1	PH02Gene08585.t2
86- 1:	AT1G77950.1	PH02Gene23962.t1	PH02Gene23962.t2
86- 2:	AT1G78050.1	PH02Gene23963.t1	PH02Gene23963.t2
86- 3:	AT1G78080.1	PH02Gene23966.t1	PH02Gene23966.t2
86- 4:	AT1G78090.1	PH02Gene23967.t1	PH02Gene23967.t2
86- 5:	AT1G78260.1	PH02Gene47541.t1	PH02Gene47541.t2
## Alignment 87: score=299.0 e_value=1.3e-11 N=7 Chr1&Sca9 plus
87- 0:	AT1G02750.1	PH02Gene47953.t1	PH02Gene47953.t2
87- 1:	AT1G02810.1	PH02Gene43120.t1	PH02Gene43120.t2
87- 2:	AT1G02813.1	PH02Gene29112.t1	PH02Gene29112.t2
87- 3:	AT1G02840.1	PH02Gene29118.t1	PH02Gene29118.t2
87- 4:	AT1G02850.1	PH02Gene26863.t2	PH02Gene26863.t3
87- 5:	AT1G02870.1	PH02Gene26860.t1	PH02Gene26860.t2
87- 6:	AT1G02990.2	PH02Gene35276.t1	PH02Gene35276.t2
## Alignment 88: score=291.0 e_value=1.1e-12 N=7 Chr2&Sca10 plus
88- 0:	AT2G22010.2	PH02Gene02476.t1	PH02Gene02476.t2
88- 1:	AT2G22190.1	PH02Gene47598.t1	PH02Gene47598.t2
88- 2:	AT2G22270.1	PH02Gene40721.t1	PH02Gene40721.t2
88- 3:	AT2G22290.1	PH02Gene40724.t1	PH02Gene40724.t2
88- 4:	AT2G22300.2	PH02Gene40726.t1	PH02Gene40726.t2
88- 5:	AT2G22475.1	PH02Gene10627.t1	PH02Gene10627.t2
88- 6:	AT2G22490.1	PH02Gene10625.t1	PH02Gene10625.t2
## Alignment 89: score=285.0 e_value=7.3e-12 N=7 Chr2&Sca11 plus
89- 0:	AT2G29970.1	PH02Gene18930.t1	PH02Gene18930.t2
89- 1:	AT2G30110.1	PH02Gene18920.t1	PH02Gene18920.t2
89- 2:	AT2G30130.1	PH02Gene18918.t1	PH02Gene18918.t2
89- 3:	AT2G30210.1	PH02Gene18911.t1	PH02Gene18911.t2
89- 4:	AT2G30240.1	PH02Gene38266.t1	PH02Gene38266.t2
89- 5:	AT2G30280.1	PH02Gene38262.t1	PH02Gene38262.t2
89- 6:	AT2G30290.2	PH02Gene38401.t1	PH02Gene38401.t2
## Alignment 90: score=268.0 e_value=2e-08 N=6 Chr2&Sca11 plus
90- 0:	AT2G40130.1	PH02Gene18930.t1	PH02Gene18930.t2
90- 1:	AT2G40150.1	PH02Gene18928.t1	PH02Gene18928.t2
90- 2:	AT2G40260.1	PH02Gene18924.t1	PH02Gene18924.t2
90- 3:	AT2G40270.1	PH02Gene18921.t1	PH02Gene18921.t2
90- 4:	AT2G40320.1	PH02Gene18917.t1	PH02Gene18917.t2
90- 5:	AT2G40370.1	PH02Gene18911.t1	PH02Gene18911.t2
## Alignment 91: score=277.0 e_value=1.8e-08 N=6 Chr2&Sca11 minus
91- 0:	AT2G35940.3	PH02Gene26451.t1	PH02Gene26451.t2
91- 1:	AT2G35960.1	PH02Gene26448.t1	PH02Gene26448.t2
91- 2:	AT2G36010.1	PH02Gene43370.t2	PH02Gene43370.t3
91- 3:	AT2G36020.1	PH02Gene45550.t1	PH02Gene45550.t2
91- 4:	AT2G36080.1	PH02Gene42999.t1	PH02Gene42999.t2
91- 5:	AT2G36090.1	PH02Gene35705.t1	PH02Gene35705.t2
## Alignment 92: score=253.0 e_value=3.9e-09 N=6 Chr2&Sca12 plus
92- 0:	AT2G29970.1	PH02Gene03387.t1	PH02Gene03387.t2
92- 1:	AT2G30110.1	PH02Gene03393.t1	PH02Gene03393.t2
92- 2:	AT2G30130.1	PH02Gene49654.t1	PH02Gene49654.t2
92- 3:	AT2G30210.1	PH02Gene03398.t1	PH02Gene03398.t2
92- 4:	AT2G30240.1	PH02Gene03399.t1	PH02Gene03399.t2
92- 5:	AT2G30290.2	PH02Gene03419.t1	PH02Gene03419.t2
## Alignment 93: score=341.0 e_value=5.7e-15 N=8 Chr2&Sca12 minus
93- 0:	AT2G35930.1	PH02Gene22682.t2	PH02Gene22682.t3
93- 1:	AT2G35940.3	PH02Gene22684.t1	PH02Gene22684.t2
93- 2:	AT2G35960.1	PH02Gene22695.t1	PH02Gene22695.t2
93- 3:	AT2G36010.1	PH02Gene34520.t1	PH02Gene34520.t2
93- 4:	AT2G36020.1	PH02Gene34518.t2	PH02Gene34518.t3
93- 5:	AT2G36080.1	PH02Gene34511.t2	PH02Gene34511.t3
93- 6:	AT2G36090.1	PH02Gene43553.t1	PH02Gene43553.t2
93- 7:	AT2G36290.1	PH02Gene39176.t1	PH02Gene39176.t2
## Alignment 94: score=495.0 e_value=2e-23 N=11 Chr2&Sca13 plus
94- 0:	AT2G40116.1	PH02Gene44166.t1	PH02Gene44166.t2
94- 1:	AT2G40130.1	PH02Gene21568.t1	PH02Gene21568.t2
94- 2:	AT2G40150.1	PH02Gene21563.t1	PH02Gene21563.t2
94- 3:	AT2G40260.1	PH02Gene39352.t1	PH02Gene39352.t2
94- 4:	AT2G40270.1	PH02Gene39351.t1	PH02Gene39351.t2
94- 5:	AT2G40300.1	PH02Gene47163.t1	PH02Gene47163.t2
94- 6:	AT2G40320.1	PH02Gene47166.t1	PH02Gene47166.t2
94- 7:	AT2G40370.1	PH02Gene47169.t1	PH02Gene47169.t2
94- 8:	AT2G40410.2	PH02Gene46836.t1	PH02Gene46836.t2
94- 9:	AT2G40450.1	PH02Gene46829.t1	PH02Gene46829.t2
94- 10:	AT2G40520.2	PH02Gene35872.t1	PH02Gene35872.t2
## Alignment 95: score=331.0 e_value=6.7e-14 N=8 Chr2&Sca13 plus
95- 0:	AT2G29970.1	PH02Gene21568.t1	PH02Gene21568.t2
95- 1:	AT2G29980.1	PH02Gene21566.t1	PH02Gene21566.t2
95- 2:	AT2G30110.1	PH02Gene39351.t1	PH02Gene39351.t2
95- 3:	AT2G30130.1	PH02Gene47164.t1	PH02Gene47164.t2
95- 4:	AT2G30210.1	PH02Gene47169.t1	PH02Gene47169.t2
95- 5:	AT2G30330.1	PH02Gene35862.t1	PH02Gene35862.t2
95- 6:	AT2G30380.1	PH02Gene35869.t1	PH02Gene35869.t2
95- 7:	AT2G30520.1	PH02Gene43949.t1	PH02Gene43949.t2
## Alignment 96: score=292.0 e_value=1.7e-11 N=7 Chr2&Sca13 plus
96- 0:	AT2G33100.1	PH02Gene28894.t1	PH02Gene28894.t2
96- 1:	AT2G33150.1	PH02Gene18274.t1	PH02Gene18274.t2
96- 2:	AT2G33210.2	PH02Gene18266.t1	PH02Gene18266.t2
96- 3:	AT2G33340.1	PH02Gene24005.t1	PH02Gene24005.t2
96- 4:	AT2G33370.1	PH02Gene24003.t1	PH02Gene24003.t2
96- 5:	AT2G33410.1	PH02Gene23995.t1	PH02Gene23995.t2
96- 6:	AT2G33420.1	PH02Gene38331.t1	PH02Gene38331.t2
## Alignment 97: score=291.0 e_value=1e-07 N=6 Chr2&Sca13 plus
97- 0:	AT2G28305.1	PH02Gene20702.t1	PH02Gene20702.t2
97- 1:	AT2G28315.1	PH02Gene20699.t1	PH02Gene20699.t2
97- 2:	AT2G28320.1	PH02Gene20698.t2	PH02Gene20698.t3
97- 3:	AT2G28350.1	PH02Gene11635.t1	PH02Gene11635.t2
97- 4:	AT2G28380.1	PH02Gene11632.t1	PH02Gene11632.t2
97- 5:	AT2G28400.1	PH02Gene11631.t1	PH02Gene11631.t2
## Alignment 98: score=262.0 e_value=2.1e-09 N=6 Chr2&Sca13 plus
98- 0:	AT2G18710.1	PH02Gene26679.t1	PH02Gene26679.t2
98- 1:	AT2G18730.1	PH02Gene48602.t1	PH02Gene48602.t2
98- 2:	AT2G18850.2	PH02Gene42738.t1	PH02Gene42738.t2
98- 3:	AT2G18860.1	PH02Gene42736.t1	PH02Gene42736.t2
98- 4:	AT2G18876.2	PH02Gene42728.t2	PH02Gene42728.t3
98- 5:	AT2G18960.1	PH02Gene42725.t1	PH02Gene42725.t2
## Alignment 99: score=561.0 e_value=5.2e-29 N=13 Chr2&Sca13 minus
99- 0:	AT2G44525.1	PH02Gene12273.t1	PH02Gene12273.t2
99- 1:	AT2G44590.2	PH02Gene12281.t2	PH02Gene12281.t3
99- 2:	AT2G44680.2	PH02Gene32323.t1	PH02Gene32323.t2
99- 3:	AT2G44730.1	PH02Gene32326.t1	PH02Gene32326.t2
99- 4:	AT2G44740.1	PH02Gene32329.t1	PH02Gene32329.t2
99- 5:	AT2G44830.1	PH02Gene32340.t1	PH02Gene32340.t2
99- 6:	AT2G44910.1	PH02Gene45521.t1	PH02Gene45521.t2
99- 7:	AT2G44940.1	PH02Gene41188.t1	PH02Gene41188.t2
99- 8:	AT2G45040.1	PH02Gene01655.t1	PH02Gene01655.t2
99- 9:	AT2G45050.1	PH02Gene01654.t1	PH02Gene01654.t2
99- 10:	AT2G45110.1	PH02Gene01648.t3	PH02Gene01648.t4
99- 11:	AT2G45120.1	PH02Gene01647.t1	PH02Gene01647.t2
99- 12:	AT2G45180.1	PH02Gene01637.t1	PH02Gene01637.t2
## Alignment 100: score=253.0 e_value=6.7e-08 N=6 Chr2&Sca13 minus
100- 0:	AT2G35940.3	PH02Gene22367.t1	PH02Gene22367.t2
100- 1:	AT2G35960.1	PH02Gene44336.t1	PH02Gene44336.t2
100- 2:	AT2G36020.1	PH02Gene44333.t1	PH02Gene44333.t2
100- 3:	AT2G36080.1	PH02Gene25995.t1	PH02Gene25995.t2
100- 4:	AT2G36090.1	PH02Gene25999.t1	PH02Gene25999.t2
100- 5:	AT2G36240.1	PH02Gene26019.t1	PH02Gene26019.t2
## Alignment 101: score=555.0 e_value=1.2e-27 N=12 Chr2&Sca14 plus
101- 0:	AT2G37770.2	PH02Gene11418.t1	PH02Gene11418.t2
101- 1:	AT2G37870.1	PH02Gene11409.t1	PH02Gene11409.t2
101- 2:	AT2G37940.1	PH02Gene11405.t1	PH02Gene11405.t2
101- 3:	AT2G37950.1	PH02Gene11404.t1	PH02Gene11404.t2
101- 4:	AT2G37970.1	PH02Gene11401.t1	PH02Gene11401.t2
101- 5:	AT2G37980.1	PH02Gene11400.t1	PH02Gene11400.t2
101- 6:	AT2G38050.1	PH02Gene11396.t1	PH02Gene11396.t2
101- 7:	AT2G38060.1	PH02Gene11393.t1	PH02Gene11393.t2
101- 8:	AT2G38070.1	PH02Gene11391.t1	PH02Gene11391.t2
101- 9:	AT2G38090.1	PH02Gene11386.t1	PH02Gene11386.t2
101- 10:	AT2G38110.1	PH02Gene11382.t1	PH02Gene11382.t2
101- 11:	AT2G38120.1	PH02Gene37523.t1	PH02Gene37523.t2
## Alignment 102: score=394.0 e_value=3.8e-16 N=9 Chr2&Sca14 plus
102- 0:	AT2G39710.1	PH02Gene11434.t1	PH02Gene11434.t2
102- 1:	AT2G39740.1	PH02Gene11428.t1	PH02Gene11428.t2
102- 2:	AT2G39750.1	PH02Gene11425.t2	PH02Gene11425.t3
102- 3:	AT2G39770.2	PH02Gene11421.t1	PH02Gene11421.t2
102- 4:	AT2G39800.3	PH02Gene11414.t1	PH02Gene11414.t2
102- 5:	AT2G39880.1	PH02Gene11403.t1	PH02Gene11403.t2
102- 6:	AT2G39940.1	PH02Gene11388.t1	PH02Gene11388.t2
102- 7:	AT2G39980.1	PH02Gene11385.t1	PH02Gene11385.t2
102- 8:	AT2G40000.1	PH02Gene37521.t1	PH02Gene37521.t2
## Alignment 103: score=365.0 e_value=2e-21 N=10 Chr2&Sca14 plus
103- 0:	AT2G46915.1	PH02Gene20083.t1	PH02Gene20083.t2
103- 1:	AT2G47000.1	PH02Gene37590.t1	PH02Gene37590.t2
103- 2:	AT2G47060.1	PH02Gene35073.t3	PH02Gene35073.t4
103- 3:	AT2G47070.1	PH02Gene35071.t2	PH02Gene35071.t3
103- 4:	AT2G47190.1	PH02Gene29742.t1	PH02Gene29742.t2
103- 5:	AT2G47400.1	PH02Gene31874.t1	PH02Gene31874.t2
103- 6:	AT2G47460.1	PH02Gene31863.t1	PH02Gene31863.t2
103- 7:	AT2G47550.1	PH02Gene36347.t1	PH02Gene36347.t2
103- 8:	AT2G47630.1	PH02Gene38043.t1	PH02Gene38043.t2
103- 9:	AT2G47650.1	PH02Gene38044.t1	PH02Gene38044.t2
## Alignment 104: score=286.0 e_value=1.5e-11 N=7 Chr2&Sca14 plus
104- 0:	AT2G37340.1	PH02Gene44348.t2	PH02Gene44348.t3
104- 1:	AT2G37370.1	PH02Gene44351.t2	PH02Gene44351.t3
104- 2:	AT2G37470.1	PH02Gene44357.t1	PH02Gene44357.t2
104- 3:	AT2G37540.1	PH02Gene42272.t1	PH02Gene42272.t2
104- 4:	AT2G37570.1	PH02Gene28773.t1	PH02Gene28773.t2
104- 5:	AT2G37620.2	PH02Gene28748.t2	PH02Gene28748.t3
104- 6:	AT2G37680.1	PH02Gene28746.t1	PH02Gene28746.t2
## Alignment 105: score=263.0 e_value=2.2e-09 N=6 Chr2&Sca14 plus
105- 0:	AT2G42590.1	PH02Gene31988.t1	PH02Gene31988.t2
105- 1:	AT2G42600.1	PH02Gene31990.t1	PH02Gene31990.t2
105- 2:	AT2G42740.1	PH02Gene32441.t1	PH02Gene32441.t2
105- 3:	AT2G42810.1	PH02Gene32455.t1	PH02Gene32455.t2
105- 4:	AT2G42830.1	PH02Gene39489.t3	PH02Gene39489.t4
105- 5:	AT2G42840.1	PH02Gene39490.t2	PH02Gene39490.t3
## Alignment 106: score=515.0 e_value=1.8e-26 N=12 Chr2&Sca14 minus
106- 0:	AT2G40120.1	PH02Gene23834.t1	PH02Gene23834.t2
106- 1:	AT2G40150.1	PH02Gene42568.t1	PH02Gene42568.t2
106- 2:	AT2G40280.1	PH02Gene03649.t1	PH02Gene03649.t2
106- 3:	AT2G40330.1	PH02Gene03652.t1	PH02Gene03652.t2
106- 4:	AT2G40370.1	PH02Gene03656.t1	PH02Gene03656.t2
106- 5:	AT2G40400.1	PH02Gene03658.t1	PH02Gene03658.t2
106- 6:	AT2G40420.1	PH02Gene48734.t1	PH02Gene48734.t2
106- 7:	AT2G40470.1	PH02Gene03666.t1	PH02Gene03666.t2
106- 8:	AT2G40590.1	PH02Gene03681.t1	PH02Gene03681.t2
106- 9:	AT2G40610.1	PH02Gene03683.t1	PH02Gene03683.t2
106- 10:	AT2G40660.1	PH02Gene03689.t1	PH02Gene03689.t2
106- 11:	AT2G40730.1	PH02Gene03699.t1	PH02Gene03699.t2
## Alignment 107: score=467.0 e_value=4.9e-24 N=11 Chr2&Sca14 minus
107- 0:	AT2G38240.1	PH02Gene23836.t1	PH02Gene23836.t2
107- 1:	AT2G38290.1	PH02Gene23841.t1	PH02Gene23841.t2
107- 2:	AT2G38310.1	PH02Gene03652.t1	PH02Gene03652.t2
107- 3:	AT2G38360.1	PH02Gene03655.t1	PH02Gene03655.t2
107- 4:	AT2G38410.1	PH02Gene48735.t1	PH02Gene48735.t2
107- 5:	AT2G38500.1	PH02Gene03680.t1	PH02Gene03680.t2
107- 6:	AT2G38530.1	PH02Gene03684.t1	PH02Gene03684.t2
107- 7:	AT2G38550.1	PH02Gene03690.t1	PH02Gene03690.t2
107- 8:	AT2G38610.1	PH02Gene03708.t1	PH02Gene03708.t2
107- 9:	AT2G38630.1	PH02Gene03712.t1	PH02Gene03712.t2
107- 10:	AT2G38640.1	PH02Gene03714.t1	PH02Gene03714.t2
## Alignment 108: score=429.0 e_value=7e-21 N=10 Chr2&Sca14 minus
108- 0:	AT2G29990.1	PH02Gene03641.t1	PH02Gene03641.t2
108- 1:	AT2G30210.1	PH02Gene03656.t1	PH02Gene03656.t2
108- 2:	AT2G30230.1	PH02Gene03659.t1	PH02Gene03659.t2
108- 3:	AT2G30300.1	PH02Gene03665.t1	PH02Gene03665.t2
108- 4:	AT2G30340.1	PH02Gene03666.t1	PH02Gene03666.t2
108- 5:	AT2G30370.1	PH02Gene03673.t2	PH02Gene03673.t3
108- 6:	AT2G30380.1	PH02Gene03677.t1	PH02Gene03677.t2
108- 7:	AT2G30400.1	PH02Gene03679.t1	PH02Gene03679.t2
108- 8:	AT2G30460.1	PH02Gene03682.t1	PH02Gene03682.t2
108- 9:	AT2G30490.1	PH02Gene03697.t1	PH02Gene03697.t2
## Alignment 109: score=314.0 e_value=2.4e-11 N=7 Chr2&Sca14 minus
109- 0:	AT2G35980.1	PH02Gene38181.t1	PH02Gene38181.t2
109- 1:	AT2G36026.1	PH02Gene38180.t1	PH02Gene38180.t2
109- 2:	AT2G36050.1	PH02Gene38179.t1	PH02Gene38179.t2
109- 3:	AT2G36145.1	PH02Gene33141.t1	PH02Gene33141.t2
109- 4:	AT2G36250.1	PH02Gene33146.t1	PH02Gene33146.t2
109- 5:	AT2G36270.1	PH02Gene33151.t1	PH02Gene33151.t2
109- 6:	AT2G36290.1	PH02Gene33152.t2	PH02Gene33152.t3
## Alignment 110: score=731.0 e_value=1.2e-46 N=18 Chr2&Sca15 plus
110- 0:	AT2G28620.1	PH02Gene00145.t1	PH02Gene00145.t2
110- 1:	AT2G28760.1	PH02Gene00159.t1	PH02Gene00159.t2
110- 2:	AT2G28810.2	PH02Gene00169.t1	PH02Gene00169.t2
110- 3:	AT2G28830.1	PH02Gene00170.t1	PH02Gene00170.t2
110- 4:	AT2G28840.1	PH02Gene00175.t1	PH02Gene00175.t2
110- 5:	AT2G28890.1	PH02Gene00176.t1	PH02Gene00176.t2
110- 6:	AT2G28930.3	PH02Gene00177.t1	PH02Gene00177.t2
110- 7:	AT2G29060.1	PH02Gene00182.t1	PH02Gene00182.t2
110- 8:	AT2G29130.1	PH02Gene00184.t1	PH02Gene00184.t2
110- 9:	AT2G29210.1	PH02Gene00202.t1	PH02Gene00202.t2
110- 10:	AT2G29260.1	PH02Gene00208.t1	PH02Gene00208.t2
110- 11:	AT2G29380.1	PH02Gene00210.t1	PH02Gene00210.t2
110- 12:	AT2G29400.1	PH02Gene00216.t1	PH02Gene00216.t2
110- 13:	AT2G29510.1	PH02Gene00221.t1	PH02Gene00221.t2
110- 14:	AT2G29560.1	PH02Gene00228.t1	PH02Gene00228.t2
110- 15:	AT2G29660.1	PH02Gene39791.t1	PH02Gene39791.t2
110- 16:	AT2G29690.1	PH02Gene39792.t1	PH02Gene39792.t2
110- 17:	AT2G29900.1	PH02Gene27021.t1	PH02Gene27021.t2
## Alignment 111: score=617.0 e_value=4.1e-36 N=15 Chr2&Sca15 plus
111- 0:	AT2G37290.1	PH02Gene00110.t1	PH02Gene00110.t2
111- 1:	AT2G37310.1	PH02Gene00112.t1	PH02Gene00112.t2
111- 2:	AT2G37360.1	PH02Gene00122.t1	PH02Gene00122.t2
111- 3:	AT2G37370.1	PH02Gene00132.t2	PH02Gene00132.t3
111- 4:	AT2G37420.1	PH02Gene00145.t1	PH02Gene00145.t2
111- 5:	AT2G37500.1	PH02Gene00149.t1	PH02Gene00149.t2
111- 6:	AT2G37520.1	PH02Gene00154.t2	PH02Gene00154.t3
111- 7:	AT2G37550.1	PH02Gene00156.t1	PH02Gene00156.t2
111- 8:	AT2G37570.1	PH02Gene00163.t1	PH02Gene00163.t2
111- 9:	AT2G37590.1	PH02Gene00169.t1	PH02Gene00169.t2
111- 10:	AT2G37650.1	PH02Gene00182.t1	PH02Gene00182.t2
111- 11:	AT2G37730.1	PH02Gene00205.t1	PH02Gene00205.t2
111- 12:	AT2G37840.1	PH02Gene00214.t3	PH02Gene00214.t4
111- 13:	AT2G37890.1	PH02Gene00218.t1	PH02Gene00218.t2
111- 14:	AT2G38025.1	PH02Gene00230.t1	PH02Gene00230.t2
## Alignment 112: score=530.0 e_value=0 N=11 Chr2&Sca15 plus
112- 0:	AT2G01850.1	PH02Gene19129.t1	PH02Gene19129.t2
112- 1:	AT2G01880.1	PH02Gene19125.t1	PH02Gene19125.t2
112- 2:	AT2G01900.1	PH02Gene19124.t1	PH02Gene19124.t2
112- 3:	AT2G01905.1	PH02Gene19122.t3	PH02Gene19122.t4
112- 4:	AT2G01910.1	PH02Gene19121.t2	PH02Gene19121.t3
112- 5:	AT2G01930.2	PH02Gene19119.t1	PH02Gene19119.t2
112- 6:	AT2G01940.1	PH02Gene19118.t1	PH02Gene19118.t2
112- 7:	AT2G01970.1	PH02Gene19116.t1	PH02Gene19116.t2
112- 8:	AT2G02000.1	PH02Gene19111.t1	PH02Gene19111.t2
112- 9:	AT2G02020.1	PH02Gene19110.t1	PH02Gene19110.t2
112- 10:	AT2G02020.2	PH02Gene19109.t1	PH02Gene19109.t2
## Alignment 113: score=517.0 e_value=4.6e-25 N=12 Chr2&Sca15 plus
113- 0:	AT2G47180.1	PH02Gene36618.t1	PH02Gene36618.t2
113- 1:	AT2G47190.1	PH02Gene36622.t1	PH02Gene36622.t2
113- 2:	AT2G47250.1	PH02Gene07760.t2	PH02Gene07760.t3
113- 3:	AT2G47280.1	PH02Gene07777.t1	PH02Gene07777.t2
113- 4:	AT2G47330.1	PH02Gene07785.t1	PH02Gene07785.t2
113- 5:	AT2G47370.1	PH02Gene07791.t1	PH02Gene07791.t2
113- 6:	AT2G47390.1	PH02Gene07795.t1	PH02Gene07795.t2
113- 7:	AT2G47400.1	PH02Gene07797.t1	PH02Gene07797.t2
113- 8:	AT2G47440.1	PH02Gene07809.t2	PH02Gene07809.t3
113- 9:	AT2G47460.1	PH02Gene40631.t1	PH02Gene40631.t2
113- 10:	AT2G47500.1	PH02Gene40641.t1	PH02Gene40641.t2
113- 11:	AT2G47580.1	PH02Gene00022.t1	PH02Gene00022.t2
## Alignment 114: score=365.0 e_value=1e-15 N=8 Chr2&Sca15 plus
114- 0:	AT2G33210.2	PH02Gene46097.t1	PH02Gene46097.t2
114- 1:	AT2G33330.1	PH02Gene29297.t1	PH02Gene29297.t2
114- 2:	AT2G33340.1	PH02Gene29302.t1	PH02Gene29302.t2
114- 3:	AT2G33350.1	PH02Gene29303.t1	PH02Gene29303.t2
114- 4:	AT2G33360.1	PH02Gene29304.t1	PH02Gene29304.t2
114- 5:	AT2G33370.1	PH02Gene29305.t1	PH02Gene29305.t2
114- 6:	AT2G33420.1	PH02Gene29308.t1	PH02Gene29308.t2
114- 7:	AT2G33435.1	PH02Gene29313.t2	PH02Gene29313.t3
## Alignment 115: score=336.0 e_value=4.4e-15 N=8 Chr2&Sca15 plus
115- 0:	AT2G39660.1	PH02Gene00177.t1	PH02Gene00177.t2
115- 1:	AT2G39710.1	PH02Gene00191.t1	PH02Gene00191.t2
115- 2:	AT2G39720.1	PH02Gene00192.t1	PH02Gene00192.t2
115- 3:	AT2G39770.2	PH02Gene00211.t1	PH02Gene00211.t2
115- 4:	AT2G39830.1	PH02Gene00217.t1	PH02Gene00217.t2
115- 5:	AT2G39900.1	PH02Gene00229.t1	PH02Gene00229.t2
115- 6:	AT2G39940.1	PH02Gene39785.t1	PH02Gene39785.t2
115- 7:	AT2G39970.1	PH02Gene39787.t1	PH02Gene39787.t2
## Alignment 116: score=279.0 e_value=2.8e-09 N=6 Chr2&Sca15 plus
116- 0:	AT2G40435.1	PH02Gene26498.t2	PH02Gene26498.t3
116- 1:	AT2G40480.1	PH02Gene26502.t1	PH02Gene26502.t2
116- 2:	AT2G40490.1	PH02Gene26504.t1	PH02Gene26504.t2
116- 3:	AT2G40540.1	PH02Gene26505.t1	PH02Gene26505.t2
116- 4:	AT2G40610.1	PH02Gene46862.t1	PH02Gene46862.t2
116- 5:	AT2G40620.1	PH02Gene45188.t1	PH02Gene45188.t2
## Alignment 117: score=264.0 e_value=5.3e-09 N=6 Chr2&Sca15 plus
117- 0:	AT2G01755.1	PH02Gene09901.t1	PH02Gene09901.t2
117- 1:	AT2G01810.1	PH02Gene21257.t1	PH02Gene21257.t2
117- 2:	AT2G01820.1	PH02Gene21258.t1	PH02Gene21258.t2
117- 3:	AT2G01830.2	PH02Gene21260.t1	PH02Gene21260.t2
117- 4:	AT2G01910.1	PH02Gene25122.t1	PH02Gene25122.t2
117- 5:	AT2G02000.1	PH02Gene25132.t1	PH02Gene25132.t2
## Alignment 118: score=263.0 e_value=6.1e-09 N=6 Chr2&Sca15 plus
118- 0:	AT2G37590.1	PH02Gene42526.t1	PH02Gene42526.t2
118- 1:	AT2G37640.1	PH02Gene42531.t1	PH02Gene42531.t2
118- 2:	AT2G37650.1	PH02Gene41140.t1	PH02Gene41140.t2
118- 3:	AT2G37660.1	PH02Gene41139.t1	PH02Gene41139.t2
118- 4:	AT2G37710.1	PH02Gene41134.t1	PH02Gene41134.t2
118- 5:	AT2G37900.1	PH02Gene41132.t1	PH02Gene41132.t2
## Alignment 119: score=263.0 e_value=1.9e-08 N=6 Chr2&Sca15 plus
119- 0:	AT2G22240.1	PH02Gene05437.t1	PH02Gene05437.t2
119- 1:	AT2G22300.2	PH02Gene05448.t1	PH02Gene05448.t2
119- 2:	AT2G22310.1	PH02Gene05450.t1	PH02Gene05450.t2
119- 3:	AT2G22430.1	PH02Gene05456.t2	PH02Gene05456.t3
119- 4:	AT2G22475.1	PH02Gene05461.t1	PH02Gene05461.t2
119- 5:	AT2G22540.1	PH02Gene05469.t1	PH02Gene05469.t2
## Alignment 120: score=257.0 e_value=1.7e-08 N=6 Chr2&Sca15 plus
120- 0:	AT2G28810.2	PH02Gene42526.t1	PH02Gene42526.t2
120- 1:	AT2G28890.1	PH02Gene42527.t2	PH02Gene42527.t3
120- 2:	AT2G28930.3	PH02Gene42530.t1	PH02Gene42530.t2
120- 3:	AT2G28950.1	PH02Gene42531.t1	PH02Gene42531.t2
120- 4:	AT2G29060.1	PH02Gene41140.t1	PH02Gene41140.t2
120- 5:	AT2G29220.1	PH02Gene41134.t1	PH02Gene41134.t2
## Alignment 121: score=510.0 e_value=1.8e-23 N=11 Chr2&Sca15 minus
121- 0:	AT2G29980.1	PH02Gene00068.t1	PH02Gene00068.t2
121- 1:	AT2G30010.1	PH02Gene00065.t1	PH02Gene00065.t2
121- 2:	AT2G30020.1	PH02Gene00060.t1	PH02Gene00060.t2
121- 3:	AT2G30040.1	PH02Gene00058.t1	PH02Gene00058.t2
121- 4:	AT2G30060.1	PH02Gene00057.t1	PH02Gene00057.t2
121- 5:	AT2G30110.1	PH02Gene00049.t1	PH02Gene00049.t2
121- 6:	AT2G30160.1	PH02Gene00037.t1	PH02Gene00037.t2
121- 7:	AT2G30200.1	PH02Gene00034.t1	PH02Gene00034.t2
121- 8:	AT2G30210.1	PH02Gene00031.t1	PH02Gene00031.t2
121- 9:	AT2G30230.1	PH02Gene00030.t1	PH02Gene00030.t2
121- 10:	AT2G30260.1	PH02Gene00022.t1	PH02Gene00022.t2
## Alignment 122: score=311.0 e_value=5.5e-11 N=7 Chr2&Sca15 minus
122- 0:	AT2G40116.1	PH02Gene00071.t1	PH02Gene00071.t2
122- 1:	AT2G40150.1	PH02Gene00062.t1	PH02Gene00062.t2
122- 2:	AT2G40180.1	PH02Gene00060.t1	PH02Gene00060.t2
122- 3:	AT2G40270.1	PH02Gene00050.t1	PH02Gene00050.t2
122- 4:	AT2G40316.1	PH02Gene00038.t1	PH02Gene00038.t2
122- 5:	AT2G40330.1	PH02Gene00033.t1	PH02Gene00033.t2
122- 6:	AT2G40370.1	PH02Gene00031.t1	PH02Gene00031.t2
## Alignment 123: score=499.0 e_value=6.7e-26 N=12 Chr2&Sca16 plus
123- 0:	AT2G40120.1	PH02Gene04931.t2	PH02Gene04931.t3
123- 1:	AT2G40150.1	PH02Gene17260.t1	PH02Gene17260.t2
123- 2:	AT2G40280.1	PH02Gene17270.t1	PH02Gene17270.t2
123- 3:	AT2G40330.1	PH02Gene17271.t1	PH02Gene17271.t2
123- 4:	AT2G40380.1	PH02Gene17275.t1	PH02Gene17275.t2
123- 5:	AT2G40400.1	PH02Gene17278.t1	PH02Gene17278.t2
123- 6:	AT2G40470.1	PH02Gene17288.t1	PH02Gene17288.t2
123- 7:	AT2G40590.1	PH02Gene32626.t1	PH02Gene32626.t2
123- 8:	AT2G40610.1	PH02Gene32628.t1	PH02Gene32628.t2
123- 9:	AT2G40660.1	PH02Gene32636.t1	PH02Gene32636.t2
123- 10:	AT2G40730.1	PH02Gene04448.t1	PH02Gene04448.t2
123- 11:	AT2G40815.1	PH02Gene04460.t1	PH02Gene04460.t2
## Alignment 124: score=481.0 e_value=3.3e-24 N=11 Chr2&Sca16 plus
124- 0:	AT2G29990.1	PH02Gene17263.t1	PH02Gene17263.t2
124- 1:	AT2G30210.1	PH02Gene17276.t1	PH02Gene17276.t2
124- 2:	AT2G30230.1	PH02Gene17279.t1	PH02Gene17279.t2
124- 3:	AT2G30250.1	PH02Gene17280.t1	PH02Gene17280.t2
124- 4:	AT2G30300.1	PH02Gene17285.t1	PH02Gene17285.t2
124- 5:	AT2G30340.1	PH02Gene17288.t1	PH02Gene17288.t2
124- 6:	AT2G30370.1	PH02Gene17291.t1	PH02Gene17291.t2
124- 7:	AT2G30380.1	PH02Gene32623.t1	PH02Gene32623.t2
124- 8:	AT2G30400.1	PH02Gene32624.t1	PH02Gene32624.t2
124- 9:	AT2G30460.1	PH02Gene32627.t1	PH02Gene32627.t2
124- 10:	AT2G30490.1	PH02Gene04447.t1	PH02Gene04447.t2
## Alignment 125: score=330.0 e_value=1e-13 N=8 Chr2&Sca16 plus
125- 0:	AT2G38240.1	PH02Gene04930.t1	PH02Gene04930.t2
125- 1:	AT2G38290.1	PH02Gene04924.t1	PH02Gene04924.t2
125- 2:	AT2G38310.1	PH02Gene17271.t1	PH02Gene17271.t2
125- 3:	AT2G38360.1	PH02Gene17275.t1	PH02Gene17275.t2
125- 4:	AT2G38410.1	PH02Gene17284.t1	PH02Gene17284.t2
125- 5:	AT2G38530.1	PH02Gene32629.t1	PH02Gene32629.t2
125- 6:	AT2G38550.1	PH02Gene32637.t1	PH02Gene32637.t2
125- 7:	AT2G38610.1	PH02Gene04457.t1	PH02Gene04457.t2
## Alignment 126: score=664.0 e_value=1e-39 N=16 Chr2&Sca16 minus
126- 0:	AT2G37290.1	PH02Gene04945.t1	PH02Gene04945.t2
126- 1:	AT2G37360.1	PH02Gene04954.t1	PH02Gene04954.t2
126- 2:	AT2G37380.1	PH02Gene04958.t1	PH02Gene04958.t2
126- 3:	AT2G37470.1	PH02Gene04976.t1	PH02Gene04976.t2
126- 4:	AT2G37570.1	PH02Gene04980.t1	PH02Gene04980.t2
126- 5:	AT2G37600.1	PH02Gene04983.t1	PH02Gene04983.t2
126- 6:	AT2G37650.1	PH02Gene04994.t1	PH02Gene04994.t2
126- 7:	AT2G37760.2	PH02Gene20660.t1	PH02Gene20660.t2
126- 8:	AT2G37870.1	PH02Gene20651.t1	PH02Gene20651.t2
126- 9:	AT2G37940.1	PH02Gene20645.t1	PH02Gene20645.t2
126- 10:	AT2G37950.1	PH02Gene20644.t1	PH02Gene20644.t2
126- 11:	AT2G38060.1	PH02Gene07695.t1	PH02Gene07695.t2
126- 12:	AT2G38070.1	PH02Gene07697.t1	PH02Gene07697.t2
126- 13:	AT2G38090.1	PH02Gene07703.t1	PH02Gene07703.t2
126- 14:	AT2G38110.1	PH02Gene07711.t1	PH02Gene07711.t2
126- 15:	AT2G38120.1	PH02Gene07716.t1	PH02Gene07716.t2
## Alignment 127: score=415.0 e_value=3.8e-18 N=10 Chr2&Sca16 minus
127- 0:	AT2G46970.1	PH02Gene36869.t2	PH02Gene36869.t3
127- 1:	AT2G47000.1	PH02Gene24658.t1	PH02Gene24658.t2
127- 2:	AT2G47060.1	PH02Gene44790.t1	PH02Gene44790.t2
127- 3:	AT2G47115.1	PH02Gene27549.t1	PH02Gene27549.t2
127- 4:	AT2G47190.1	PH02Gene27555.t1	PH02Gene27555.t2
127- 5:	AT2G47280.1	PH02Gene46671.t1	PH02Gene46671.t2
127- 6:	AT2G47400.1	PH02Gene25891.t1	PH02Gene25891.t2
127- 7:	AT2G47460.1	PH02Gene25898.t2	PH02Gene25898.t3
127- 8:	AT2G47550.1	PH02Gene23255.t1	PH02Gene23255.t2
127- 9:	AT2G47630.1	PH02Gene49207.t1	PH02Gene49207.t2
## Alignment 128: score=344.0 e_value=4.3e-13 N=8 Chr2&Sca16 minus
128- 0:	AT2G39710.1	PH02Gene05004.t1	PH02Gene05004.t2
128- 1:	AT2G39740.1	PH02Gene20670.t1	PH02Gene20670.t2
128- 2:	AT2G39770.2	PH02Gene20662.t1	PH02Gene20662.t2
128- 3:	AT2G39800.3	PH02Gene20657.t1	PH02Gene20657.t2
128- 4:	AT2G39880.1	PH02Gene20643.t1	PH02Gene20643.t2
128- 5:	AT2G39940.1	PH02Gene07701.t2	PH02Gene07701.t3
128- 6:	AT2G39980.1	PH02Gene07706.t1	PH02Gene07706.t2
128- 7:	AT2G40000.1	PH02Gene07714.t1	PH02Gene07714.t2
## Alignment 129: score=310.0 e_value=1.3e-10 N=7 Chr2&Sca16 minus
129- 0:	AT2G39280.2	PH02Gene04945.t1	PH02Gene04945.t2
129- 1:	AT2G39340.1	PH02Gene04953.t2	PH02Gene04953.t3
129- 2:	AT2G39350.1	PH02Gene04954.t1	PH02Gene04954.t2
129- 3:	AT2G39370.1	PH02Gene04958.t1	PH02Gene04958.t2
129- 4:	AT2G39400.1	PH02Gene04960.t1	PH02Gene04960.t2
129- 5:	AT2G39450.1	PH02Gene04965.t1	PH02Gene04965.t2
129- 6:	AT2G39590.1	PH02Gene04966.t1	PH02Gene04966.t2
## Alignment 130: score=380.0 e_value=6.9e-17 N=9 Chr2&Sca17 plus
130- 0:	AT2G35930.1	PH02Gene44072.t1	PH02Gene44072.t2
130- 1:	AT2G35960.1	PH02Gene41934.t1	PH02Gene41934.t2
130- 2:	AT2G36010.1	PH02Gene41928.t1	PH02Gene41928.t2
130- 3:	AT2G36090.1	PH02Gene39736.t1	PH02Gene39736.t2
130- 4:	AT2G36160.1	PH02Gene47752.t1	PH02Gene47752.t2
130- 5:	AT2G36190.1	PH02Gene26446.t1	PH02Gene26446.t2
130- 6:	AT2G36290.1	PH02Gene26434.t1	PH02Gene26434.t2
130- 7:	AT2G36320.1	PH02Gene29662.t1	PH02Gene29662.t2
130- 8:	AT2G36390.1	PH02Gene29656.t1	PH02Gene29656.t2
## Alignment 131: score=265.0 e_value=6.8e-08 N=6 Chr2&Sca17 plus
131- 0:	AT2G42600.1	PH02Gene31612.t2	PH02Gene31612.t3
131- 1:	AT2G42640.1	PH02Gene31608.t3	PH02Gene31608.t4
131- 2:	AT2G42660.1	PH02Gene48395.t1	PH02Gene48395.t2
131- 3:	AT2G42740.1	PH02Gene20690.t1	PH02Gene20690.t2
131- 4:	AT2G42790.1	PH02Gene20676.t1	PH02Gene20676.t2
131- 5:	AT2G42840.1	PH02Gene32694.t1	PH02Gene32694.t2
## Alignment 132: score=595.0 e_value=1.1e-30 N=13 Chr2&Sca17 minus
132- 0:	AT2G44740.1	PH02Gene38988.t1	PH02Gene38988.t2
132- 1:	AT2G44745.1	PH02Gene38989.t1	PH02Gene38989.t2
132- 2:	AT2G44770.1	PH02Gene38990.t1	PH02Gene38990.t2
132- 3:	AT2G44790.1	PH02Gene38994.t1	PH02Gene38994.t2
132- 4:	AT2G44810.1	PH02Gene47055.t1	PH02Gene47055.t2
132- 5:	AT2G44830.1	PH02Gene40373.t1	PH02Gene40373.t2
132- 6:	AT2G44840.1	PH02Gene40377.t1	PH02Gene40377.t2
132- 7:	AT2G44850.1	PH02Gene40378.t1	PH02Gene40378.t2
132- 8:	AT2G44940.1	PH02Gene28544.t1	PH02Gene28544.t2
132- 9:	AT2G44950.1	PH02Gene28543.t1	PH02Gene28543.t2
132- 10:	AT2G45080.1	PH02Gene28531.t1	PH02Gene28531.t2
132- 11:	AT2G45140.1	PH02Gene28521.t1	PH02Gene28521.t2
132- 12:	AT2G45160.1	PH02Gene39110.t1	PH02Gene39110.t2
## Alignment 133: score=281.0 e_value=1.2e-10 N=7 Chr2&Sca17 minus
133- 0:	AT2G24710.1	PH02Gene46996.t1	PH02Gene46996.t2
133- 1:	AT2G24830.1	PH02Gene18357.t1	PH02Gene18357.t2
133- 2:	AT2G24940.1	PH02Gene18352.t1	PH02Gene18352.t2
133- 3:	AT2G25050.2	PH02Gene18342.t1	PH02Gene18342.t2
133- 4:	AT2G25180.1	PH02Gene18336.t1	PH02Gene18336.t2
133- 5:	AT2G25270.1	PH02Gene05812.t1	PH02Gene05812.t2
133- 6:	AT2G25340.1	PH02Gene05820.t1	PH02Gene05820.t2
## Alignment 134: score=255.0 e_value=7.7e-11 N=6 Chr2&Sca17 minus
134- 0:	AT2G25480.1	PH02Gene12023.t1	PH02Gene12023.t2
134- 1:	AT2G25490.1	PH02Gene12024.t2	PH02Gene12024.t3
134- 2:	AT2G25570.3	PH02Gene12042.t2	PH02Gene12042.t3
134- 3:	AT2G25590.1	PH02Gene12051.t1	PH02Gene12051.t2
134- 4:	AT2G25640.1	PH02Gene41879.t1	PH02Gene41879.t2
134- 5:	AT2G25670.1	PH02Gene41880.t1	PH02Gene41880.t2
## Alignment 135: score=261.0 e_value=3.7e-10 N=6 Chr2&Sca18 plus
135- 0:	AT2G20930.1	PH02Gene05089.t1	PH02Gene05089.t2
135- 1:	AT2G20980.1	PH02Gene05104.t1	PH02Gene05104.t2
135- 2:	AT2G20990.2	PH02Gene05107.t1	PH02Gene05107.t2
135- 3:	AT2G21150.1	PH02Gene05121.t1	PH02Gene05121.t2
135- 4:	AT2G21170.1	PH02Gene05123.t2	PH02Gene05123.t3
135- 5:	AT2G21190.1	PH02Gene05125.t1	PH02Gene05125.t2
## Alignment 136: score=458.0 e_value=3e-23 N=11 Chr2&Sca18 minus
136- 0:	AT2G28500.1	PH02Gene04387.t1	PH02Gene04387.t2
136- 1:	AT2G28560.2	PH02Gene04393.t1	PH02Gene04393.t2
136- 2:	AT2G28610.1	PH02Gene07503.t1	PH02Gene07503.t2
136- 3:	AT2G28680.1	PH02Gene07485.t1	PH02Gene07485.t2
136- 4:	AT2G28690.1	PH02Gene07480.t1	PH02Gene07480.t2
136- 5:	AT2G28710.1	PH02Gene07476.t1	PH02Gene07476.t2
136- 6:	AT2G28840.1	PH02Gene07466.t1	PH02Gene07466.t2
136- 7:	AT2G28890.1	PH02Gene07465.t1	PH02Gene07465.t2
136- 8:	AT2G28900.1	PH02Gene07461.t1	PH02Gene07461.t2
136- 9:	AT2G29020.1	PH02Gene07456.t1	PH02Gene07456.t2
136- 10:	AT2G29140.1	PH02Gene07452.t1	PH02Gene07452.t2
## Alignment 137: score=305.0 e_value=3.6e-11 N=7 Chr2&Sca18 minus
137- 0:	AT2G46970.1	PH02Gene04304.t1	PH02Gene04304.t2
137- 1:	AT2G46990.1	PH02Gene04305.t1	PH02Gene04305.t2
137- 2:	AT2G47060.1	PH02Gene04323.t1	PH02Gene04323.t2
137- 3:	AT2G47190.1	PH02Gene04333.t1	PH02Gene04333.t2
137- 4:	AT2G47230.1	PH02Gene04337.t1	PH02Gene04337.t2
137- 5:	AT2G47240.1	PH02Gene04338.t1	PH02Gene04338.t2
137- 6:	AT2G47260.1	PH02Gene04342.t1	PH02Gene04342.t2
## Alignment 138: score=263.0 e_value=2.2e-09 N=6 Chr2&Sca18 minus
138- 0:	AT2G43230.2	PH02Gene04697.t1	PH02Gene04697.t2
138- 1:	AT2G43320.1	PH02Gene04701.t1	PH02Gene04701.t2
138- 2:	AT2G43410.1	PH02Gene04715.t1	PH02Gene04715.t2
138- 3:	AT2G43420.1	PH02Gene04716.t1	PH02Gene04716.t2
138- 4:	AT2G43430.1	PH02Gene04717.t1	PH02Gene04717.t2
138- 5:	AT2G43460.1	PH02Gene36811.t2	PH02Gene36811.t3
## Alignment 139: score=253.0 e_value=1.4e-10 N=6 Chr2&Sca18 minus
139- 0:	AT2G37330.1	PH02Gene07501.t1	PH02Gene07501.t2
139- 1:	AT2G37340.1	PH02Gene07496.t1	PH02Gene07496.t2
139- 2:	AT2G37360.1	PH02Gene07495.t1	PH02Gene07495.t2
139- 3:	AT2G37430.1	PH02Gene07476.t1	PH02Gene07476.t2
139- 4:	AT2G37440.1	PH02Gene07475.t1	PH02Gene07475.t2
139- 5:	AT2G37590.1	PH02Gene07468.t1	PH02Gene07468.t2
## Alignment 140: score=398.0 e_value=1.2e-16 N=9 Chr2&Sca2 plus
140- 0:	AT2G40130.1	PH02Gene13662.t1	PH02Gene13662.t2
140- 1:	AT2G40150.1	PH02Gene17486.t2	PH02Gene17486.t3
140- 2:	AT2G40260.1	PH02Gene17491.t1	PH02Gene17491.t2
140- 3:	AT2G40270.1	PH02Gene17493.t1	PH02Gene17493.t2
140- 4:	AT2G40300.1	PH02Gene17495.t1	PH02Gene17495.t2
140- 5:	AT2G40320.1	PH02Gene17497.t1	PH02Gene17497.t2
140- 6:	AT2G40410.2	PH02Gene17504.t1	PH02Gene17504.t2
140- 7:	AT2G40450.1	PH02Gene17513.t2	PH02Gene17513.t3
140- 8:	AT2G40520.2	PH02Gene17522.t1	PH02Gene17522.t2
## Alignment 141: score=343.0 e_value=4.5e-15 N=8 Chr2&Sca2 plus
141- 0:	AT2G38290.1	PH02Gene17488.t1	PH02Gene17488.t2
141- 1:	AT2G38300.1	PH02Gene17491.t1	PH02Gene17491.t2
141- 2:	AT2G38320.1	PH02Gene17497.t1	PH02Gene17497.t2
141- 3:	AT2G38360.1	PH02Gene17500.t1	PH02Gene17500.t2
141- 4:	AT2G38540.1	PH02Gene17525.t1	PH02Gene17525.t2
141- 5:	AT2G38620.1	PH02Gene17540.t1	PH02Gene17540.t2
141- 6:	AT2G38640.1	PH02Gene17542.t1	PH02Gene17542.t2
141- 7:	AT2G38670.1	PH02Gene17545.t1	PH02Gene17545.t2
## Alignment 142: score=251.0 e_value=4.5e-09 N=6 Chr2&Sca20 minus
142- 0:	AT2G24790.1	PH02Gene34546.t1	PH02Gene34546.t2
142- 1:	AT2G25070.1	PH02Gene34565.t1	PH02Gene34565.t2
142- 2:	AT2G25140.1	PH02Gene30733.t1	PH02Gene30733.t2
142- 3:	AT2G25180.1	PH02Gene30734.t1	PH02Gene30734.t2
142- 4:	AT2G25220.2	PH02Gene30735.t1	PH02Gene30735.t2
142- 5:	AT2G25270.1	PH02Gene30740.t1	PH02Gene30740.t2
## Alignment 143: score=803.0 e_value=3.7e-49 N=19 Chr2&Sca21 plus
143- 0:	AT2G28670.1	PH02Gene18583.t1	PH02Gene18583.t2
143- 1:	AT2G28720.1	PH02Gene26762.t1	PH02Gene26762.t2
143- 2:	AT2G28760.1	PH02Gene26753.t1	PH02Gene26753.t2
143- 3:	AT2G28810.2	PH02Gene26743.t1	PH02Gene26743.t2
143- 4:	AT2G28830.1	PH02Gene03546.t1	PH02Gene03546.t2
143- 5:	AT2G28840.1	PH02Gene03542.t2	PH02Gene03542.t3
143- 6:	AT2G28890.1	PH02Gene03541.t1	PH02Gene03541.t2
143- 7:	AT2G28930.3	PH02Gene03539.t1	PH02Gene03539.t2
143- 8:	AT2G29060.1	PH02Gene03536.t1	PH02Gene03536.t2
143- 9:	AT2G29130.1	PH02Gene03534.t1	PH02Gene03534.t2
143- 10:	AT2G29210.1	PH02Gene03519.t4	PH02Gene03519.t5
143- 11:	AT2G29260.1	PH02Gene03514.t1	PH02Gene03514.t2
143- 12:	AT2G29380.1	PH02Gene03512.t1	PH02Gene03512.t2
143- 13:	AT2G29400.1	PH02Gene03507.t1	PH02Gene03507.t2
143- 14:	AT2G29510.1	PH02Gene03502.t1	PH02Gene03502.t2
143- 15:	AT2G29560.1	PH02Gene03493.t2	PH02Gene03493.t3
143- 16:	AT2G29640.1	PH02Gene03480.t1	PH02Gene03480.t2
143- 17:	AT2G29660.1	PH02Gene03476.t1	PH02Gene03476.t2
143- 18:	AT2G29690.1	PH02Gene03475.t1	PH02Gene03475.t2
## Alignment 144: score=538.0 e_value=1.1e-28 N=12 Chr2&Sca21 plus
144- 0:	AT2G37290.1	PH02Gene18604.t3	PH02Gene18604.t4
144- 1:	AT2G37310.1	PH02Gene18602.t1	PH02Gene18602.t2
144- 2:	AT2G37360.1	PH02Gene18592.t1	PH02Gene18592.t2
144- 3:	AT2G37370.1	PH02Gene18588.t3	PH02Gene18588.t4
144- 4:	AT2G37500.1	PH02Gene18573.t2	PH02Gene18573.t3
144- 5:	AT2G37510.1	PH02Gene26760.t1	PH02Gene26760.t2
144- 6:	AT2G37520.1	PH02Gene26759.t1	PH02Gene26759.t2
144- 7:	AT2G37550.1	PH02Gene26757.t1	PH02Gene26757.t2
144- 8:	AT2G37570.1	PH02Gene26750.t1	PH02Gene26750.t2
144- 9:	AT2G37585.1	PH02Gene26747.t1	PH02Gene26747.t2
144- 10:	AT2G37590.1	PH02Gene26743.t1	PH02Gene26743.t2
144- 11:	AT2G37650.1	PH02Gene03536.t1	PH02Gene03536.t2
## Alignment 145: score=433.0 e_value=9.4e-16 N=9 Chr2&Sca21 plus
145- 0:	AT2G01850.1	PH02Gene48984.t1	PH02Gene48984.t2
145- 1:	AT2G01880.1	PH02Gene23441.t1	PH02Gene23441.t2
145- 2:	AT2G01900.1	PH02Gene23442.t1	PH02Gene23442.t2
145- 3:	AT2G01910.1	PH02Gene23444.t3	PH02Gene23444.t4
145- 4:	AT2G01930.2	PH02Gene23445.t1	PH02Gene23445.t2
145- 5:	AT2G01940.1	PH02Gene23446.t1	PH02Gene23446.t2
145- 6:	AT2G01970.1	PH02Gene23448.t1	PH02Gene23448.t2
145- 7:	AT2G02000.1	PH02Gene23450.t1	PH02Gene23450.t2
145- 8:	AT2G02020.1	PH02Gene23451.t1	PH02Gene23451.t2
## Alignment 146: score=345.0 e_value=8.4e-14 N=8 Chr2&Sca21 plus
146- 0:	AT2G39710.1	PH02Gene03532.t1	PH02Gene03532.t2
146- 1:	AT2G39720.1	PH02Gene03531.t2	PH02Gene03531.t3
146- 2:	AT2G39730.1	PH02Gene03525.t1	PH02Gene03525.t2
146- 3:	AT2G39770.2	PH02Gene03511.t1	PH02Gene03511.t2
146- 4:	AT2G39830.1	PH02Gene03505.t1	PH02Gene03505.t2
146- 5:	AT2G39900.1	PH02Gene03492.t1	PH02Gene03492.t2
146- 6:	AT2G39940.1	PH02Gene03483.t1	PH02Gene03483.t2
146- 7:	AT2G39970.1	PH02Gene03481.t1	PH02Gene03481.t2
## Alignment 147: score=311.0 e_value=4e-11 N=7 Chr2&Sca21 plus
147- 0:	AT2G22240.1	PH02Gene15254.t1	PH02Gene15254.t2
147- 1:	AT2G22290.1	PH02Gene15263.t1	PH02Gene15263.t2
147- 2:	AT2G22300.2	PH02Gene15267.t1	PH02Gene15267.t2
147- 3:	AT2G22310.1	PH02Gene15270.t1	PH02Gene15270.t2
147- 4:	AT2G22430.1	PH02Gene15279.t1	PH02Gene15279.t2
147- 5:	AT2G22475.1	PH02Gene15284.t1	PH02Gene15284.t2
147- 6:	AT2G22540.1	PH02Gene10416.t1	PH02Gene10416.t2
## Alignment 148: score=294.0 e_value=1.7e-12 N=7 Chr2&Sca21 plus
148- 0:	AT2G17020.1	PH02Gene00812.t1	PH02Gene00812.t2
148- 1:	AT2G17040.1	PH02Gene00821.t1	PH02Gene00821.t2
148- 2:	AT2G17090.1	PH02Gene00822.t2	PH02Gene00822.t3
148- 3:	AT2G17190.1	PH02Gene00831.t1	PH02Gene00831.t2
148- 4:	AT2G17220.1	PH02Gene00834.t1	PH02Gene00834.t2
148- 5:	AT2G17430.1	PH02Gene00854.t7	PH02Gene00854.t8
148- 6:	AT2G17450.1	PH02Gene00857.t1	PH02Gene00857.t2
## Alignment 149: score=289.0 e_value=3.9e-10 N=7 Chr2&Sca21 plus
149- 0:	AT2G47240.2	PH02Gene36709.t1	PH02Gene36709.t2
149- 1:	AT2G47280.1	PH02Gene41648.t1	PH02Gene41648.t2
149- 2:	AT2G47330.1	PH02Gene37623.t1	PH02Gene37623.t2
149- 3:	AT2G47400.1	PH02Gene25938.t1	PH02Gene25938.t2
149- 4:	AT2G47440.1	PH02Gene25924.t1	PH02Gene25924.t2
149- 5:	AT2G47460.1	PH02Gene47865.t1	PH02Gene47865.t2
149- 6:	AT2G47500.1	PH02Gene46225.t1	PH02Gene46225.t2
## Alignment 150: score=284.0 e_value=2e-09 N=6 Chr2&Sca21 plus
150- 0:	AT2G40480.1	PH02Gene12430.t1	PH02Gene12430.t2
150- 1:	AT2G40490.1	PH02Gene12428.t1	PH02Gene12428.t2
150- 2:	AT2G40540.1	PH02Gene12427.t1	PH02Gene12427.t2
150- 3:	AT2G40600.1	PH02Gene12422.t2	PH02Gene12422.t3
150- 4:	AT2G40610.1	PH02Gene12421.t1	PH02Gene12421.t2
150- 5:	AT2G40620.1	PH02Gene12419.t1	PH02Gene12419.t2
## Alignment 151: score=273.0 e_value=5.5e-08 N=6 Chr2&Sca21 plus
151- 0:	AT2G39280.2	PH02Gene18604.t3	PH02Gene18604.t4
151- 1:	AT2G39290.1	PH02Gene18603.t1	PH02Gene18603.t2
151- 2:	AT2G39350.1	PH02Gene18592.t1	PH02Gene18592.t2
151- 3:	AT2G39360.1	PH02Gene18590.t1	PH02Gene18590.t2
151- 4:	AT2G39430.1	PH02Gene18583.t1	PH02Gene18583.t2
151- 5:	AT2G39470.1	PH02Gene18578.t1	PH02Gene18578.t2
## Alignment 152: score=269.0 e_value=7.7e-10 N=6 Chr2&Sca21 plus
152- 0:	AT2G33210.2	PH02Gene11041.t1	PH02Gene11041.t2
152- 1:	AT2G33330.1	PH02Gene11055.t1	PH02Gene11055.t2
152- 2:	AT2G33360.1	PH02Gene38897.t1	PH02Gene38897.t2
152- 3:	AT2G33370.1	PH02Gene38896.t2	PH02Gene38896.t3
152- 4:	AT2G33420.1	PH02Gene38892.t1	PH02Gene38892.t2
152- 5:	AT2G33435.1	PH02Gene38889.t1	PH02Gene38889.t2
## Alignment 153: score=459.0 e_value=1.7e-21 N=10 Chr2&Sca21 minus
153- 0:	AT2G29980.1	PH02Gene23551.t1	PH02Gene23551.t2
153- 1:	AT2G30020.1	PH02Gene48272.t1	PH02Gene48272.t2
153- 2:	AT2G30040.1	PH02Gene12971.t1	PH02Gene12971.t2
153- 3:	AT2G30060.1	PH02Gene12970.t2	PH02Gene12970.t3
153- 4:	AT2G30110.1	PH02Gene12957.t1	PH02Gene12957.t2
153- 5:	AT2G30160.1	PH02Gene12944.t1	PH02Gene12944.t2
153- 6:	AT2G30200.1	PH02Gene12941.t1	PH02Gene12941.t2
153- 7:	AT2G30210.1	PH02Gene12938.t1	PH02Gene12938.t2
153- 8:	AT2G30230.1	PH02Gene12937.t1	PH02Gene12937.t2
153- 9:	AT2G30260.1	PH02Gene47412.t1	PH02Gene47412.t2
## Alignment 154: score=389.0 e_value=4.5e-18 N=9 Chr2&Sca21 minus
154- 0:	AT2G47510.1	PH02Gene47369.t1	PH02Gene47369.t2
154- 1:	AT2G47520.1	PH02Gene41637.t1	PH02Gene41637.t2
154- 2:	AT2G47570.1	PH02Gene41638.t1	PH02Gene41638.t2
154- 3:	AT2G47650.1	PH02Gene41641.t1	PH02Gene41641.t2
154- 4:	AT2G47780.1	PH02Gene47422.t1	PH02Gene47422.t2
154- 5:	AT2G47830.2	PH02Gene28712.t1	PH02Gene28712.t2
154- 6:	AT2G47870.1	PH02Gene47814.t1	PH02Gene47814.t2
154- 7:	AT2G47890.1	PH02Gene13355.t2	PH02Gene13355.t3
154- 8:	AT2G47900.3	PH02Gene13357.t1	PH02Gene13357.t2
## Alignment 155: score=292.0 e_value=4.8e-12 N=7 Chr2&Sca21 minus
155- 0:	AT2G17290.1	PH02Gene00859.t1	PH02Gene00859.t2
155- 1:	AT2G17480.1	PH02Gene00854.t7	PH02Gene00854.t8
155- 2:	AT2G17500.1	PH02Gene00853.t1	PH02Gene00853.t2
155- 3:	AT2G17510.1	PH02Gene00851.t1	PH02Gene00851.t2
155- 4:	AT2G17550.2	PH02Gene00838.t1	PH02Gene00838.t2
155- 5:	AT2G17580.1	PH02Gene00830.t2	PH02Gene00830.t3
155- 6:	AT2G17650.1	PH02Gene00816.t1	PH02Gene00816.t2
## Alignment 156: score=284.0 e_value=2e-11 N=7 Chr2&Sca21 minus
156- 0:	AT2G37390.2	PH02Gene06089.t1	PH02Gene06089.t2
156- 1:	AT2G37430.1	PH02Gene06084.t1	PH02Gene06084.t2
156- 2:	AT2G37590.1	PH02Gene06077.t1	PH02Gene06077.t2
156- 3:	AT2G37640.1	PH02Gene06071.t1	PH02Gene06071.t2
156- 4:	AT2G37660.1	PH02Gene06070.t1	PH02Gene06070.t2
156- 5:	AT2G37710.1	PH02Gene06064.t1	PH02Gene06064.t2
156- 6:	AT2G37900.1	PH02Gene06057.t1	PH02Gene06057.t2
## Alignment 157: score=276.0 e_value=7.2e-09 N=6 Chr2&Sca22 plus
157- 0:	AT2G42150.1	PH02Gene15456.t1	PH02Gene15456.t2
157- 1:	AT2G42200.1	PH02Gene15449.t2	PH02Gene15449.t3
157- 2:	AT2G42280.1	PH02Gene15444.t1	PH02Gene15444.t2
157- 3:	AT2G42290.1	PH02Gene15442.t1	PH02Gene15442.t2
157- 4:	AT2G42310.1	PH02Gene15438.t1	PH02Gene15438.t2
157- 5:	AT2G42320.2	PH02Gene15436.t1	PH02Gene15436.t2
## Alignment 158: score=522.0 e_value=2.1e-26 N=12 Chr2&Sca23 plus
158- 0:	AT2G35930.1	PH02Gene35046.t1	PH02Gene35046.t2
158- 1:	AT2G35960.1	PH02Gene43497.t1	PH02Gene43497.t2
158- 2:	AT2G36010.1	PH02Gene43494.t1	PH02Gene43494.t2
158- 3:	AT2G36090.1	PH02Gene06202.t1	PH02Gene06202.t2
158- 4:	AT2G36160.1	PH02Gene06195.t1	PH02Gene06195.t2
158- 5:	AT2G36190.1	PH02Gene06193.t1	PH02Gene06193.t2
158- 6:	AT2G36250.1	PH02Gene06185.t1	PH02Gene06185.t2
158- 7:	AT2G36290.1	PH02Gene06184.t1	PH02Gene06184.t2
158- 8:	AT2G36350.1	PH02Gene06176.t1	PH02Gene06176.t2
158- 9:	AT2G36390.1	PH02Gene06165.t1	PH02Gene06165.t2
158- 10:	AT2G36410.1	PH02Gene06163.t3	PH02Gene06163.t4
158- 11:	AT2G36470.1	PH02Gene06159.t1	PH02Gene06159.t2
## Alignment 159: score=508.0 e_value=5.6e-28 N=12 Chr2&Sca23 plus
159- 0:	AT2G27240.1	PH02Gene35054.t1	PH02Gene35054.t2
159- 1:	AT2G27290.1	PH02Gene43493.t1	PH02Gene43493.t2
159- 2:	AT2G27310.1	PH02Gene06202.t1	PH02Gene06202.t2
159- 3:	AT2G27330.1	PH02Gene06201.t1	PH02Gene06201.t2
159- 4:	AT2G27350.3	PH02Gene06199.t1	PH02Gene06199.t2
159- 5:	AT2G27500.1	PH02Gene06189.t1	PH02Gene06189.t2
159- 6:	AT2G27510.1	PH02Gene06188.t1	PH02Gene06188.t2
159- 7:	AT2G27550.1	PH02Gene06181.t1	PH02Gene06181.t2
159- 8:	AT2G27710.1	PH02Gene06177.t1	PH02Gene06177.t2
159- 9:	AT2G27740.1	PH02Gene06163.t3	PH02Gene06163.t4
159- 10:	AT2G27770.1	PH02Gene06159.t1	PH02Gene06159.t2
159- 11:	AT2G27820.1	PH02Gene06158.t1	PH02Gene06158.t2
## Alignment 160: score=687.0 e_value=3.3e-35 N=15 Chr2&Sca23 minus
160- 0:	AT2G44680.1	PH02Gene27474.t1	PH02Gene27474.t2
160- 1:	AT2G44710.1	PH02Gene27473.t1	PH02Gene27473.t2
160- 2:	AT2G44740.1	PH02Gene27466.t1	PH02Gene27466.t2
160- 3:	AT2G44745.1	PH02Gene27461.t1	PH02Gene27461.t2
160- 4:	AT2G44760.1	PH02Gene27458.t1	PH02Gene27458.t2
160- 5:	AT2G44830.1	PH02Gene27451.t1	PH02Gene27451.t2
160- 6:	AT2G44840.1	PH02Gene27448.t1	PH02Gene27448.t2
160- 7:	AT2G44910.1	PH02Gene24279.t1	PH02Gene24279.t2
160- 8:	AT2G44940.1	PH02Gene24273.t1	PH02Gene24273.t2
160- 9:	AT2G44950.1	PH02Gene24271.t1	PH02Gene24271.t2
160- 10:	AT2G44990.1	PH02Gene24269.t1	PH02Gene24269.t2
160- 11:	AT2G45080.1	PH02Gene24262.t1	PH02Gene24262.t2
160- 12:	AT2G45120.1	PH02Gene24258.t1	PH02Gene24258.t2
160- 13:	AT2G45140.1	PH02Gene24252.t1	PH02Gene24252.t2
160- 14:	AT2G45160.1	PH02Gene48804.t1	PH02Gene48804.t2
## Alignment 161: score=283.0 e_value=1.3e-12 N=7 Chr2&Sca23 minus
161- 0:	AT2G43140.2	PH02Gene11348.t1	PH02Gene11348.t2
161- 1:	AT2G43230.2	PH02Gene11353.t1	PH02Gene11353.t2
161- 2:	AT2G43240.1	PH02Gene11354.t1	PH02Gene11354.t2
161- 3:	AT2G43250.1	PH02Gene11356.t3	PH02Gene11356.t4
161- 4:	AT2G43320.1	PH02Gene11373.t1	PH02Gene11373.t2
161- 5:	AT2G43470.1	PH02Gene40736.t1	PH02Gene40736.t2
161- 6:	AT2G43500.1	PH02Gene17818.t1	PH02Gene17818.t2
## Alignment 162: score=640.0 e_value=1.3e-32 N=14 Chr2&Sca24 plus
162- 0:	AT2G44710.1	PH02Gene02014.t1	PH02Gene02014.t2
162- 1:	AT2G44740.1	PH02Gene02007.t1	PH02Gene02007.t2
162- 2:	AT2G44745.1	PH02Gene02002.t1	PH02Gene02002.t2
162- 3:	AT2G44760.1	PH02Gene01999.t1	PH02Gene01999.t2
162- 4:	AT2G44790.1	PH02Gene01996.t1	PH02Gene01996.t2
162- 5:	AT2G44830.1	PH02Gene01990.t1	PH02Gene01990.t2
162- 6:	AT2G44840.1	PH02Gene01989.t1	PH02Gene01989.t2
162- 7:	AT2G44910.1	PH02Gene01982.t1	PH02Gene01982.t2
162- 8:	AT2G44940.1	PH02Gene01977.t1	PH02Gene01977.t2
162- 9:	AT2G44950.1	PH02Gene01975.t1	PH02Gene01975.t2
162- 10:	AT2G44990.1	PH02Gene01973.t1	PH02Gene01973.t2
162- 11:	AT2G45080.1	PH02Gene20829.t1	PH02Gene20829.t2
162- 12:	AT2G45120.1	PH02Gene20827.t1	PH02Gene20827.t2
162- 13:	AT2G45160.1	PH02Gene20816.t1	PH02Gene20816.t2
## Alignment 163: score=473.0 e_value=8.1e-22 N=11 Chr2&Sca24 minus
163- 0:	AT2G35930.1	PH02Gene48818.t1	PH02Gene48818.t2
163- 1:	AT2G35960.1	PH02Gene07667.t1	PH02Gene07667.t2
163- 2:	AT2G36010.1	PH02Gene07670.t2	PH02Gene07670.t3
163- 3:	AT2G36090.1	PH02Gene16845.t1	PH02Gene16845.t2
163- 4:	AT2G36160.1	PH02Gene16850.t1	PH02Gene16850.t2
163- 5:	AT2G36190.1	PH02Gene16855.t1	PH02Gene16855.t2
163- 6:	AT2G36250.1	PH02Gene16866.t1	PH02Gene16866.t2
163- 7:	AT2G36290.1	PH02Gene16870.t1	PH02Gene16870.t2
163- 8:	AT2G36350.1	PH02Gene16880.t1	PH02Gene16880.t2
163- 9:	AT2G36410.1	PH02Gene38242.t1	PH02Gene38242.t2
163- 10:	AT2G36470.1	PH02Gene38245.t1	PH02Gene38245.t2
## Alignment 164: score=458.0 e_value=5.1e-23 N=11 Chr2&Sca24 minus
164- 0:	AT2G27240.1	PH02Gene07666.t1	PH02Gene07666.t2
164- 1:	AT2G27310.1	PH02Gene16845.t1	PH02Gene16845.t2
164- 2:	AT2G27350.3	PH02Gene16846.t1	PH02Gene16846.t2
164- 3:	AT2G27460.1	PH02Gene16859.t1	PH02Gene16859.t2
164- 4:	AT2G27500.1	PH02Gene16863.t1	PH02Gene16863.t2
164- 5:	AT2G27510.1	PH02Gene16864.t1	PH02Gene16864.t2
164- 6:	AT2G27550.1	PH02Gene16875.t1	PH02Gene16875.t2
164- 7:	AT2G27710.4	PH02Gene16879.t2	PH02Gene16879.t3
164- 8:	AT2G27740.1	PH02Gene38242.t1	PH02Gene38242.t2
164- 9:	AT2G27770.1	PH02Gene38245.t1	PH02Gene38245.t2
164- 10:	AT2G27820.1	PH02Gene38246.t1	PH02Gene38246.t2
## Alignment 165: score=636.0 e_value=2.8e-33 N=14 Chr2&Sca3 plus
165- 0:	AT2G44740.1	PH02Gene28915.t1	PH02Gene28915.t2
165- 1:	AT2G44745.1	PH02Gene28916.t1	PH02Gene28916.t2
165- 2:	AT2G44770.1	PH02Gene28917.t1	PH02Gene28917.t2
165- 3:	AT2G44790.1	PH02Gene28921.t1	PH02Gene28921.t2
165- 4:	AT2G44800.1	PH02Gene28926.t1	PH02Gene28926.t2
165- 5:	AT2G44810.1	PH02Gene28928.t1	PH02Gene28928.t2
165- 6:	AT2G44830.1	PH02Gene28932.t1	PH02Gene28932.t2
165- 7:	AT2G44840.1	PH02Gene48277.t1	PH02Gene48277.t2
165- 8:	AT2G44940.1	PH02Gene38789.t1	PH02Gene38789.t2
165- 9:	AT2G44950.1	PH02Gene38786.t2	PH02Gene38786.t3
165- 10:	AT2G45080.1	PH02Gene45246.t1	PH02Gene45246.t2
165- 11:	AT2G45120.1	PH02Gene45243.t1	PH02Gene45243.t2
165- 12:	AT2G45140.1	PH02Gene20331.t1	PH02Gene20331.t2
165- 13:	AT2G45160.1	PH02Gene20335.t1	PH02Gene20335.t2
## Alignment 166: score=264.0 e_value=1e-09 N=6 Chr2&Sca3 plus
166- 0:	AT2G20930.1	PH02Gene14673.t1	PH02Gene14673.t2
166- 1:	AT2G20980.1	PH02Gene14662.t1	PH02Gene14662.t2
166- 2:	AT2G20990.2	PH02Gene14659.t1	PH02Gene14659.t2
166- 3:	AT2G21150.1	PH02Gene31530.t1	PH02Gene31530.t2
166- 4:	AT2G21170.1	PH02Gene31528.t1	PH02Gene31528.t2
166- 5:	AT2G21190.1	PH02Gene31526.t1	PH02Gene31526.t2
## Alignment 167: score=254.0 e_value=0 N=6 Chr2&Sca5 plus
167- 0:	AT2G01850.1	PH02Gene43939.t1	PH02Gene43939.t2
167- 1:	AT2G01930.2	PH02Gene22777.t1	PH02Gene22777.t2
167- 2:	AT2G01950.1	PH02Gene22778.t1	PH02Gene22778.t2
167- 3:	AT2G02000.1	PH02Gene22785.t1	PH02Gene22785.t2
167- 4:	AT2G02020.1	PH02Gene31318.t1	PH02Gene31318.t2
167- 5:	AT2G02020.2	PH02Gene43000.t1	PH02Gene43000.t2
## Alignment 168: score=596.0 e_value=2e-32 N=14 Chr2&Sca5 minus
168- 0:	AT2G44525.1	PH02Gene33940.t1	PH02Gene33940.t2
168- 1:	AT2G44650.1	PH02Gene02869.t1	PH02Gene02869.t2
168- 2:	AT2G44680.2	PH02Gene02878.t1	PH02Gene02878.t2
168- 3:	AT2G44730.1	PH02Gene02883.t1	PH02Gene02883.t2
168- 4:	AT2G44740.1	PH02Gene02886.t1	PH02Gene02886.t2
168- 5:	AT2G44830.1	PH02Gene02899.t1	PH02Gene02899.t2
168- 6:	AT2G44910.1	PH02Gene02905.t1	PH02Gene02905.t2
168- 7:	AT2G44940.1	PH02Gene02914.t1	PH02Gene02914.t2
168- 8:	AT2G45010.1	PH02Gene02919.t1	PH02Gene02919.t2
168- 9:	AT2G45040.1	PH02Gene02928.t1	PH02Gene02928.t2
168- 10:	AT2G45050.1	PH02Gene02931.t1	PH02Gene02931.t2
168- 11:	AT2G45110.1	PH02Gene02937.t2	PH02Gene02937.t3
168- 12:	AT2G45120.1	PH02Gene02938.t1	PH02Gene02938.t2
168- 13:	AT2G45160.1	PH02Gene02955.t1	PH02Gene02955.t2
## Alignment 169: score=259.0 e_value=2.1e-09 N=6 Chr2&Sca5 minus
169- 0:	AT2G33150.1	PH02Gene44807.t1	PH02Gene44807.t2
169- 1:	AT2G33210.2	PH02Gene33807.t1	PH02Gene33807.t2
169- 2:	AT2G33340.1	PH02Gene33826.t1	PH02Gene33826.t2
169- 3:	AT2G33370.1	PH02Gene19211.t1	PH02Gene19211.t2
169- 4:	AT2G33410.1	PH02Gene19200.t7	PH02Gene19200.t8
169- 5:	AT2G33420.1	PH02Gene19199.t1	PH02Gene19199.t2
## Alignment 170: score=380.0 e_value=4.1e-17 N=9 Chr2&Sca6 plus
170- 0:	AT2G28550.3	PH02Gene28436.t1	PH02Gene28436.t2
170- 1:	AT2G28660.1	PH02Gene28441.t1	PH02Gene28441.t2
170- 2:	AT2G28680.1	PH02Gene28442.t1	PH02Gene28442.t2
170- 3:	AT2G28840.1	PH02Gene28453.t1	PH02Gene28453.t2
170- 4:	AT2G28900.1	PH02Gene28458.t1	PH02Gene28458.t2
170- 5:	AT2G28930.3	PH02Gene47071.t1	PH02Gene47071.t2
170- 6:	AT2G28950.1	PH02Gene47068.t1	PH02Gene47068.t2
170- 7:	AT2G29020.1	PH02Gene10063.t1	PH02Gene10063.t2
170- 8:	AT2G29140.1	PH02Gene10070.t1	PH02Gene10070.t2
## Alignment 171: score=275.0 e_value=2.8e-11 N=7 Chr2&Sca6 plus
171- 0:	AT2G24790.1	PH02Gene22495.t1	PH02Gene22495.t2
171- 1:	AT2G25070.1	PH02Gene37966.t1	PH02Gene37966.t2
171- 2:	AT2G25180.1	PH02Gene13861.t1	PH02Gene13861.t2
171- 3:	AT2G25220.2	PH02Gene13866.t1	PH02Gene13866.t2
171- 4:	AT2G25270.1	PH02Gene13871.t1	PH02Gene13871.t2
171- 5:	AT2G25310.1	PH02Gene13884.t1	PH02Gene13884.t2
171- 6:	AT2G25350.1	PH02Gene13894.t1	PH02Gene13894.t2
## Alignment 172: score=273.0 e_value=1.6e-10 N=6 Chr2&Sca6 plus
172- 0:	AT2G39480.1	PH02Gene28443.t1	PH02Gene28443.t2
172- 1:	AT2G39650.1	PH02Gene28460.t1	PH02Gene28460.t2
172- 2:	AT2G39660.1	PH02Gene47071.t1	PH02Gene47071.t2
172- 3:	AT2G39670.1	PH02Gene47070.t1	PH02Gene47070.t2
172- 4:	AT2G39700.1	PH02Gene47068.t1	PH02Gene47068.t2
172- 5:	AT2G39720.1	PH02Gene10068.t1	PH02Gene10068.t2
## Alignment 173: score=294.0 e_value=2.9e-11 N=7 Chr2&Sca6 minus
173- 0:	AT2G25050.2	PH02Gene02697.t1	PH02Gene02697.t2
173- 1:	AT2G25170.1	PH02Gene11692.t1	PH02Gene11692.t2
173- 2:	AT2G25180.1	PH02Gene11687.t1	PH02Gene11687.t2
173- 3:	AT2G25190.1	PH02Gene11685.t1	PH02Gene11685.t2
173- 4:	AT2G25260.1	PH02Gene11674.t1	PH02Gene11674.t2
173- 5:	AT2G25300.1	PH02Gene11652.t1	PH02Gene11652.t2
173- 6:	AT2G25340.1	PH02Gene11646.t2	PH02Gene11646.t3
## Alignment 174: score=340.0 e_value=7.2e-15 N=8 Chr2&Sca7 plus
174- 0:	AT2G38290.1	PH02Gene03104.t1	PH02Gene03104.t2
174- 1:	AT2G38360.1	PH02Gene46908.t1	PH02Gene46908.t2
174- 2:	AT2G38410.1	PH02Gene34286.t1	PH02Gene34286.t2
174- 3:	AT2G38530.1	PH02Gene28975.t1	PH02Gene28975.t2
174- 4:	AT2G38610.1	PH02Gene02428.t1	PH02Gene02428.t2
174- 5:	AT2G38630.1	PH02Gene02421.t1	PH02Gene02421.t2
174- 6:	AT2G38640.1	PH02Gene02420.t1	PH02Gene02420.t2
174- 7:	AT2G38650.2	PH02Gene02415.t1	PH02Gene02415.t2
## Alignment 175: score=335.0 e_value=1.7e-14 N=8 Chr2&Sca7 plus
175- 0:	AT2G40120.1	PH02Gene03108.t1	PH02Gene03108.t2
175- 1:	AT2G40150.1	PH02Gene34900.t1	PH02Gene34900.t2
175- 2:	AT2G40270.2	PH02Gene34903.t1	PH02Gene34903.t2
175- 3:	AT2G40340.1	PH02Gene34911.t1	PH02Gene34911.t2
175- 4:	AT2G40400.1	PH02Gene48404.t1	PH02Gene48404.t2
175- 5:	AT2G40480.1	PH02Gene34282.t1	PH02Gene34282.t2
175- 6:	AT2G40590.1	PH02Gene28973.t1	PH02Gene28973.t2
175- 7:	AT2G40610.1	PH02Gene28974.t1	PH02Gene28974.t2
## Alignment 176: score=275.0 e_value=7.3e-09 N=6 Chr2&Sca7 plus
176- 0:	AT2G27460.1	PH02Gene44824.t1	PH02Gene44824.t2
176- 1:	AT2G27500.1	PH02Gene44825.t1	PH02Gene44825.t2
176- 2:	AT2G27510.1	PH02Gene44826.t1	PH02Gene44826.t2
176- 3:	AT2G27610.1	PH02Gene46175.t1	PH02Gene46175.t2
176- 4:	AT2G27690.1	PH02Gene39898.t1	PH02Gene39898.t2
176- 5:	AT2G27710.1	PH02Gene39899.t1	PH02Gene39899.t2
## Alignment 177: score=254.0 e_value=3.4e-10 N=6 Chr2&Sca7 plus
177- 0:	AT2G28950.1	PH02Gene23772.t1	PH02Gene23772.t2
177- 1:	AT2G29050.1	PH02Gene23779.t1	PH02Gene23779.t2
177- 2:	AT2G29060.1	PH02Gene23780.t1	PH02Gene23780.t2
177- 3:	AT2G29140.1	PH02Gene23787.t1	PH02Gene23787.t2
177- 4:	AT2G29360.1	PH02Gene23793.t1	PH02Gene23793.t2
177- 5:	AT2G29390.1	PH02Gene23794.t1	PH02Gene23794.t2
## Alignment 178: score=463.0 e_value=1.7e-23 N=11 Chr2&Sca7 minus
178- 0:	AT2G37470.1	PH02Gene03150.t1	PH02Gene03150.t2
178- 1:	AT2G37600.1	PH02Gene41326.t1	PH02Gene41326.t2
178- 2:	AT2G37760.2	PH02Gene30750.t1	PH02Gene30750.t2
178- 3:	AT2G37940.1	PH02Gene13708.t1	PH02Gene13708.t2
178- 4:	AT2G37950.1	PH02Gene13707.t1	PH02Gene13707.t2
178- 5:	AT2G37980.1	PH02Gene38593.t2	PH02Gene38593.t3
178- 6:	AT2G38060.1	PH02Gene38598.t1	PH02Gene38598.t2
178- 7:	AT2G38070.1	PH02Gene38599.t1	PH02Gene38599.t2
178- 8:	AT2G38090.1	PH02Gene38600.t1	PH02Gene38600.t2
178- 9:	AT2G38110.1	PH02Gene38767.t1	PH02Gene38767.t2
178- 10:	AT2G38120.1	PH02Gene38772.t1	PH02Gene38772.t2
## Alignment 179: score=321.0 e_value=5.4e-13 N=8 Chr2&Sca7 minus
179- 0:	AT2G30060.1	PH02Gene50281.t1	PH02Gene50281.t2
179- 1:	AT2G30130.1	PH02Gene44094.t1	PH02Gene44094.t2
179- 2:	AT2G30250.1	PH02Gene25907.t1	PH02Gene25907.t2
179- 3:	AT2G30270.1	PH02Gene25902.t1	PH02Gene25902.t2
179- 4:	AT2G30360.1	PH02Gene16985.t1	PH02Gene16985.t2
179- 5:	AT2G30400.1	PH02Gene09552.t1	PH02Gene09552.t2
179- 6:	AT2G30490.1	PH02Gene46974.t1	PH02Gene46974.t2
179- 7:	AT2G30530.1	PH02Gene36234.t1	PH02Gene36234.t2
## Alignment 180: score=250.0 e_value=6.3e-08 N=6 Chr2&Sca7 minus
180- 0:	AT2G40150.1	PH02Gene29195.t1	PH02Gene29195.t2
180- 1:	AT2G40220.1	PH02Gene48377.t1	PH02Gene48377.t2
180- 2:	AT2G40270.1	PH02Gene42357.t1	PH02Gene42357.t2
180- 3:	AT2G40340.1	PH02Gene25914.t1	PH02Gene25914.t2
180- 4:	AT2G40435.1	PH02Gene33649.t1	PH02Gene33649.t2
180- 5:	AT2G40460.1	PH02Gene03383.t2	PH02Gene03383.t3
## Alignment 181: score=288.0 e_value=1.2e-08 N=6 Chr2&Sca8 plus
181- 0:	AT2G45290.1	PH02Gene14490.t1	PH02Gene14490.t2
181- 1:	AT2G45300.1	PH02Gene14491.t1	PH02Gene14491.t2
181- 2:	AT2G45330.2	PH02Gene14493.t1	PH02Gene14493.t2
181- 3:	AT2G45340.1	PH02Gene14494.t1	PH02Gene14494.t2
181- 4:	AT2G45380.1	PH02Gene14496.t1	PH02Gene14496.t2
181- 5:	AT2G45430.1	PH02Gene20293.t1	PH02Gene20293.t2
## Alignment 182: score=299.0 e_value=5.9e-13 N=8 Chr2&Sca8 minus
182- 0:	AT2G17450.1	PH02Gene29432.t1	PH02Gene29432.t2
182- 1:	AT2G17560.1	PH02Gene29438.t1	PH02Gene29438.t2
182- 2:	AT2G17620.1	PH02Gene29452.t1	PH02Gene29452.t2
182- 3:	AT2G17700.1	PH02Gene29464.t1	PH02Gene29464.t2
182- 4:	AT2G17760.1	PH02Gene37289.t1	PH02Gene37289.t2
182- 5:	AT2G17840.1	PH02Gene37283.t1	PH02Gene37283.t2
182- 6:	AT2G17990.1	PH02Gene37275.t1	PH02Gene37275.t2
182- 7:	AT2G18120.1	PH02Gene02841.t1	PH02Gene02841.t2
## Alignment 183: score=359.0 e_value=2.3e-16 N=9 Chr2&Sca9 plus
183- 0:	AT2G40120.1	PH02Gene19242.t1	PH02Gene19242.t2
183- 1:	AT2G40150.1	PH02Gene19231.t1	PH02Gene19231.t2
183- 2:	AT2G40270.2	PH02Gene19227.t1	PH02Gene19227.t2
183- 3:	AT2G40280.1	PH02Gene19221.t3	PH02Gene19221.t4
183- 4:	AT2G40330.1	PH02Gene19218.t1	PH02Gene19218.t2
183- 5:	AT2G40380.1	PH02Gene19216.t1	PH02Gene19216.t2
183- 6:	AT2G40480.1	PH02Gene05515.t2	PH02Gene05515.t3
183- 7:	AT2G40610.1	PH02Gene05526.t1	PH02Gene05526.t2
183- 8:	AT2G40750.1	PH02Gene05532.t1	PH02Gene05532.t2
## Alignment 184: score=405.0 e_value=2.4e-20 N=10 Chr2&Sca9 minus
184- 0:	AT2G28500.1	PH02Gene41745.t1	PH02Gene41745.t2
184- 1:	AT2G28560.2	PH02Gene27778.t1	PH02Gene27778.t2
184- 2:	AT2G28610.1	PH02Gene27789.t1	PH02Gene27789.t2
184- 3:	AT2G28680.1	PH02Gene34419.t1	PH02Gene34419.t2
184- 4:	AT2G28690.1	PH02Gene34413.t1	PH02Gene34413.t2
184- 5:	AT2G28840.1	PH02Gene25882.t1	PH02Gene25882.t2
184- 6:	AT2G28900.1	PH02Gene25880.t1	PH02Gene25880.t2
184- 7:	AT2G28930.3	PH02Gene25876.t1	PH02Gene25876.t2
184- 8:	AT2G29020.1	PH02Gene25874.t1	PH02Gene25874.t2
184- 9:	AT2G29140.1	PH02Gene47121.t1	PH02Gene47121.t2
## Alignment 185: score=299.0 e_value=5.8e-12 N=7 Chr2&Sca9 minus
185- 0:	AT2G37760.2	PH02Gene47219.t1	PH02Gene47219.t2
185- 1:	AT2G37940.1	PH02Gene19965.t1	PH02Gene19965.t2
185- 2:	AT2G37950.1	PH02Gene19966.t1	PH02Gene19966.t2
185- 3:	AT2G37980.1	PH02Gene19967.t1	PH02Gene19967.t2
185- 4:	AT2G38070.1	PH02Gene19970.t1	PH02Gene19970.t2
185- 5:	AT2G38090.1	PH02Gene19971.t1	PH02Gene19971.t2
185- 6:	AT2G38120.1	PH02Gene05372.t1	PH02Gene05372.t2
## Alignment 186: score=269.0 e_value=3.1e-10 N=7 Chr2&Sca9 minus
186- 0:	AT2G30060.1	PH02Gene48814.t1	PH02Gene48814.t2
186- 1:	AT2G30100.1	PH02Gene31284.t1	PH02Gene31284.t2
186- 2:	AT2G30130.1	PH02Gene42286.t1	PH02Gene42286.t2
186- 3:	AT2G30250.1	PH02Gene48110.t1	PH02Gene48110.t2
186- 4:	AT2G30400.1	PH02Gene43182.t1	PH02Gene43182.t2
186- 5:	AT2G30490.1	PH02Gene44264.t1	PH02Gene44264.t2
186- 6:	AT2G30530.1	PH02Gene32468.t1	PH02Gene32468.t2
## Alignment 187: score=483.0 e_value=3e-23 N=11 Chr3&Sca10 plus
187- 0:	AT3G22530.1	PH02Gene08739.t1	PH02Gene08739.t2
187- 1:	AT3G22600.1	PH02Gene08743.t1	PH02Gene08743.t2
187- 2:	AT3G22620.1	PH02Gene08746.t1	PH02Gene08746.t2
187- 3:	AT3G22760.1	PH02Gene08750.t2	PH02Gene08750.t3
187- 4:	AT3G22800.1	PH02Gene08751.t1	PH02Gene08751.t2
187- 5:	AT3G22840.1	PH02Gene44636.t1	PH02Gene44636.t2
187- 6:	AT3G22960.1	PH02Gene20299.t1	PH02Gene20299.t2
187- 7:	AT3G22970.1	PH02Gene20300.t1	PH02Gene20300.t2
187- 8:	AT3G23050.1	PH02Gene20307.t1	PH02Gene20307.t2
187- 9:	AT3G23080.2	PH02Gene20315.t2	PH02Gene20315.t3
187- 10:	AT3G23090.2	PH02Gene20319.t1	PH02Gene20319.t2
## Alignment 188: score=413.0 e_value=1e-16 N=9 Chr3&Sca11 minus
188- 0:	AT3G22740.1	PH02Gene01123.t1	PH02Gene01123.t2
188- 1:	AT3G22750.1	PH02Gene01125.t1	PH02Gene01125.t2
188- 2:	AT3G22760.1	PH02Gene01129.t1	PH02Gene01129.t2
188- 3:	AT3G22790.1	PH02Gene01131.t1	PH02Gene01131.t2
188- 4:	AT3G22810.1	PH02Gene01137.t1	PH02Gene01137.t2
188- 5:	AT3G22930.1	PH02Gene01138.t1	PH02Gene01138.t2
188- 6:	AT3G23000.1	PH02Gene01139.t1	PH02Gene01139.t2
188- 7:	AT3G23030.1	PH02Gene01141.t1	PH02Gene01141.t2
188- 8:	AT3G23050.1	PH02Gene01142.t1	PH02Gene01142.t2
## Alignment 189: score=281.0 e_value=1e-10 N=7 Chr3&Sca11 minus
189- 0:	AT3G10840.1	PH02Gene22115.t1	PH02Gene22115.t2
189- 1:	AT3G10910.1	PH02Gene38404.t1	PH02Gene38404.t2
189- 2:	AT3G10940.1	PH02Gene38255.t1	PH02Gene38255.t2
189- 3:	AT3G11000.1	PH02Gene38270.t2	PH02Gene38270.t3
189- 4:	AT3G11030.1	PH02Gene18917.t1	PH02Gene18917.t2
189- 5:	AT3G11070.1	PH02Gene18922.t1	PH02Gene18922.t2
189- 6:	AT3G11130.1	PH02Gene18927.t1	PH02Gene18927.t2
## Alignment 190: score=266.0 e_value=8.4e-09 N=6 Chr3&Sca12 plus
190- 0:	AT3G04610.1	PH02Gene09253.t1	PH02Gene09253.t2
190- 1:	AT3G04670.2	PH02Gene09252.t1	PH02Gene09252.t2
190- 2:	AT3G04710.3	PH02Gene09249.t1	PH02Gene09249.t2
190- 3:	AT3G04730.1	PH02Gene09243.t1	PH02Gene09243.t2
190- 4:	AT3G04810.2	PH02Gene09233.t1	PH02Gene09233.t2
190- 5:	AT3G04850.1	PH02Gene09230.t1	PH02Gene09230.t2
## Alignment 191: score=458.0 e_value=1.4e-19 N=10 Chr3&Sca12 minus
191- 0:	AT3G22740.1	PH02Gene09222.t1	PH02Gene09222.t2
191- 1:	AT3G22750.1	PH02Gene09225.t1	PH02Gene09225.t2
191- 2:	AT3G22760.1	PH02Gene09230.t1	PH02Gene09230.t2
191- 3:	AT3G22790.1	PH02Gene09231.t1	PH02Gene09231.t2
191- 4:	AT3G22810.1	PH02Gene09236.t1	PH02Gene09236.t2
191- 5:	AT3G22930.1	PH02Gene09237.t1	PH02Gene09237.t2
191- 6:	AT3G23000.1	PH02Gene09240.t1	PH02Gene09240.t2
191- 7:	AT3G23030.1	PH02Gene09242.t1	PH02Gene09242.t2
191- 8:	AT3G23050.1	PH02Gene09243.t1	PH02Gene09243.t2
191- 9:	AT3G23060.1	PH02Gene09248.t1	PH02Gene09248.t2
## Alignment 192: score=266.0 e_value=2.7e-12 N=7 Chr3&Sca12 minus
192- 0:	AT3G06450.1	PH02Gene12354.t1	PH02Gene12354.t2
192- 1:	AT3G06490.1	PH02Gene12364.t1	PH02Gene12364.t2
192- 2:	AT3G06620.1	PH02Gene12373.t1	PH02Gene12373.t2
192- 3:	AT3G06660.1	PH02Gene12378.t1	PH02Gene12378.t2
192- 4:	AT3G06760.1	PH02Gene42788.t1	PH02Gene42788.t2
192- 5:	AT3G06770.1	PH02Gene41358.t1	PH02Gene41358.t2
192- 6:	AT3G06920.1	PH02Gene41360.t1	PH02Gene41360.t2
## Alignment 193: score=343.0 e_value=1.1e-13 N=8 Chr3&Sca13 plus
193- 0:	AT3G55940.1	PH02Gene44166.t1	PH02Gene44166.t2
193- 1:	AT3G55970.1	PH02Gene21567.t1	PH02Gene21567.t2
193- 2:	AT3G55990.1	PH02Gene21563.t1	PH02Gene21563.t2
193- 3:	AT3G56090.1	PH02Gene47163.t1	PH02Gene47163.t2
193- 4:	AT3G56100.1	PH02Gene47168.t1	PH02Gene47168.t2
193- 5:	AT3G56170.1	PH02Gene46836.t1	PH02Gene46836.t2
193- 6:	AT3G56230.1	PH02Gene46829.t1	PH02Gene46829.t2
193- 7:	AT3G56320.1	PH02Gene35872.t1	PH02Gene35872.t2
## Alignment 194: score=304.0 e_value=6.7e-12 N=7 Chr3&Sca13 plus
194- 0:	AT3G14000.1	PH02Gene19016.t1	PH02Gene19016.t2
194- 1:	AT3G14050.1	PH02Gene19025.t1	PH02Gene19025.t2
194- 2:	AT3G14090.1	PH02Gene19035.t1	PH02Gene19035.t2
194- 3:	AT3G14200.1	PH02Gene31564.t1	PH02Gene31564.t2
194- 4:	AT3G14240.1	PH02Gene31562.t1	PH02Gene31562.t2
194- 5:	AT3G14250.1	PH02Gene31561.t1	PH02Gene31561.t2
194- 6:	AT3G14270.1	PH02Gene31555.t1	PH02Gene31555.t2
## Alignment 195: score=260.0 e_value=1.5e-08 N=6 Chr3&Sca13 plus
195- 0:	AT3G48660.1	PH02Gene25286.t1	PH02Gene25286.t2
195- 1:	AT3G48720.1	PH02Gene31779.t1	PH02Gene31779.t2
195- 2:	AT3G48740.1	PH02Gene31775.t1	PH02Gene31775.t2
195- 3:	AT3G48770.1	PH02Gene45241.t1	PH02Gene45241.t2
195- 4:	AT3G48780.1	PH02Gene49768.t1	PH02Gene49768.t2
195- 5:	AT3G48860.1	PH02Gene31228.t1	PH02Gene31228.t2
## Alignment 196: score=254.0 e_value=6.8e-10 N=6 Chr3&Sca13 plus
196- 0:	AT3G02890.1	PH02Gene30583.t1	PH02Gene30583.t2
196- 1:	AT3G03000.1	PH02Gene49165.t1	PH02Gene49165.t2
196- 2:	AT3G03050.1	PH02Gene03952.t1	PH02Gene03952.t2
196- 3:	AT3G03090.1	PH02Gene03958.t1	PH02Gene03958.t2
196- 4:	AT3G03100.1	PH02Gene03959.t1	PH02Gene03959.t2
196- 5:	AT3G03120.1	PH02Gene45277.t1	PH02Gene45277.t2
## Alignment 197: score=365.0 e_value=4e-15 N=9 Chr3&Sca13 minus
197- 0:	AT3G60150.1	PH02Gene12273.t1	PH02Gene12273.t2
197- 1:	AT3G60190.1	PH02Gene12281.t2	PH02Gene12281.t3
197- 2:	AT3G60250.1	PH02Gene32323.t1	PH02Gene32323.t2
197- 3:	AT3G60320.1	PH02Gene32338.t1	PH02Gene32338.t2
197- 4:	AT3G60390.1	PH02Gene45521.t1	PH02Gene45521.t2
197- 5:	AT3G60490.1	PH02Gene41188.t1	PH02Gene41188.t2
197- 6:	AT3G60530.1	PH02Gene01654.t1	PH02Gene01654.t2
197- 7:	AT3G60580.1	PH02Gene01647.t1	PH02Gene01647.t2
197- 8:	AT3G60630.1	PH02Gene01630.t1	PH02Gene01630.t2
## Alignment 198: score=312.0 e_value=8.7e-13 N=7 Chr3&Sca13 minus
198- 0:	AT3G57670.1	PH02Gene07517.t1	PH02Gene07517.t2
198- 1:	AT3G57780.1	PH02Gene07512.t1	PH02Gene07512.t2
198- 2:	AT3G57810.2	PH02Gene07511.t1	PH02Gene07511.t2
198- 3:	AT3G57830.1	PH02Gene07509.t1	PH02Gene07509.t2
198- 4:	AT3G57910.1	PH02Gene37195.t3	PH02Gene37195.t4
198- 5:	AT3G57920.1	PH02Gene37196.t2	PH02Gene37196.t3
198- 6:	AT3G57980.1	PH02Gene25196.t1	PH02Gene25196.t2
## Alignment 199: score=298.0 e_value=6.8e-12 N=7 Chr3&Sca13 minus
199- 0:	AT3G10870.1	PH02Gene43953.t1	PH02Gene43953.t2
199- 1:	AT3G10940.1	PH02Gene35864.t1	PH02Gene35864.t2
199- 2:	AT3G10980.1	PH02Gene46834.t1	PH02Gene46834.t2
199- 3:	AT3G11050.1	PH02Gene47163.t1	PH02Gene47163.t2
199- 4:	AT3G11130.1	PH02Gene21562.t1	PH02Gene21562.t2
199- 5:	AT3G11170.1	PH02Gene21566.t1	PH02Gene21566.t2
199- 6:	AT3G11180.2	PH02Gene21567.t1	PH02Gene21567.t2
## Alignment 200: score=263.0 e_value=2e-08 N=6 Chr3&Sca13 minus
200- 0:	AT3G26690.1	PH02Gene37461.t2	PH02Gene37461.t3
200- 1:	AT3G26710.1	PH02Gene41418.t1	PH02Gene41418.t2
200- 2:	AT3G26720.1	PH02Gene41424.t1	PH02Gene41424.t2
200- 3:	AT3G26744.1	PH02Gene50041.t1	PH02Gene50041.t2
200- 4:	AT3G26760.1	PH02Gene31226.t1	PH02Gene31226.t2
200- 5:	AT3G26810.1	PH02Gene46754.t1	PH02Gene46754.t2
## Alignment 201: score=668.0 e_value=7.5e-39 N=16 Chr3&Sca14 plus
201- 0:	AT3G55020.1	PH02Gene23822.t1	PH02Gene23822.t2
201- 1:	AT3G55140.1	PH02Gene23810.t1	PH02Gene23810.t2
201- 2:	AT3G55180.1	PH02Gene23808.t1	PH02Gene23808.t2
201- 3:	AT3G55240.1	PH02Gene49266.t1	PH02Gene49266.t2
201- 4:	AT3G55350.1	PH02Gene32597.t2	PH02Gene32597.t3
201- 5:	AT3G55380.1	PH02Gene32602.t1	PH02Gene32602.t2
201- 6:	AT3G55420.1	PH02Gene32615.t1	PH02Gene32615.t2
201- 7:	AT3G55470.1	PH02Gene32618.t1	PH02Gene32618.t2
201- 8:	AT3G55520.1	PH02Gene11436.t1	PH02Gene11436.t2
201- 9:	AT3G55580.1	PH02Gene11424.t2	PH02Gene11424.t3
201- 10:	AT3G55590.1	PH02Gene11421.t1	PH02Gene11421.t2
201- 11:	AT3G55610.1	PH02Gene11414.t1	PH02Gene11414.t2
201- 12:	AT3G55660.1	PH02Gene11408.t1	PH02Gene11408.t2
201- 13:	AT3G55730.1	PH02Gene11403.t1	PH02Gene11403.t2
201- 14:	AT3G55800.1	PH02Gene11392.t2	PH02Gene11392.t3
201- 15:	AT3G55840.1	PH02Gene37521.t1	PH02Gene37521.t2
## Alignment 202: score=374.0 e_value=2.8e-16 N=9 Chr3&Sca14 plus
202- 0:	AT3G62150.1	PH02Gene37590.t1	PH02Gene37590.t2
202- 1:	AT3G62160.1	PH02Gene35077.t1	PH02Gene35077.t2
202- 2:	AT3G62220.1	PH02Gene35073.t3	PH02Gene35073.t4
202- 3:	AT3G62260.1	PH02Gene49920.t1	PH02Gene49920.t2
202- 4:	AT3G62360.1	PH02Gene29750.t1	PH02Gene29750.t2
202- 5:	AT3G62410.1	PH02Gene31874.t1	PH02Gene31874.t2
202- 6:	AT3G62550.1	PH02Gene31867.t1	PH02Gene31867.t2
202- 7:	AT3G62610.1	PH02Gene31863.t1	PH02Gene31863.t2
202- 8:	AT3G62690.1	PH02Gene36343.t1	PH02Gene36343.t2
## Alignment 203: score=370.0 e_value=5.4e-19 N=9 Chr3&Sca14 plus
203- 0:	AT3G46460.1	PH02Gene32602.t1	PH02Gene32602.t2
203- 1:	AT3G46540.1	PH02Gene32612.t1	PH02Gene32612.t2
203- 2:	AT3G46550.1	PH02Gene32613.t1	PH02Gene32613.t2
203- 3:	AT3G46640.3	PH02Gene11430.t1	PH02Gene11430.t2
203- 4:	AT3G46790.1	PH02Gene11413.t1	PH02Gene11413.t2
203- 5:	AT3G46830.1	PH02Gene11411.t1	PH02Gene11411.t2
203- 6:	AT3G46970.1	PH02Gene11395.t1	PH02Gene11395.t2
203- 7:	AT3G46980.1	PH02Gene11393.t1	PH02Gene11393.t2
203- 8:	AT3G47080.1	PH02Gene37519.t1	PH02Gene37519.t2
## Alignment 204: score=362.0 e_value=6.8e-14 N=8 Chr3&Sca14 plus
204- 0:	AT3G53830.1	PH02Gene11424.t2	PH02Gene11424.t3
204- 1:	AT3G53850.1	PH02Gene11420.t1	PH02Gene11420.t2
204- 2:	AT3G53880.1	PH02Gene11417.t1	PH02Gene11417.t2
204- 3:	AT3G53980.1	PH02Gene11409.t1	PH02Gene11409.t2
204- 4:	AT3G54020.1	PH02Gene11405.t1	PH02Gene11405.t2
204- 5:	AT3G54090.1	PH02Gene11401.t1	PH02Gene11401.t2
204- 6:	AT3G54100.1	PH02Gene11400.t1	PH02Gene11400.t2
204- 7:	AT3G54130.1	PH02Gene11398.t1	PH02Gene11398.t2
## Alignment 205: score=352.0 e_value=1.5e-14 N=8 Chr3&Sca14 plus
205- 0:	AT3G08590.1	PH02Gene03713.t1	PH02Gene03713.t2
205- 1:	AT3G08620.1	PH02Gene03708.t1	PH02Gene03708.t2
205- 2:	AT3G08670.1	PH02Gene03705.t1	PH02Gene03705.t2
205- 3:	AT3G08680.2	PH02Gene03703.t1	PH02Gene03703.t2
205- 4:	AT3G08690.1	PH02Gene03701.t1	PH02Gene03701.t2
205- 5:	AT3G08760.1	PH02Gene03687.t3	PH02Gene03687.t4
205- 6:	AT3G08770.2	PH02Gene03684.t1	PH02Gene03684.t2
205- 7:	AT3G08790.1	PH02Gene48735.t1	PH02Gene48735.t2
## Alignment 206: score=268.0 e_value=6.3e-12 N=6 Chr3&Sca14 plus
206- 0:	AT3G15550.1	PH02Gene45075.t1	PH02Gene45075.t2
206- 1:	AT3G15570.1	PH02Gene45074.t1	PH02Gene45074.t2
206- 2:	AT3G15650.2	PH02Gene10632.t1	PH02Gene10632.t2
206- 3:	AT3G15660.1	PH02Gene10633.t1	PH02Gene10633.t2
206- 4:	AT3G15730.1	PH02Gene10648.t1	PH02Gene10648.t2
206- 5:	AT3G15770.2	PH02Gene10649.t1	PH02Gene10649.t2
## Alignment 207: score=260.0 e_value=5.9e-10 N=6 Chr3&Sca14 plus
207- 0:	AT3G56620.1	PH02Gene47001.t1	PH02Gene47001.t2
207- 1:	AT3G56630.1	PH02Gene47002.t1	PH02Gene47002.t2
207- 2:	AT3G56650.1	PH02Gene47006.t1	PH02Gene47006.t2
207- 3:	AT3G56740.1	PH02Gene37925.t1	PH02Gene37925.t2
207- 4:	AT3G56820.1	PH02Gene37912.t1	PH02Gene37912.t2
207- 5:	AT3G56850.1	PH02Gene03743.t1	PH02Gene03743.t2
## Alignment 208: score=260.0 e_value=6.3e-11 N=6 Chr3&Sca14 plus
208- 0:	AT3G45810.1	PH02Gene23821.t1	PH02Gene23821.t2
208- 1:	AT3G45930.1	PH02Gene23815.t1	PH02Gene23815.t2
208- 2:	AT3G46040.1	PH02Gene32592.t1	PH02Gene32592.t2
208- 3:	AT3G46060.1	PH02Gene32594.t1	PH02Gene32594.t2
208- 4:	AT3G46070.1	PH02Gene32595.t1	PH02Gene32595.t2
208- 5:	AT3G46110.1	PH02Gene32599.t1	PH02Gene32599.t2
## Alignment 209: score=433.0 e_value=1.6e-19 N=10 Chr3&Sca14 minus
209- 0:	AT3G55960.1	PH02Gene23833.t1	PH02Gene23833.t2
209- 1:	AT3G55970.1	PH02Gene23836.t1	PH02Gene23836.t2
209- 2:	AT3G55990.1	PH02Gene42568.t1	PH02Gene42568.t2
209- 3:	AT3G56080.1	PH02Gene03649.t1	PH02Gene03649.t2
209- 4:	AT3G56110.2	PH02Gene03655.t1	PH02Gene03655.t2
209- 5:	AT3G56140.1	PH02Gene03658.t1	PH02Gene03658.t2
209- 6:	AT3G56200.1	PH02Gene48734.t1	PH02Gene48734.t2
209- 7:	AT3G56290.1	PH02Gene03678.t1	PH02Gene03678.t2
209- 8:	AT3G56340.1	PH02Gene03681.t1	PH02Gene03681.t2
209- 9:	AT3G56370.1	PH02Gene03688.t1	PH02Gene03688.t2
## Alignment 210: score=452.0 e_value=4.3e-28 N=12 Chr3&Sca15 plus
210- 0:	AT3G53490.1	PH02Gene00119.t1	PH02Gene00119.t2
210- 1:	AT3G53510.1	PH02Gene00122.t1	PH02Gene00122.t2
210- 2:	AT3G53540.1	PH02Gene00137.t2	PH02Gene00137.t3
210- 3:	AT3G53680.1	PH02Gene00154.t2	PH02Gene00154.t3
210- 4:	AT3G53710.1	PH02Gene00156.t1	PH02Gene00156.t2
210- 5:	AT3G53790.1	PH02Gene00179.t1	PH02Gene00179.t2
210- 6:	AT3G53800.1	PH02Gene00193.t1	PH02Gene00193.t2
210- 7:	AT3G53920.1	PH02Gene00195.t2	PH02Gene00195.t3
210- 8:	AT3G53930.1	PH02Gene00214.t3	PH02Gene00214.t4
210- 9:	AT3G53940.1	PH02Gene00218.t1	PH02Gene00218.t2
210- 10:	AT3G54050.2	PH02Gene00223.t1	PH02Gene00223.t2
210- 11:	AT3G54220.1	PH02Gene39800.t1	PH02Gene39800.t2
## Alignment 211: score=366.0 e_value=3.3e-16 N=9 Chr3&Sca15 plus
211- 0:	AT3G55370.1	PH02Gene00169.t1	PH02Gene00169.t2
211- 1:	AT3G55450.1	PH02Gene00177.t1	PH02Gene00177.t2
211- 2:	AT3G55530.1	PH02Gene00190.t1	PH02Gene00190.t2
211- 3:	AT3G55560.1	PH02Gene00203.t1	PH02Gene00203.t2
211- 4:	AT3G55590.1	PH02Gene00211.t1	PH02Gene00211.t2
211- 5:	AT3G55640.1	PH02Gene00218.t1	PH02Gene00218.t2
211- 6:	AT3G55720.1	PH02Gene00222.t1	PH02Gene00222.t2
211- 7:	AT3G55770.7	PH02Gene00229.t1	PH02Gene00229.t2
211- 8:	AT3G55870.1	PH02Gene39792.t1	PH02Gene39792.t2
## Alignment 212: score=352.0 e_value=4.4e-15 N=8 Chr3&Sca15 plus
212- 0:	AT3G22790.1	PH02Gene19323.t1	PH02Gene19323.t2
212- 1:	AT3G22800.1	PH02Gene19322.t1	PH02Gene19322.t2
212- 2:	AT3G22810.1	PH02Gene19316.t1	PH02Gene19316.t2
212- 3:	AT3G22942.1	PH02Gene19315.t1	PH02Gene19315.t2
212- 4:	AT3G23000.1	PH02Gene46597.t1	PH02Gene46597.t2
212- 5:	AT3G23050.1	PH02Gene46594.t1	PH02Gene46594.t2
212- 6:	AT3G23060.1	PH02Gene42586.t1	PH02Gene42586.t2
212- 7:	AT3G23160.1	PH02Gene20631.t1	PH02Gene20631.t2
## Alignment 213: score=342.0 e_value=3.5e-16 N=8 Chr3&Sca15 plus
213- 0:	AT3G22600.1	PH02Gene11876.t1	PH02Gene11876.t2
213- 1:	AT3G22620.1	PH02Gene11875.t1	PH02Gene11875.t2
213- 2:	AT3G22800.1	PH02Gene11867.t1	PH02Gene11867.t2
213- 3:	AT3G22830.1	PH02Gene11863.t1	PH02Gene11863.t2
213- 4:	AT3G22850.1	PH02Gene11862.t1	PH02Gene11862.t2
213- 5:	AT3G22970.1	PH02Gene11857.t1	PH02Gene11857.t2
213- 6:	AT3G23060.1	PH02Gene11844.t2	PH02Gene11844.t3
213- 7:	AT3G23090.2	PH02Gene11836.t1	PH02Gene11836.t2
## Alignment 214: score=313.0 e_value=3.5e-12 N=7 Chr3&Sca15 plus
214- 0:	AT3G55020.1	PH02Gene00110.t1	PH02Gene00110.t2
214- 1:	AT3G55040.1	PH02Gene00115.t1	PH02Gene00115.t2
214- 2:	AT3G55090.1	PH02Gene00122.t1	PH02Gene00122.t2
214- 3:	AT3G55100.1	PH02Gene00123.t1	PH02Gene00123.t2
214- 4:	AT3G55230.1	PH02Gene00136.t1	PH02Gene00136.t2
214- 5:	AT3G55240.1	PH02Gene00139.t1	PH02Gene00139.t2
214- 6:	AT3G55320.1	PH02Gene00141.t1	PH02Gene00141.t2
## Alignment 215: score=286.0 e_value=7.8e-11 N=7 Chr3&Sca15 plus
215- 0:	AT3G46440.1	PH02Gene00159.t1	PH02Gene00159.t2
215- 1:	AT3G46510.1	PH02Gene00170.t1	PH02Gene00170.t2
215- 2:	AT3G46590.1	PH02Gene00179.t1	PH02Gene00179.t2
215- 3:	AT3G46600.1	PH02Gene00182.t1	PH02Gene00182.t2
215- 4:	AT3G46620.1	PH02Gene00192.t1	PH02Gene00192.t2
215- 5:	AT3G46740.1	PH02Gene00194.t1	PH02Gene00194.t2
215- 6:	AT3G46820.1	PH02Gene00216.t1	PH02Gene00216.t2
## Alignment 216: score=260.0 e_value=4.3e-08 N=6 Chr3&Sca15 plus
216- 0:	AT3G62410.1	PH02Gene07797.t1	PH02Gene07797.t2
216- 1:	AT3G62550.1	PH02Gene07804.t1	PH02Gene07804.t2
216- 2:	AT3G62570.1	PH02Gene07809.t2	PH02Gene07809.t3
216- 3:	AT3G62610.1	PH02Gene40631.t1	PH02Gene40631.t2
216- 4:	AT3G62660.1	PH02Gene00010.t1	PH02Gene00010.t2
216- 5:	AT3G62720.1	PH02Gene00018.t1	PH02Gene00018.t2
## Alignment 217: score=393.0 e_value=1.4e-17 N=9 Chr3&Sca15 minus
[truncated: 2,101 more rows]

## Sheet: Moso-Os
############### Parameters ###############
# MATCH_SCORE: 50
# MATCH_SIZE: 5
# GAP_PENALTY: -1
# OVERLAP_WINDOW: 5
# E_VALUE: 1e-05
# MAX GAPS: 25
############### Statistics ###############
# Number of collinear genes: 48002, Percentage: 40.93
# Number of all genes: 117274
##########################################
## Alignment 0: score=487.0 e_value=5.1e-25 N=11 Chr1&Sca13 minus
0- 0:	LOC_Os01g40070.1	PH02Gene33464.t1	0
0- 1:	LOC_Os01g40094.1	PH02Gene33463.t1	0
0- 2:	LOC_Os01g40340.1	PH02Gene33462.t1	0
0- 3:	LOC_Os01g40450.1	PH02Gene46805.t1	6e-71
0- 4:	LOC_Os01g40550.1	PH02Gene46807.t1	1e-33
0- 5:	LOC_Os01g40560.1	PH02Gene40259.t1	4e-104
0- 6:	LOC_Os01g40580.1	PH02Gene40260.t1	1e-142
0- 7:	LOC_Os01g40590.1	PH02Gene40261.t1	0
0- 8:	LOC_Os01g40630.1	PH02Gene40263.t1	2e-135
0- 9:	LOC_Os01g40690.1	PH02Gene40264.t1	2e-110
0- 10:	LOC_Os01g40700.1	PH02Gene40265.t1	6e-46
## Alignment 1: score=49838.0 e_value=0 N=1035 Chr1&Sca14 plus
1- 0:	LOC_Os01g47650.1	PH02Gene40959.t1	6e-77
1- 1:	LOC_Os01g47780.1	PH02Gene22926.t1	2e-81
1- 2:	LOC_Os01g48000.1	PH02Gene22928.t3	0
1- 3:	LOC_Os01g48060.2	PH02Gene22930.t1	0
1- 4:	LOC_Os01g48130.1	PH02Gene22932.t2	0
1- 5:	LOC_Os01g48140.1	PH02Gene22933.t1	2e-61
1- 6:	LOC_Os01g48170.1	PH02Gene22935.t4	4e-84
1- 7:	LOC_Os01g48190.1	PH02Gene22936.t1	5e-116
1- 8:	LOC_Os01g48200.1	PH02Gene22938.t1	0
1- 9:	LOC_Os01g48210.1	PH02Gene22939.t1	0
1- 10:	LOC_Os01g48220.1	PH02Gene22940.t3	0
1- 11:	LOC_Os01g48270.1	PH02Gene22942.t1	0
1- 12:	LOC_Os01g48280.1	PH02Gene22943.t1	8e-102
1- 13:	LOC_Os01g48300.1	PH02Gene22944.t1	0
1- 14:	LOC_Os01g48310.1	PH02Gene22945.t1	3e-171
1- 15:	LOC_Os01g48320.1	PH02Gene22946.t1	8e-135
1- 16:	LOC_Os01g48330.1	PH02Gene22947.t1	0
1- 17:	LOC_Os01g48360.2	PH02Gene22948.t1	2e-31
1- 18:	LOC_Os01g48370.1	PH02Gene22949.t1	0
1- 19:	LOC_Os01g48380.2	PH02Gene22950.t1	0
1- 20:	LOC_Os01g48390.1	PH02Gene22952.t1	0
1- 21:	LOC_Os01g48410.1	PH02Gene22953.t1	0
1- 22:	LOC_Os01g48420.1	PH02Gene22954.t1	5e-110
1- 23:	LOC_Os01g48440.1	PH02Gene38222.t1	0
1- 24:	LOC_Os01g48444.1	PH02Gene39645.t1	1e-130
1- 25:	LOC_Os01g48446.1	PH02Gene39646.t1	2e-78
1- 26:	LOC_Os01g48500.1	PH02Gene39647.t1	2e-112
1- 27:	LOC_Os01g48530.1	PH02Gene39648.t1	1e-79
1- 28:	LOC_Os01g48540.1	PH02Gene39649.t1	0
1- 29:	LOC_Os01g48570.1	PH02Gene39652.t1	0
1- 30:	LOC_Os01g48580.1	PH02Gene39653.t1	0
1- 31:	LOC_Os01g48610.1	PH02Gene39654.t1	8e-69
1- 32:	LOC_Os01g48700.1	PH02Gene39656.t1	7e-108
1- 33:	LOC_Os01g48710.1	PH02Gene39658.t1	2e-38
1- 34:	LOC_Os01g48720.1	PH02Gene39659.t1	7e-138
1- 35:	LOC_Os01g48740.1	PH02Gene39660.t1	1e-48
1- 36:	LOC_Os01g48760.1	PH02Gene36444.t1	7e-107
1- 37:	LOC_Os01g48770.2	PH02Gene36445.t1	4e-47
1- 38:	LOC_Os01g48790.1	PH02Gene36446.t3	0
1- 39:	LOC_Os01g48800.1	PH02Gene36447.t1	0
1- 40:	LOC_Os01g48810.1	PH02Gene36448.t1	2e-101
1- 41:	LOC_Os01g48830.2	PH02Gene36449.t1	0
1- 42:	LOC_Os01g48850.1	PH02Gene36450.t1	0
1- 43:	LOC_Os01g48874.1	PH02Gene36451.t1	0
1- 44:	LOC_Os01g48910.2	PH02Gene36453.t1	0
1- 45:	LOC_Os01g48920.1	PH02Gene36454.t1	0
1- 46:	LOC_Os01g48930.1	PH02Gene36456.t1	0
1- 47:	LOC_Os01g48950.1	PH02Gene36457.t1	2e-25
1- 48:	LOC_Os01g48960.1	PH02Gene36458.t1	0
1- 49:	LOC_Os01g48980.1	PH02Gene36461.t1	0
1- 50:	LOC_Os01g48990.1	PH02Gene36462.t1	0
1- 51:	LOC_Os01g49000.1	PH02Gene20042.t1	0
1- 52:	LOC_Os01g49024.1	PH02Gene20041.t1	2e-141
1- 53:	LOC_Os01g49026.1	PH02Gene20039.t1	4e-64
1- 54:	LOC_Os01g49120.1	PH02Gene20037.t1	0
1- 55:	LOC_Os01g49150.1	PH02Gene20036.t1	2e-92
1- 56:	LOC_Os01g49160.1	PH02Gene20034.t1	3e-125
1- 57:	LOC_Os01g49180.1	PH02Gene20033.t1	0
1- 58:	LOC_Os01g49190.1	PH02Gene20032.t1	0
1- 59:	LOC_Os01g49200.1	PH02Gene20031.t1	0
1- 60:	LOC_Os01g49210.1	PH02Gene20030.t1	5e-55
1- 61:	LOC_Os01g49280.1	PH02Gene20027.t1	2e-142
1- 62:	LOC_Os01g49310.1	PH02Gene20024.t1	0
1- 63:	LOC_Os01g49340.1	PH02Gene20023.t1	5e-105
1- 64:	LOC_Os01g49350.1	PH02Gene20022.t1	0
1- 65:	LOC_Os01g49380.1	PH02Gene20021.t1	0
1- 66:	LOC_Os01g49390.1	PH02Gene20020.t1	4e-178
1- 67:	LOC_Os01g49410.1	PH02Gene20017.t2	8e-69
1- 68:	LOC_Os01g49430.1	PH02Gene20014.t1	5e-59
1- 69:	LOC_Os01g49440.1	PH02Gene20013.t1	8e-70
1- 70:	LOC_Os01g49470.1	PH02Gene20012.t1	0
1- 71:	LOC_Os01g49490.1	PH02Gene20011.t2	6e-54
1- 72:	LOC_Os01g49510.1	PH02Gene20010.t3	0
1- 73:	LOC_Os01g49529.1	PH02Gene20009.t1	0
1- 74:	LOC_Os01g49560.1	PH02Gene20008.t2	5e-100
1- 75:	LOC_Os01g49660.1	PH02Gene06593.t1	9e-110
1- 76:	LOC_Os01g49670.1	PH02Gene06592.t1	0
1- 77:	LOC_Os01g49680.1	PH02Gene06591.t1	0
1- 78:	LOC_Os01g49690.1	PH02Gene06590.t1	0
1- 79:	LOC_Os01g49710.1	PH02Gene06588.t1	8e-24
1- 80:	LOC_Os01g49740.1	PH02Gene06587.t1	0
1- 81:	LOC_Os01g49760.1	PH02Gene06586.t1	8e-171
1- 82:	LOC_Os01g49770.1	PH02Gene06585.t1	1e-135
1- 83:	LOC_Os01g49810.1	PH02Gene06584.t1	4e-62
1- 84:	LOC_Os01g49820.1	PH02Gene06580.t1	2e-140
1- 85:	LOC_Os01g49830.1	PH02Gene06579.t1	6e-81
1- 86:	LOC_Os01g49930.1	PH02Gene06578.t2	0
1- 87:	LOC_Os01g49940.1	PH02Gene06577.t1	0
1- 88:	LOC_Os01g50010.1	PH02Gene06575.t1	0
1- 89:	LOC_Os01g50030.1	PH02Gene06574.t1	0
1- 90:	LOC_Os01g50040.1	PH02Gene06572.t1	0
1- 91:	LOC_Os01g50050.1	PH02Gene06571.t1	3e-67
1- 92:	LOC_Os01g50060.1	PH02Gene06569.t1	1e-102
1- 93:	LOC_Os01g50070.1	PH02Gene06568.t4	2e-26
1- 94:	LOC_Os01g50100.1	PH02Gene06567.t1	0
1- 95:	LOC_Os01g50110.1	PH02Gene06565.t1	1e-45
1- 96:	LOC_Os01g50120.1	PH02Gene06564.t1	1e-145
1- 97:	LOC_Os01g50160.1	PH02Gene48283.t2	0
1- 98:	LOC_Os01g50170.1	PH02Gene48281.t1	0
1- 99:	LOC_Os01g50200.1	PH02Gene48280.t1	0
1-100:	LOC_Os01g50320.1	PH02Gene06560.t2	0
1-101:	LOC_Os01g50330.1	PH02Gene06558.t1	1e-173
1-102:	LOC_Os01g50340.1	PH02Gene06557.t1	0
1-103:	LOC_Os01g50370.1	PH02Gene06554.t1	0
1-104:	LOC_Os01g50410.1	PH02Gene06552.t1	0
1-105:	LOC_Os01g50440.1	PH02Gene06550.t1	5e-81
1-106:	LOC_Os01g50450.1	PH02Gene06549.t1	1e-48
1-107:	LOC_Os01g50480.1	PH02Gene06547.t1	0
1-108:	LOC_Os01g50616.1	PH02Gene06543.t1	0
1-109:	LOC_Os01g50622.1	PH02Gene06542.t1	0
1-110:	LOC_Os01g50700.1	PH02Gene06540.t1	0
1-111:	LOC_Os01g50720.1	PH02Gene06536.t1	1e-160
1-112:	LOC_Os01g50750.1	PH02Gene06535.t1	0
1-113:	LOC_Os01g50760.1	PH02Gene06534.t1	0
1-114:	LOC_Os01g50770.1	PH02Gene06533.t1	0
1-115:	LOC_Os01g50810.1	PH02Gene06532.t1	1e-76
1-116:	LOC_Os01g50820.1	PH02Gene06531.t1	0
1-117:	LOC_Os01g50830.2	PH02Gene06530.t1	2e-154
1-118:	LOC_Os01g50840.1	PH02Gene06529.t1	0
1-119:	LOC_Os01g50860.1	PH02Gene06527.t1	9e-134
1-120:	LOC_Os01g50870.1	PH02Gene06526.t1	5e-28
1-121:	LOC_Os01g50900.1	PH02Gene06525.t1	6e-114
1-122:	LOC_Os01g50910.1	PH02Gene06524.t1	2e-63
1-123:	LOC_Os01g50930.1	PH02Gene06522.t1	1e-98
1-124:	LOC_Os01g50940.1	PH02Gene06521.t1	0
1-125:	LOC_Os01g51010.1	PH02Gene06520.t1	0
1-126:	LOC_Os01g51020.1	PH02Gene06519.t1	3e-91
1-127:	LOC_Os01g51040.1	PH02Gene06517.t1	0
1-128:	LOC_Os01g51050.1	PH02Gene06516.t1	1e-105
1-129:	LOC_Os01g51060.1	PH02Gene06515.t1	0
1-130:	LOC_Os01g51120.1	PH02Gene06512.t1	2e-141
1-131:	LOC_Os01g51140.2	PH02Gene06511.t1	2e-106
1-132:	LOC_Os01g51154.1	PH02Gene16982.t1	6e-144
1-133:	LOC_Os01g51170.1	PH02Gene16981.t1	0
1-134:	LOC_Os01g51190.1	PH02Gene16979.t1	0
1-135:	LOC_Os01g51200.2	PH02Gene16978.t1	0
1-136:	LOC_Os01g51210.1	PH02Gene16977.t5	7e-114
1-137:	LOC_Os01g51230.1	PH02Gene16976.t2	0
1-138:	LOC_Os01g51250.1	PH02Gene16975.t1	0
1-139:	LOC_Os01g51260.1	PH02Gene16974.t1	1e-155
1-140:	LOC_Os01g51280.1	PH02Gene16973.t1	0
1-141:	LOC_Os01g51290.1	PH02Gene16972.t1	0
1-142:	LOC_Os01g51300.1	PH02Gene16971.t1	0
1-143:	LOC_Os01g51310.1	PH02Gene16970.t1	2e-42
1-144:	LOC_Os01g51320.1	PH02Gene16969.t1	0
1-145:	LOC_Os01g51360.1	PH02Gene16968.t1	0
1-146:	LOC_Os01g51380.1	PH02Gene16967.t1	0
1-147:	LOC_Os01g51390.1	PH02Gene16966.t1	0
1-148:	LOC_Os01g51410.1	PH02Gene16965.t1	0
1-149:	LOC_Os01g51430.1	PH02Gene16964.t1	5e-159
1-150:	LOC_Os01g51470.1	PH02Gene33352.t1	2e-64
1-151:	LOC_Os01g51530.1	PH02Gene33353.t1	0
1-152:	LOC_Os01g51540.1	PH02Gene33354.t1	2e-169
1-153:	LOC_Os01g51550.1	PH02Gene33356.t1	9e-38
1-154:	LOC_Os01g51620.1	PH02Gene33359.t2	0
1-155:	LOC_Os01g51630.1	PH02Gene33360.t1	0
1-156:	LOC_Os01g51640.1	PH02Gene33361.t1	0
1-157:	LOC_Os01g51690.1	PH02Gene33364.t1	8e-58
1-158:	LOC_Os01g51700.1	PH02Gene33365.t1	1e-147
1-159:	LOC_Os01g51840.1	PH02Gene33368.t2	0
1-160:	LOC_Os01g51850.1	PH02Gene33369.t1	4e-109
1-161:	LOC_Os01g51860.1	PH02Gene33370.t1	0
1-162:	LOC_Os01g51870.1	PH02Gene46692.t1	3e-168
1-163:	LOC_Os01g51890.1	PH02Gene27425.t1	0
1-164:	LOC_Os01g51920.1	PH02Gene27426.t1	0
1-165:	LOC_Os01g51980.1	PH02Gene27427.t1	0
1-166:	LOC_Os01g52030.1	PH02Gene27428.t1	1e-23
1-167:	LOC_Os01g52070.1	PH02Gene27430.t1	1e-96
1-168:	LOC_Os01g52090.2	PH02Gene27433.t1	1e-122
1-169:	LOC_Os01g52100.1	PH02Gene27434.t1	3e-138
1-170:	LOC_Os01g52110.1	PH02Gene27435.t1	0
1-171:	LOC_Os01g52130.1	PH02Gene27436.t1	0
1-172:	LOC_Os01g52160.1	PH02Gene27437.t1	8e-89
1-173:	LOC_Os01g52180.1	PH02Gene27438.t1	0
1-174:	LOC_Os01g52190.1	PH02Gene27439.t1	0
1-175:	LOC_Os01g52230.1	PH02Gene27440.t1	3e-163
1-176:	LOC_Os01g52240.1	PH02Gene27441.t1	3e-180
1-177:	LOC_Os01g52260.1	PH02Gene27443.t1	0
1-178:	LOC_Os01g52270.1	PH02Gene27446.t1	1e-178
1-179:	LOC_Os01g52390.1	PH02Gene45371.t1	4e-135
1-180:	LOC_Os01g52400.1	PH02Gene45372.t1	3e-72
1-181:	LOC_Os01g52410.1	PH02Gene45373.t1	8e-114
1-182:	LOC_Os01g52480.1	PH02Gene45375.t1	0
1-183:	LOC_Os01g52490.1	PH02Gene45376.t1	9e-94
1-184:	LOC_Os01g52500.2	PH02Gene18767.t1	2e-31
1-185:	LOC_Os01g52514.1	PH02Gene18768.t1	0
1-186:	LOC_Os01g52530.1	PH02Gene18769.t1	0
1-187:	LOC_Os01g52550.1	PH02Gene18770.t1	0
1-188:	LOC_Os01g52560.1	PH02Gene18771.t1	0
1-189:	LOC_Os01g52570.1	PH02Gene18773.t1	3e-70
1-190:	LOC_Os01g52630.1	PH02Gene18775.t1	3e-96
1-191:	LOC_Os01g52640.3	PH02Gene18777.t1	0
1-192:	LOC_Os01g52650.1	PH02Gene18780.t1	1e-84
1-193:	LOC_Os01g52660.1	PH02Gene18781.t1	1e-84
1-194:	LOC_Os01g52680.1	PH02Gene18783.t1	3e-127
1-195:	LOC_Os01g52690.1	PH02Gene18784.t1	5e-90
1-196:	LOC_Os01g52710.1	PH02Gene18785.t1	0
1-197:	LOC_Os01g52720.1	PH02Gene18786.t1	2e-43
1-198:	LOC_Os01g52740.1	PH02Gene18787.t1	1e-92
1-199:	LOC_Os01g52750.1	PH02Gene18788.t1	0
1-200:	LOC_Os01g52760.1	PH02Gene18789.t1	2e-87
1-201:	LOC_Os01g52770.1	PH02Gene18790.t1	0
1-202:	LOC_Os01g52780.1	PH02Gene18791.t1	0
1-203:	LOC_Os01g52864.1	PH02Gene18792.t3	4e-175
1-204:	LOC_Os01g52880.1	PH02Gene18793.t1	0
1-205:	LOC_Os01g52920.1	PH02Gene18795.t1	0
1-206:	LOC_Os01g52970.1	PH02Gene18796.t1	0
1-207:	LOC_Os01g53000.1	PH02Gene18798.t1	0
1-208:	LOC_Os01g53020.1	PH02Gene18800.t1	0
1-209:	LOC_Os01g53040.1	PH02Gene18801.t1	4e-131
1-210:	LOC_Os01g53060.1	PH02Gene18802.t1	1e-133
1-211:	LOC_Os01g53070.1	PH02Gene18803.t1	0
1-212:	LOC_Os01g53090.1	PH02Gene18804.t1	1e-153
1-213:	LOC_Os01g53140.1	PH02Gene18806.t1	1e-45
1-214:	LOC_Os01g53150.1	PH02Gene18807.t1	0
1-215:	LOC_Os01g53160.1	PH02Gene18808.t1	2e-136
1-216:	LOC_Os01g53200.1	PH02Gene18809.t1	0
1-217:	LOC_Os01g53220.1	PH02Gene18810.t1	8e-143
1-218:	LOC_Os01g53240.1	PH02Gene48609.t1	0
1-219:	LOC_Os01g53250.1	PH02Gene48608.t1	5e-158
1-220:	LOC_Os01g53260.1	PH02Gene45458.t1	3e-101
1-221:	LOC_Os01g53280.1	PH02Gene45457.t1	9e-48
1-222:	LOC_Os01g53294.1	PH02Gene45456.t1	0
1-223:	LOC_Os01g53330.1	PH02Gene45455.t1	0
1-224:	LOC_Os01g53380.1	PH02Gene45454.t1	1e-52
1-225:	LOC_Os01g53470.1	PH02Gene34610.t1	2e-120
1-226:	LOC_Os01g53500.1	PH02Gene34608.t1	4e-46
1-227:	LOC_Os01g53520.1	PH02Gene34606.t1	2e-146
1-228:	LOC_Os01g53560.1	PH02Gene34605.t1	0
1-229:	LOC_Os01g53570.1	PH02Gene34604.t1	1e-133
1-230:	LOC_Os01g53580.1	PH02Gene34603.t1	2e-107
1-231:	LOC_Os01g53600.1	PH02Gene34602.t2	0
1-232:	LOC_Os01g53610.1	PH02Gene34601.t1	0
1-233:	LOC_Os01g53620.1	PH02Gene34600.t1	3e-36
1-234:	LOC_Os01g53630.1	PH02Gene34599.t4	0
1-235:	LOC_Os01g53640.1	PH02Gene34598.t3	0
1-236:	LOC_Os01g53650.1	PH02Gene34597.t1	1e-54
1-237:	LOC_Os01g53660.1	PH02Gene34596.t1	0
1-238:	LOC_Os01g53670.1	PH02Gene36928.t2	0
1-239:	LOC_Os01g53680.1	PH02Gene36929.t1	0
1-240:	LOC_Os01g53710.1	PH02Gene36930.t1	0
1-241:	LOC_Os01g53720.1	PH02Gene36931.t1	0
1-242:	LOC_Os01g53730.1	PH02Gene36932.t1	8e-60
1-243:	LOC_Os01g53750.1	PH02Gene36933.t1	0
1-244:	LOC_Os01g53790.1	PH02Gene36935.t1	0
1-245:	LOC_Os01g53800.1	PH02Gene36937.t1	0
1-246:	LOC_Os01g53880.1	PH02Gene36939.t3	6e-176
1-247:	LOC_Os01g53890.1	PH02Gene36940.t1	0
1-248:	LOC_Os01g53900.1	PH02Gene36941.t1	0
1-249:	LOC_Os01g53910.1	PH02Gene36942.t1	1e-99
1-250:	LOC_Os01g53930.1	PH02Gene15132.t1	0
1-251:	LOC_Os01g53980.1	PH02Gene15131.t1	4e-131
1-252:	LOC_Os01g53990.1	PH02Gene15130.t2	0
1-253:	LOC_Os01g54050.1	PH02Gene15129.t4	2e-93
1-254:	LOC_Os01g54080.1	PH02Gene15128.t1	0
1-255:	LOC_Os01g54090.1	PH02Gene15126.t1	0
1-256:	LOC_Os01g54100.2	PH02Gene15125.t1	0
1-257:	LOC_Os01g54119.1	PH02Gene15124.t1	0
1-258:	LOC_Os01g54140.1	PH02Gene15123.t1	3e-39
1-259:	LOC_Os01g54210.1	PH02Gene15122.t1	4e-171
1-260:	LOC_Os01g54240.1	PH02Gene15120.t1	0
1-261:	LOC_Os01g54270.1	PH02Gene15116.t2	0
1-262:	LOC_Os01g54300.1	PH02Gene15114.t1	0
1-263:	LOC_Os01g54340.1	PH02Gene15111.t1	4e-166
1-264:	LOC_Os01g54350.1	PH02Gene15110.t1	0
1-265:	LOC_Os01g54370.1	PH02Gene15109.t1	0
1-266:	LOC_Os01g54380.1	PH02Gene15108.t1	0
1-267:	LOC_Os01g54390.1	PH02Gene15107.t1	1e-123
1-268:	LOC_Os01g54400.1	PH02Gene15105.t1	2e-100
1-269:	LOC_Os01g54420.1	PH02Gene15104.t1	0
1-270:	LOC_Os01g54440.1	PH02Gene15102.t1	0
1-271:	LOC_Os01g54450.1	PH02Gene15101.t1	1e-31
1-272:	LOC_Os01g54480.1	PH02Gene15098.t2	0
1-273:	LOC_Os01g54510.1	PH02Gene15096.t1	0
1-274:	LOC_Os01g54515.1	PH02Gene15093.t1	0
1-275:	LOC_Os01g54530.1	PH02Gene15092.t1	0
1-276:	LOC_Os01g54540.1	PH02Gene15091.t1	2e-146
1-277:	LOC_Os01g54550.1	PH02Gene15090.t1	0
1-278:	LOC_Os01g54560.1	PH02Gene15089.t1	0
1-279:	LOC_Os01g54570.1	PH02Gene15088.t1	2e-73
1-280:	LOC_Os01g54580.1	PH02Gene15086.t1	0
1-281:	LOC_Os01g54600.1	PH02Gene15084.t1	9e-143
1-282:	LOC_Os01g54620.1	PH02Gene15083.t1	0
1-283:	LOC_Os01g54630.1	PH02Gene15079.t1	0
1-284:	LOC_Os01g54670.1	PH02Gene15078.t1	1e-150
1-285:	LOC_Os01g54700.1	PH02Gene15076.t2	0
1-286:	LOC_Os01g54784.1	PH02Gene15072.t1	0
1-287:	LOC_Os01g54810.1	PH02Gene15071.t1	0
1-288:	LOC_Os01g54860.1	PH02Gene15069.t1	0
1-289:	LOC_Os01g54870.1	PH02Gene15068.t1	2e-128
1-290:	LOC_Os01g54880.1	PH02Gene15067.t1	2e-48
1-291:	LOC_Os01g54890.1	PH02Gene15066.t1	3e-37
1-292:	LOC_Os01g54900.1	PH02Gene17552.t1	2e-52
1-293:	LOC_Os01g54910.1	PH02Gene17553.t1	0
1-294:	LOC_Os01g54920.1	PH02Gene17554.t2	5e-86
1-295:	LOC_Os01g54930.1	PH02Gene17555.t1	0
1-296:	LOC_Os01g54969.1	PH02Gene17556.t1	1e-178
1-297:	LOC_Os01g54990.1	PH02Gene17557.t1	0
1-298:	LOC_Os01g55000.1	PH02Gene17558.t1	2e-39
1-299:	LOC_Os01g55020.4	PH02Gene17560.t1	1e-31
1-300:	LOC_Os01g55030.1	PH02Gene17561.t1	1e-88
1-301:	LOC_Os01g55050.1	PH02Gene17562.t1	0
1-302:	LOC_Os01g55070.1	PH02Gene17563.t1	0
1-303:	LOC_Os01g55094.2	PH02Gene17564.t1	0
1-304:	LOC_Os01g55100.1	PH02Gene17565.t1	4e-114
1-305:	LOC_Os01g55110.1	PH02Gene17566.t1	1e-73
1-306:	LOC_Os01g55120.1	PH02Gene17567.t1	7e-166
1-307:	LOC_Os01g55150.1	PH02Gene17568.t1	1e-130
1-308:	LOC_Os01g55160.1	PH02Gene17569.t1	8e-38
1-309:	LOC_Os01g55170.1	PH02Gene17570.t1	1e-80
1-310:	LOC_Os01g55190.1	PH02Gene17572.t1	0
1-311:	LOC_Os01g55200.1	PH02Gene17574.t1	0
1-312:	LOC_Os01g55240.1	PH02Gene17576.t1	0
1-313:	LOC_Os01g55260.1	PH02Gene17577.t1	0
1-314:	LOC_Os01g55280.1	PH02Gene17578.t1	3e-101
1-315:	LOC_Os01g55290.2	PH02Gene17579.t1	1e-167
1-316:	LOC_Os01g55300.1	PH02Gene17580.t1	0
1-317:	LOC_Os01g55320.1	PH02Gene17581.t1	1e-94
1-318:	LOC_Os01g55340.1	PH02Gene17583.t1	6e-30
1-319:	LOC_Os01g55350.1	PH02Gene17585.t1	0
1-320:	LOC_Os01g55360.1	PH02Gene17586.t1	0
1-321:	LOC_Os01g55370.1	PH02Gene17587.t1	2e-102
1-322:	LOC_Os01g55410.1	PH02Gene17589.t1	0
1-323:	LOC_Os01g55560.1	PH02Gene42652.t1	7e-124
1-324:	LOC_Os01g55650.1	PH02Gene24655.t1	0
1-325:	LOC_Os01g55700.1	PH02Gene24654.t1	0
1-326:	LOC_Os01g55720.1	PH02Gene24653.t1	7e-38
1-327:	LOC_Os01g55730.1	PH02Gene24650.t1	7e-113
1-328:	LOC_Os01g55740.1	PH02Gene24649.t1	2e-129
1-329:	LOC_Os01g55750.1	PH02Gene24648.t1	4e-125
1-330:	LOC_Os01g55770.1	PH02Gene24647.t1	1e-38
1-331:	LOC_Os01g55780.1	PH02Gene24646.t1	0
1-332:	LOC_Os01g55799.1	PH02Gene24645.t1	0
1-333:	LOC_Os01g55795.1	PH02Gene24644.t1	3e-129
1-334:	LOC_Os01g55820.1	PH02Gene24643.t1	4e-57
1-335:	LOC_Os01g55830.1	PH02Gene24642.t1	7e-68
1-336:	LOC_Os01g55860.1	PH02Gene24641.t1	0
1-337:	LOC_Os01g55870.1	PH02Gene24639.t1	0
1-338:	LOC_Os01g55890.1	PH02Gene24637.t1	2e-43
1-339:	LOC_Os01g55940.1	PH02Gene24636.t1	0
1-340:	LOC_Os01g55974.2	PH02Gene24635.t1	1e-140
1-341:	LOC_Os01g56000.1	PH02Gene24634.t1	0
1-342:	LOC_Os01g56020.1	PH02Gene24633.t1	1e-175
1-343:	LOC_Os01g56030.1	PH02Gene24632.t1	1e-57
1-344:	LOC_Os01g56050.1	PH02Gene24630.t1	0
1-345:	LOC_Os01g56080.1	PH02Gene24629.t1	4e-40
1-346:	LOC_Os01g56100.1	PH02Gene24628.t1	0
1-347:	LOC_Os01g56130.1	PH02Gene24627.t1	0
1-348:	LOC_Os01g56140.1	PH02Gene12862.t1	0
1-349:	LOC_Os01g56150.1	PH02Gene12861.t2	0
1-350:	LOC_Os01g56180.1	PH02Gene12860.t1	1e-34
1-351:	LOC_Os01g56190.1	PH02Gene12859.t1	0
1-352:	LOC_Os01g56200.1	PH02Gene12858.t1	0
1-353:	LOC_Os01g56230.1	PH02Gene12856.t1	0
1-354:	LOC_Os01g56235.1	PH02Gene12855.t1	0
1-355:	LOC_Os01g56240.1	PH02Gene12854.t1	6e-37
1-356:	LOC_Os01g56300.1	PH02Gene12853.t1	0
1-357:	LOC_Os01g56310.1	PH02Gene12852.t1	0
1-358:	LOC_Os01g56320.1	PH02Gene12851.t1	0
1-359:	LOC_Os01g56350.1	PH02Gene12845.t1	0
1-360:	LOC_Os01g56380.1	PH02Gene12843.t1	3e-74
1-361:	LOC_Os01g56390.1	PH02Gene12841.t1	0
1-362:	LOC_Os01g56400.1	PH02Gene12839.t1	2e-173
1-363:	LOC_Os01g56450.1	PH02Gene12838.t1	1e-97
1-364:	LOC_Os01g56460.1	PH02Gene12837.t1	1e-114
1-365:	LOC_Os01g56470.1	PH02Gene12836.t1	3e-86
1-366:	LOC_Os01g56490.1	PH02Gene12835.t1	0
1-367:	LOC_Os01g56510.1	PH02Gene12833.t1	0
1-368:	LOC_Os01g56520.1	PH02Gene12831.t1	8e-142
1-369:	LOC_Os01g56530.1	PH02Gene12829.t1	4e-99
1-370:	LOC_Os01g56550.1	PH02Gene12828.t1	7e-162
1-371:	LOC_Os01g56560.1	PH02Gene12827.t1	2e-138
1-372:	LOC_Os01g56570.1	PH02Gene12826.t1	1e-91
1-373:	LOC_Os01g56580.1	PH02Gene12825.t1	0
1-374:	LOC_Os01g56590.1	PH02Gene12824.t1	0
1-375:	LOC_Os01g56600.1	PH02Gene12822.t1	0
1-376:	LOC_Os01g56630.2	PH02Gene43337.t2	0
1-377:	LOC_Os01g56660.1	PH02Gene43336.t1	8e-110
1-378:	LOC_Os01g56670.1	PH02Gene43334.t1	0
1-379:	LOC_Os01g56680.1	PH02Gene43333.t1	4e-42
1-380:	LOC_Os01g56690.1	PH02Gene43332.t1	8e-73
1-381:	LOC_Os01g56764.1	PH02Gene43329.t1	0
1-382:	LOC_Os01g56780.3	PH02Gene17869.t2	8e-175
1-383:	LOC_Os01g56790.1	PH02Gene17868.t1	5e-159
1-384:	LOC_Os01g56800.2	PH02Gene17867.t2	0
1-385:	LOC_Os01g56810.1	PH02Gene17863.t1	0
1-386:	LOC_Os01g56820.1	PH02Gene17862.t4	4e-143
1-387:	LOC_Os01g56860.1	PH02Gene17861.t1	0
1-388:	LOC_Os01g56880.1	PH02Gene17860.t1	0
1-389:	LOC_Os01g56890.1	PH02Gene17858.t2	3e-89
1-390:	LOC_Os01g56910.1	PH02Gene17857.t1	0
1-391:	LOC_Os01g56930.1	PH02Gene17856.t1	0
1-392:	LOC_Os01g56940.1	PH02Gene17855.t2	0
1-393:	LOC_Os01g56960.1	PH02Gene17854.t1	1e-139
1-394:	LOC_Os01g56990.1	PH02Gene17853.t2	0
1-395:	LOC_Os01g57004.1	PH02Gene17852.t1	8e-22
1-396:	LOC_Os01g57020.1	PH02Gene17850.t1	6e-127
1-397:	LOC_Os01g57050.1	PH02Gene17849.t1	2e-38
1-398:	LOC_Os01g57066.1	PH02Gene17848.t1	0
1-399:	LOC_Os01g57073.1	PH02Gene17847.t1	0
1-400:	LOC_Os01g57100.1	PH02Gene17844.t1	1e-34
1-401:	LOC_Os01g57110.1	PH02Gene17843.t2	0
1-402:	LOC_Os01g57150.1	PH02Gene17842.t1	2e-74
1-403:	LOC_Os01g57210.1	PH02Gene17841.t1	0
1-404:	LOC_Os01g57220.2	PH02Gene17840.t1	5e-172
1-405:	LOC_Os01g57230.1	PH02Gene17839.t1	2e-57
1-406:	LOC_Os01g57240.1	PH02Gene17837.t1	9e-152
1-407:	LOC_Os01g57260.1	PH02Gene17836.t1	4e-129
1-408:	LOC_Os01g57360.1	PH02Gene17835.t1	0
1-409:	LOC_Os01g57400.1	PH02Gene17833.t1	8e-36
1-410:	LOC_Os01g57410.1	PH02Gene17832.t1	0
1-411:	LOC_Os01g57420.1	PH02Gene17831.t2	0
1-412:	LOC_Os01g57450.1	PH02Gene17830.t1	7e-129
1-413:	LOC_Os01g57460.1	PH02Gene17829.t1	4e-74
1-414:	LOC_Os01g57470.1	PH02Gene17828.t1	5e-64
1-415:	LOC_Os01g57480.1	PH02Gene17827.t1	2e-168
1-416:	LOC_Os01g57510.1	PH02Gene17826.t1	0
1-417:	LOC_Os01g57570.1	PH02Gene46745.t1	7e-137
1-418:	LOC_Os01g57580.1	PH02Gene46746.t1	1e-159
1-419:	LOC_Os01g57610.1	PH02Gene03928.t1	0
1-420:	LOC_Os01g57620.1	PH02Gene03927.t1	8e-115
1-421:	LOC_Os01g57630.1	PH02Gene03926.t1	2e-113
1-422:	LOC_Os01g57650.1	PH02Gene03925.t1	0
1-423:	LOC_Os01g57690.1	PH02Gene03924.t1	3e-88
1-424:	LOC_Os01g57720.1	PH02Gene03922.t1	0
1-425:	LOC_Os01g57730.1	PH02Gene03921.t1	0
1-426:	LOC_Os01g57770.1	PH02Gene03919.t1	4e-150
1-427:	LOC_Os01g57854.1	PH02Gene03917.t1	0
1-428:	LOC_Os01g57870.1	PH02Gene03916.t1	0
1-429:	LOC_Os01g57880.1	PH02Gene03915.t1	2e-79
1-430:	LOC_Os01g57890.1	PH02Gene03913.t1	0
1-431:	LOC_Os01g57900.1	PH02Gene03912.t1	0
1-432:	LOC_Os01g57910.1	PH02Gene03911.t1	3e-150
1-433:	LOC_Os01g58070.1	PH02Gene03906.t1	1e-41
1-434:	LOC_Os01g58114.1	PH02Gene03904.t2	0
1-435:	LOC_Os01g58130.1	PH02Gene03903.t1	3e-44
1-436:	LOC_Os01g58150.1	PH02Gene03902.t1	2e-41
1-437:	LOC_Os01g58194.1	PH02Gene03900.t1	0
1-438:	LOC_Os01g58220.1	PH02Gene03899.t1	2e-68
1-439:	LOC_Os01g58240.1	PH02Gene03897.t1	0
1-440:	LOC_Os01g58290.2	PH02Gene03896.t1	0
1-441:	LOC_Os01g58380.1	PH02Gene03895.t1	0
1-442:	LOC_Os01g58400.1	PH02Gene03892.t1	0
1-443:	LOC_Os01g58420.1	PH02Gene03889.t1	1e-93
1-444:	LOC_Os01g58470.1	PH02Gene03887.t1	4e-106
1-445:	LOC_Os01g58490.1	PH02Gene03885.t1	7e-51
1-446:	LOC_Os01g58500.1	PH02Gene03884.t1	0
1-447:	LOC_Os01g58510.1	PH02Gene03883.t1	0
1-448:	LOC_Os01g58520.1	PH02Gene03882.t1	5e-120
1-449:	LOC_Os01g58530.1	PH02Gene03881.t1	0
1-450:	LOC_Os01g58550.1	PH02Gene03880.t1	0
1-451:	LOC_Os01g58580.1	PH02Gene03878.t1	0
1-452:	LOC_Os01g58610.1	PH02Gene03877.t1	0
1-453:	LOC_Os01g58620.1	PH02Gene03875.t1	0
1-454:	LOC_Os01g58640.1	PH02Gene03873.t1	0
1-455:	LOC_Os01g58650.1	PH02Gene03872.t1	8e-29
1-456:	LOC_Os01g58680.1	PH02Gene03871.t1	0
1-457:	LOC_Os01g58700.1	PH02Gene03867.t1	0
1-458:	LOC_Os01g58730.1	PH02Gene03866.t1	0
1-459:	LOC_Os01g58740.1	PH02Gene03865.t1	0
1-460:	LOC_Os01g58750.1	PH02Gene03864.t1	0
1-461:	LOC_Os01g58760.1	PH02Gene49751.t1	2e-88
1-462:	LOC_Os01g58800.1	PH02Gene03859.t1	3e-36
1-463:	LOC_Os01g58850.1	PH02Gene03858.t1	5e-130
1-464:	LOC_Os01g58860.1	PH02Gene03857.t1	8e-54
1-465:	LOC_Os01g58890.1	PH02Gene03850.t1	8e-34
1-466:	LOC_Os01g58910.1	PH02Gene47001.t1	0
1-467:	LOC_Os01g58950.1	PH02Gene47002.t1	0
1-468:	LOC_Os01g59060.1	PH02Gene47003.t1	5e-73
1-469:	LOC_Os01g59080.1	PH02Gene47004.t1	1e-99
1-470:	LOC_Os01g59090.1	PH02Gene47006.t1	1e-159
1-471:	LOC_Os01g59100.1	PH02Gene37930.t1	1e-126
1-472:	LOC_Os01g59120.1	PH02Gene37929.t1	0
1-473:	LOC_Os01g59130.1	PH02Gene37928.t1	0
1-474:	LOC_Os01g59150.1	PH02Gene37926.t1	0
1-475:	LOC_Os01g59160.1	PH02Gene37925.t1	1e-171
1-476:	LOC_Os01g59180.1	PH02Gene37924.t1	0
1-477:	LOC_Os01g59200.1	PH02Gene37923.t1	1e-147
1-478:	LOC_Os01g59320.1	PH02Gene37922.t1	3e-61
1-479:	LOC_Os01g59340.1	PH02Gene37920.t1	0
1-480:	LOC_Os01g59350.1	PH02Gene37919.t1	0
1-481:	LOC_Os01g59360.1	PH02Gene37918.t1	0
1-482:	LOC_Os01g59410.1	PH02Gene37917.t1	3e-26
1-483:	LOC_Os01g59440.1	PH02Gene37916.t1	2e-135
1-484:	LOC_Os01g59490.1	PH02Gene37915.t1	8e-89
1-485:	LOC_Os01g59500.1	PH02Gene37914.t2	1e-103
1-486:	LOC_Os01g59510.1	PH02Gene37913.t1	0
1-487:	LOC_Os01g59520.1	PH02Gene37912.t1	9e-75
1-488:	LOC_Os01g59530.1	PH02Gene37911.t1	5e-96
1-489:	LOC_Os01g59550.1	PH02Gene03756.t1	0
1-490:	LOC_Os01g59600.1	PH02Gene03755.t1	1e-179
1-491:	LOC_Os01g59660.2	PH02Gene03750.t1	0
1-492:	LOC_Os01g59690.1	PH02Gene03747.t1	0
1-493:	LOC_Os01g59740.1	PH02Gene03745.t1	5e-100
1-494:	LOC_Os01g59750.1	PH02Gene03744.t2	1e-94
1-495:	LOC_Os01g59760.1	PH02Gene03743.t1	4e-173
1-496:	LOC_Os01g59790.1	PH02Gene03742.t1	5e-135
1-497:	LOC_Os01g59800.1	PH02Gene03741.t1	0
1-498:	LOC_Os01g59850.1	PH02Gene03740.t1	0
1-499:	LOC_Os01g59860.1	PH02Gene03739.t1	0
1-500:	LOC_Os01g59870.1	PH02Gene03738.t1	1e-69
1-501:	LOC_Os01g59880.1	PH02Gene03737.t1	3e-142
1-502:	LOC_Os01g59890.1	PH02Gene03736.t1	3e-140
1-503:	LOC_Os01g59900.1	PH02Gene03735.t1	1e-143
1-504:	LOC_Os01g59910.1	PH02Gene03734.t1	5e-139
1-505:	LOC_Os01g59920.1	PH02Gene03733.t1	0
1-506:	LOC_Os01g59930.1	PH02Gene03732.t1	0
1-507:	LOC_Os01g59950.1	PH02Gene03731.t1	3e-40
1-508:	LOC_Os01g59970.1	PH02Gene03730.t1	7e-34
1-509:	LOC_Os01g59980.1	PH02Gene03729.t1	0
1-510:	LOC_Os01g59990.1	PH02Gene03728.t1	1e-88
1-511:	LOC_Os01g60000.1	PH02Gene03727.t1	6e-139
1-512:	LOC_Os01g60010.1	PH02Gene03726.t1	0
1-513:	LOC_Os01g60020.1	PH02Gene03725.t1	3e-172
1-514:	LOC_Os01g60040.1	PH02Gene03724.t1	5e-122
1-515:	LOC_Os01g60060.1	PH02Gene03722.t1	0
1-516:	LOC_Os01g60080.1	PH02Gene03721.t1	0
1-517:	LOC_Os01g60110.1	PH02Gene03720.t1	6e-162
1-518:	LOC_Os01g60140.1	PH02Gene03716.t1	0
1-519:	LOC_Os01g60170.1	PH02Gene03714.t1	3e-99
1-520:	LOC_Os01g60190.1	PH02Gene03713.t1	0
1-521:	LOC_Os01g60200.1	PH02Gene03712.t1	1e-74
1-522:	LOC_Os01g60230.4	PH02Gene03710.t1	0
1-523:	LOC_Os01g60250.1	PH02Gene03709.t1	0
1-524:	LOC_Os01g60260.1	PH02Gene03708.t1	0
1-525:	LOC_Os01g60270.1	PH02Gene03707.t1	2e-159
1-526:	LOC_Os01g60280.1	PH02Gene03706.t1	0
1-527:	LOC_Os01g60309.1	PH02Gene03705.t1	0
1-528:	LOC_Os01g60330.1	PH02Gene03703.t1	0
1-529:	LOC_Os01g60360.1	PH02Gene03701.t1	4e-89
1-530:	LOC_Os01g60420.1	PH02Gene03700.t1	3e-175
1-531:	LOC_Os01g60440.1	PH02Gene03699.t1	0
1-532:	LOC_Os01g60450.1	PH02Gene03697.t1	0
1-533:	LOC_Os01g60490.1	PH02Gene03694.t1	5e-116
1-534:	LOC_Os01g60520.1	PH02Gene03693.t1	2e-120
1-535:	LOC_Os01g60540.1	PH02Gene03692.t1	3e-49
1-536:	LOC_Os01g60650.1	PH02Gene03690.t1	2e-173
1-537:	LOC_Os01g60660.1	PH02Gene03689.t1	0
1-538:	LOC_Os01g60670.1	PH02Gene03688.t1	0
1-539:	LOC_Os01g60700.1	PH02Gene03687.t3	0
1-540:	LOC_Os01g60730.1	PH02Gene03685.t1	1e-44
1-541:	LOC_Os01g60740.1	PH02Gene03684.t1	1e-60
1-542:	LOC_Os01g60770.1	PH02Gene03683.t1	5e-174
1-543:	LOC_Os01g60780.1	PH02Gene03682.t1	5e-92
1-544:	LOC_Os01g60790.1	PH02Gene03681.t1	2e-63
1-545:	LOC_Os01g60800.1	PH02Gene03680.t1	6e-172
1-546:	LOC_Os01g60810.1	PH02Gene03679.t1	0
1-547:	LOC_Os01g60830.1	PH02Gene03678.t1	1e-97
1-548:	LOC_Os01g60850.1	PH02Gene03677.t1	0
1-549:	LOC_Os01g60860.1	PH02Gene03675.t1	0
1-550:	LOC_Os01g60900.1	PH02Gene03673.t2	2e-54
1-551:	LOC_Os01g60910.1	PH02Gene03672.t1	0
1-552:	LOC_Os01g60930.1	PH02Gene03670.t1	9e-36
1-553:	LOC_Os01g60940.1	PH02Gene03668.t1	6e-71
1-554:	LOC_Os01g60960.1	PH02Gene03666.t1	8e-121
1-555:	LOC_Os01g61010.1	PH02Gene03665.t1	0
1-556:	LOC_Os01g61020.1	PH02Gene48736.t1	5e-153
1-557:	LOC_Os01g61030.1	PH02Gene48735.t1	0
1-558:	LOC_Os01g61044.1	PH02Gene48734.t1	0
1-559:	LOC_Os01g61060.1	PH02Gene03663.t1	2e-55
1-560:	LOC_Os01g61070.1	PH02Gene03661.t1	3e-43
1-561:	LOC_Os01g61080.1	PH02Gene03660.t1	0
1-562:	LOC_Os01g61120.1	PH02Gene03658.t1	0
1-563:	LOC_Os01g61150.1	PH02Gene03657.t1	0
1-564:	LOC_Os01g61160.1	PH02Gene03656.t1	0
1-565:	LOC_Os01g61170.1	PH02Gene03655.t1	6e-101
1-566:	LOC_Os01g61180.1	PH02Gene03654.t1	0
1-567:	LOC_Os01g61210.1	PH02Gene03652.t1	1e-66
1-568:	LOC_Os01g61230.1	PH02Gene03651.t1	0
1-569:	LOC_Os01g61240.1	PH02Gene03650.t1	3e-130
1-570:	LOC_Os01g61250.1	PH02Gene03649.t1	6e-85
1-571:	LOC_Os01g61310.1	PH02Gene03648.t1	6e-91
1-572:	LOC_Os01g61320.1	PH02Gene03647.t1	8e-110
1-573:	LOC_Os01g61330.1	PH02Gene03646.t1	0
1-574:	LOC_Os01g61350.1	PH02Gene03645.t1	9e-134
1-575:	LOC_Os01g61370.1	PH02Gene03644.t1	1e-130
1-576:	LOC_Os01g61390.1	PH02Gene03643.t1	0
1-577:	LOC_Os01g61400.1	PH02Gene03642.t1	0
1-578:	LOC_Os01g61410.1	PH02Gene03641.t1	0
1-579:	LOC_Os01g61420.1	PH02Gene03640.t1	0
1-580:	LOC_Os01g61430.1	PH02Gene42566.t1	2e-39
1-581:	LOC_Os01g61440.1	PH02Gene42567.t1	6e-173
1-582:	LOC_Os01g61460.1	PH02Gene42568.t1	0
1-583:	LOC_Os01g61480.1	PH02Gene23845.t1	8e-51
1-584:	LOC_Os01g61500.1	PH02Gene23843.t1	4e-79
1-585:	LOC_Os01g61510.1	PH02Gene23841.t1	0
1-586:	LOC_Os01g61570.1	PH02Gene23839.t1	2e-115
1-587:	LOC_Os01g61580.3	PH02Gene23838.t1	4e-127
1-588:	LOC_Os01g61590.1	PH02Gene23837.t1	0
1-589:	LOC_Os01g61610.1	PH02Gene23836.t1	2e-163
1-590:	LOC_Os01g61620.1	PH02Gene23834.t1	0
1-591:	LOC_Os01g61640.1	PH02Gene23833.t1	0
1-592:	LOC_Os01g61670.1	PH02Gene23832.t1	1e-113
1-593:	LOC_Os01g61690.1	PH02Gene23831.t1	0
1-594:	LOC_Os01g61710.2	PH02Gene23830.t1	0
1-595:	LOC_Os01g61720.1	PH02Gene23829.t1	0
1-596:	LOC_Os01g61760.1	PH02Gene23828.t2	0
1-597:	LOC_Os01g61780.1	PH02Gene23827.t1	0
1-598:	LOC_Os01g61810.2	PH02Gene23826.t2	9e-47
1-599:	LOC_Os01g61814.1	PH02Gene23825.t1	3e-98
1-600:	LOC_Os01g61830.1	PH02Gene23823.t1	0
1-601:	LOC_Os01g61860.1	PH02Gene23822.t1	0
1-602:	LOC_Os01g61880.1	PH02Gene23821.t1	0
1-603:	LOC_Os01g61900.1	PH02Gene23819.t1	3e-123
1-604:	LOC_Os01g61910.1	PH02Gene23817.t3	0
1-605:	LOC_Os01g61920.1	PH02Gene23815.t1	3e-69
1-606:	LOC_Os01g61930.1	PH02Gene23814.t1	0
1-607:	LOC_Os01g61960.1	PH02Gene23812.t1	8e-71
1-608:	LOC_Os01g61990.1	PH02Gene23811.t1	0
1-609:	LOC_Os01g62000.1	PH02Gene23810.t1	8e-60
1-610:	LOC_Os01g62010.1	PH02Gene23808.t1	2e-94
1-611:	LOC_Os01g62060.1	PH02Gene49266.t1	2e-40
1-612:	LOC_Os01g62130.1	PH02Gene32595.t1	3e-85
1-613:	LOC_Os01g62160.1	PH02Gene32597.t2	0
1-614:	LOC_Os01g62200.1	PH02Gene32599.t1	3e-173
1-615:	LOC_Os01g62210.1	PH02Gene32600.t1	1e-112
1-616:	LOC_Os01g62244.1	PH02Gene32602.t1	9e-111
1-617:	LOC_Os01g62260.1	PH02Gene32603.t1	2e-92
1-618:	LOC_Os01g62290.1	PH02Gene32604.t1	0
1-619:	LOC_Os01g62300.1	PH02Gene32605.t1	0
1-620:	LOC_Os01g62310.1	PH02Gene32607.t1	2e-62
1-621:	LOC_Os01g62350.1	PH02Gene32609.t1	4e-67
1-622:	LOC_Os01g62360.1	PH02Gene32611.t1	2e-53
1-623:	LOC_Os01g62370.1	PH02Gene32612.t1	5e-133
1-624:	LOC_Os01g62380.2	PH02Gene32613.t1	0
1-625:	LOC_Os01g62390.1	PH02Gene32614.t1	0
1-626:	LOC_Os01g62410.1	PH02Gene32617.t1	0
1-627:	LOC_Os01g62430.2	PH02Gene32618.t1	6e-78
1-628:	LOC_Os01g62460.2	PH02Gene32619.t1	0
1-629:	LOC_Os01g62480.1	PH02Gene32621.t1	0
1-630:	LOC_Os01g62500.1	PH02Gene45332.t1	0
1-631:	LOC_Os01g62510.1	PH02Gene45331.t1	1e-34
1-632:	LOC_Os01g62605.1	PH02Gene11437.t1	1e-26
1-633:	LOC_Os01g62610.1	PH02Gene11436.t1	1e-100
1-634:	LOC_Os01g62620.1	PH02Gene11435.t1	0
1-635:	LOC_Os01g62630.1	PH02Gene11434.t1	0
1-636:	LOC_Os01g62640.1	PH02Gene11432.t1	1e-49
1-637:	LOC_Os01g62650.1	PH02Gene11431.t1	0
1-638:	LOC_Os01g62660.1	PH02Gene11430.t1	4e-60
1-639:	LOC_Os01g62670.1	PH02Gene11429.t1	0
1-640:	LOC_Os01g62780.1	PH02Gene11428.t1	1e-135
1-641:	LOC_Os01g62800.1	PH02Gene11425.t2	0
1-642:	LOC_Os01g62810.1	PH02Gene11424.t2	0
1-643:	LOC_Os01g62820.1	PH02Gene11423.t2	0
1-644:	LOC_Os01g62830.1	PH02Gene11422.t1	8e-26
1-645:	LOC_Os01g62840.1	PH02Gene11421.t1	0
1-646:	LOC_Os01g62850.1	PH02Gene11420.t1	2e-90
1-647:	LOC_Os01g62860.1	PH02Gene11418.t1	3e-26
1-648:	LOC_Os01g62870.2	PH02Gene11417.t1	1e-110
1-649:	LOC_Os01g62890.1	PH02Gene11416.t1	2e-136
1-650:	LOC_Os01g62900.1	PH02Gene11414.t1	0
1-651:	LOC_Os01g62910.1	PH02Gene11413.t1	7e-141
1-652:	LOC_Os01g62920.1	PH02Gene11412.t1	0
1-653:	LOC_Os01g62950.1	PH02Gene11411.t1	1e-119
1-654:	LOC_Os01g62980.1	PH02Gene11409.t1	2e-64
1-655:	LOC_Os01g62990.1	PH02Gene11408.t1	0
1-656:	LOC_Os01g63050.1	PH02Gene11406.t2	5e-169
1-657:	LOC_Os01g63060.1	PH02Gene11405.t1	0
1-658:	LOC_Os01g63150.1	PH02Gene11404.t1	1e-101
1-659:	LOC_Os01g63160.1	PH02Gene11403.t1	0
1-660:	LOC_Os01g63190.1	PH02Gene11402.t1	0
1-661:	LOC_Os01g63210.1	PH02Gene11401.t1	1e-119
1-662:	LOC_Os01g63230.1	PH02Gene11400.t1	0
1-663:	LOC_Os01g63240.1	PH02Gene11399.t1	2e-29
1-664:	LOC_Os01g63250.1	PH02Gene11398.t1	0
1-665:	LOC_Os01g63260.1	PH02Gene11396.t1	5e-126
1-666:	LOC_Os01g63270.1	PH02Gene11395.t1	0
1-667:	LOC_Os01g63290.1	PH02Gene11393.t1	0
1-668:	LOC_Os01g63310.1	PH02Gene11391.t1	0
1-669:	LOC_Os01g63354.1	PH02Gene11390.t3	0
1-670:	LOC_Os01g63400.1	PH02Gene11389.t1	2e-120
1-671:	LOC_Os01g63420.1	PH02Gene11388.t1	0
1-672:	LOC_Os01g63460.1	PH02Gene11386.t1	9e-148
1-673:	LOC_Os01g63480.1	PH02Gene11385.t1	0
1-674:	LOC_Os01g63500.1	PH02Gene11384.t1	1e-42
1-675:	LOC_Os01g63510.1	PH02Gene11383.t1	1e-134
1-676:	LOC_Os01g63580.1	PH02Gene11382.t1	0
1-677:	LOC_Os01g63620.1	PH02Gene37519.t1	0
1-678:	LOC_Os01g63680.1	PH02Gene37520.t1	4e-141
1-679:	LOC_Os01g63690.1	PH02Gene37521.t1	0
1-680:	LOC_Os01g63710.3	PH02Gene37522.t1	0
1-681:	LOC_Os01g63770.1	PH02Gene37523.t1	0
1-682:	LOC_Os01g63780.1	PH02Gene37524.t1	5e-149
1-683:	LOC_Os01g63790.1	PH02Gene37525.t1	2e-63
1-684:	LOC_Os01g63800.1	PH02Gene37526.t1	5e-101
1-685:	LOC_Os01g63810.1	PH02Gene37527.t1	4e-90
1-686:	LOC_Os01g63820.1	PH02Gene37528.t1	0
1-687:	LOC_Os01g63830.1	PH02Gene37529.t1	8e-168
1-688:	LOC_Os01g63840.1	PH02Gene37530.t1	6e-175
1-689:	LOC_Os01g63854.1	PH02Gene37531.t1	0
1-690:	LOC_Os01g63870.1	PH02Gene37535.t1	0
1-691:	LOC_Os01g63880.1	PH02Gene37536.t1	0
1-692:	LOC_Os01g63890.1	PH02Gene37537.t1	2e-105
1-693:	LOC_Os01g63900.1	PH02Gene37538.t1	1e-116
1-694:	LOC_Os01g63910.1	PH02Gene37539.t1	0
1-695:	LOC_Os01g63930.1	PH02Gene42493.t1	0
1-696:	LOC_Os01g63940.1	PH02Gene33155.t1	3e-103
1-697:	LOC_Os01g63950.1	PH02Gene33154.t1	0
1-698:	LOC_Os01g63980.1	PH02Gene33153.t1	2e-176
1-699:	LOC_Os01g63990.1	PH02Gene33152.t2	0
1-700:	LOC_Os01g64000.1	PH02Gene33151.t1	1e-119
1-701:	LOC_Os01g64010.1	PH02Gene33149.t1	4e-96
1-702:	LOC_Os01g64020.1	PH02Gene33148.t1	0
1-703:	LOC_Os01g64030.1	PH02Gene33147.t1	0
1-704:	LOC_Os01g64100.1	PH02Gene33146.t1	1e-51
1-705:	LOC_Os01g64110.1	PH02Gene33145.t1	0
1-706:	LOC_Os01g64120.1	PH02Gene33144.t1	3e-70
1-707:	LOC_Os01g64170.1	PH02Gene33143.t1	0
1-708:	LOC_Os01g64250.1	PH02Gene33142.t1	0
1-709:	LOC_Os01g64270.1	PH02Gene33141.t1	2e-97
1-710:	LOC_Os01g64280.1	PH02Gene33140.t1	0
1-711:	LOC_Os01g64300.1	PH02Gene33139.t1	2e-98
1-712:	LOC_Os01g64310.1	PH02Gene33138.t1	1e-114
1-713:	LOC_Os01g64360.1	PH02Gene33136.t1	3e-97
1-714:	LOC_Os01g64370.1	PH02Gene33135.t1	8e-149
1-715:	LOC_Os01g64410.1	PH02Gene38179.t1	5e-118
1-716:	LOC_Os01g64430.1	PH02Gene38180.t1	2e-54
1-717:	LOC_Os01g64450.1	PH02Gene38181.t1	2e-111
1-718:	LOC_Os01g64480.1	PH02Gene38184.t1	2e-50
1-719:	LOC_Os01g64520.1	PH02Gene38186.t1	1e-164
1-720:	LOC_Os01g64540.1	PH02Gene38188.t1	0
1-721:	LOC_Os01g64560.1	PH02Gene38189.t1	0
1-722:	LOC_Os01g64590.1	PH02Gene38190.t1	0
1-723:	LOC_Os01g64630.1	PH02Gene38192.t1	0
1-724:	LOC_Os01g64650.1	PH02Gene38193.t1	2e-130
1-725:	LOC_Os01g64660.1	PH02Gene38194.t1	0
1-726:	LOC_Os01g64680.1	PH02Gene38195.t1	2e-59
1-727:	LOC_Os01g64690.1	PH02Gene38196.t1	1e-64
1-728:	LOC_Os01g64700.2	PH02Gene38198.t1	0
1-729:	LOC_Os01g64720.1	PH02Gene38199.t2	0
1-730:	LOC_Os01g64730.1	PH02Gene38200.t1	4e-111
1-731:	LOC_Os01g64750.1	PH02Gene22329.t1	0
1-732:	LOC_Os01g64760.1	PH02Gene22324.t1	2e-164
1-733:	LOC_Os01g64770.1	PH02Gene22323.t1	0
1-734:	LOC_Os01g64780.1	PH02Gene22322.t3	2e-179
1-735:	LOC_Os01g64790.1	PH02Gene22321.t1	1e-124
1-736:	LOC_Os01g64810.1	PH02Gene22320.t1	0
1-737:	LOC_Os01g64820.1	PH02Gene22319.t1	0
1-738:	LOC_Os01g64850.1	PH02Gene22318.t1	0
1-739:	LOC_Os01g64870.1	PH02Gene22317.t1	0
1-740:	LOC_Os01g64890.1	PH02Gene22316.t1	0
1-741:	LOC_Os01g64900.1	PH02Gene22315.t1	0
1-742:	LOC_Os01g64920.1	PH02Gene22314.t1	0
1-743:	LOC_Os01g64960.1	PH02Gene22313.t1	4e-141
1-744:	LOC_Os01g64970.1	PH02Gene22312.t1	0
1-745:	LOC_Os01g64980.1	PH02Gene22311.t8	0
1-746:	LOC_Os01g64990.1	PH02Gene22306.t1	2e-35
1-747:	LOC_Os01g65000.1	PH02Gene22305.t1	0
1-748:	LOC_Os01g65070.1	PH02Gene22304.t1	9e-79
1-749:	LOC_Os01g65080.1	PH02Gene22302.t1	0
1-750:	LOC_Os01g65090.1	PH02Gene22301.t1	0
1-751:	LOC_Os01g65100.3	PH02Gene22300.t1	0
1-752:	LOC_Os01g65220.1	PH02Gene27849.t1	0
1-753:	LOC_Os01g65230.1	PH02Gene27848.t1	0
1-754:	LOC_Os01g65260.1	PH02Gene27847.t1	0
1-755:	LOC_Os01g65310.1	PH02Gene27845.t1	0
1-756:	LOC_Os01g65320.1	PH02Gene27844.t1	0
1-757:	LOC_Os01g65330.1	PH02Gene27843.t1	0
1-758:	LOC_Os01g65350.1	PH02Gene27842.t1	0
1-759:	LOC_Os01g65370.1	PH02Gene27841.t1	2e-148
1-760:	LOC_Os01g65380.1	PH02Gene27840.t1	0
1-761:	LOC_Os01g65400.4	PH02Gene27839.t6	2e-179
1-762:	LOC_Os01g65410.1	PH02Gene27836.t1	0
1-763:	LOC_Os01g65420.1	PH02Gene27835.t1	1e-150
1-764:	LOC_Os01g65450.1	PH02Gene27834.t1	2e-147
1-765:	LOC_Os01g65460.1	PH02Gene27833.t1	0
1-766:	LOC_Os01g65480.1	PH02Gene07840.t1	0
1-767:	LOC_Os01g65490.1	PH02Gene07841.t1	0
1-768:	LOC_Os01g65500.1	PH02Gene07842.t1	0
1-769:	LOC_Os01g65510.1	PH02Gene07843.t1	0
1-770:	LOC_Os01g65520.1	PH02Gene07844.t1	0
1-771:	LOC_Os01g65530.1	PH02Gene07845.t1	4e-54
1-772:	LOC_Os01g65550.1	PH02Gene07846.t1	0
1-773:	LOC_Os01g65580.1	PH02Gene07847.t1	0
1-774:	LOC_Os01g65590.1	PH02Gene07848.t1	0
1-775:	LOC_Os01g65600.1	PH02Gene07849.t1	0
1-776:	LOC_Os01g65620.1	PH02Gene07851.t1	2e-52
1-777:	LOC_Os01g65650.1	PH02Gene07853.t1	0
1-778:	LOC_Os01g65660.1	PH02Gene07854.t1	0
1-779:	LOC_Os01g65680.1	PH02Gene07855.t1	4e-164
1-780:	LOC_Os01g65720.1	PH02Gene07856.t1	0
1-781:	LOC_Os01g65730.1	PH02Gene07857.t1	1e-165
1-782:	LOC_Os01g65780.1	PH02Gene07859.t3	0
1-783:	LOC_Os01g65790.1	PH02Gene07860.t1	0
1-784:	LOC_Os01g65800.1	PH02Gene07861.t1	0
1-785:	LOC_Os01g65830.1	PH02Gene07862.t1	0
1-786:	LOC_Os01g65840.1	PH02Gene07863.t1	0
1-787:	LOC_Os01g65860.1	PH02Gene07865.t1	0
1-788:	LOC_Os01g65880.1	PH02Gene07867.t1	1e-155
1-789:	LOC_Os01g65890.1	PH02Gene07868.t2	0
1-790:	LOC_Os01g65900.1	PH02Gene07869.t1	0
1-791:	LOC_Os01g65920.1	PH02Gene07872.t3	0
1-792:	LOC_Os01g65940.1	PH02Gene07873.t1	0
1-793:	LOC_Os01g65986.1	PH02Gene07874.t1	7e-151
1-794:	LOC_Os01g65992.1	PH02Gene07875.t1	8e-129
1-795:	LOC_Os01g66000.1	PH02Gene07876.t2	3e-83
1-796:	LOC_Os01g66010.1	PH02Gene07877.t1	0
1-797:	LOC_Os01g66020.1	PH02Gene07878.t1	0
1-798:	LOC_Os01g66030.1	PH02Gene07879.t1	1e-146
1-799:	LOC_Os01g66050.1	PH02Gene07880.t1	2e-114
1-800:	LOC_Os01g66100.1	PH02Gene07881.t1	0
1-801:	LOC_Os01g66110.1	PH02Gene07882.t1	0
1-802:	LOC_Os01g66120.1	PH02Gene07883.t1	4e-177
1-803:	LOC_Os01g66130.1	PH02Gene07884.t2	0
1-804:	LOC_Os01g66140.1	PH02Gene07885.t3	0
1-805:	LOC_Os01g66150.1	PH02Gene07887.t1	9e-104
1-806:	LOC_Os01g66160.1	PH02Gene07888.t1	0
1-807:	LOC_Os01g66170.1	PH02Gene07889.t1	0
1-808:	LOC_Os01g66180.1	PH02Gene07891.t1	1e-53
1-809:	LOC_Os01g66190.1	PH02Gene07892.t1	0
1-810:	LOC_Os01g66200.1	PH02Gene07893.t1	0
1-811:	LOC_Os01g66240.1	PH02Gene07894.t1	0
1-812:	LOC_Os01g66250.1	PH02Gene07895.t1	0
1-813:	LOC_Os01g66280.1	PH02Gene07897.t1	0
1-814:	LOC_Os01g66290.1	PH02Gene07900.t1	2e-142
1-815:	LOC_Os01g66300.1	PH02Gene07901.t1	0
1-816:	LOC_Os01g66330.1	PH02Gene07902.t1	0
1-817:	LOC_Os01g66350.1	PH02Gene07904.t1	0
1-818:	LOC_Os01g66360.1	PH02Gene07905.t2	2e-162
1-819:	LOC_Os01g66379.1	PH02Gene07906.t2	1e-124
1-820:	LOC_Os01g66420.1	PH02Gene07907.t2	2e-146
1-821:	LOC_Os01g66490.1	PH02Gene07908.t1	3e-173
1-822:	LOC_Os01g66500.1	PH02Gene07909.t1	0
1-823:	LOC_Os01g66520.1	PH02Gene07912.t1	2e-99
1-824:	LOC_Os01g66530.1	PH02Gene07914.t1	2e-28
1-825:	LOC_Os01g66544.1	PH02Gene07916.t1	2e-26
1-826:	LOC_Os01g66560.1	PH02Gene07919.t1	0
1-827:	LOC_Os01g66580.1	PH02Gene07921.t1	2e-62
1-828:	LOC_Os01g66590.1	PH02Gene07923.t1	4e-145
1-829:	LOC_Os01g66600.1	PH02Gene07924.t1	5e-126
1-830:	LOC_Os01g66610.1	PH02Gene48601.t1	0
1-831:	LOC_Os01g66690.1	PH02Gene27104.t1	0
1-832:	LOC_Os01g66700.1	PH02Gene27106.t1	6e-33
1-833:	LOC_Os01g66710.1	PH02Gene27107.t1	0
1-834:	LOC_Os01g66860.2	PH02Gene27111.t1	0
1-835:	LOC_Os01g66900.1	PH02Gene27117.t1	2e-44
1-836:	LOC_Os01g67000.1	PH02Gene27120.t1	0
1-837:	LOC_Os01g67090.1	PH02Gene27127.t1	0
1-838:	LOC_Os01g67100.1	PH02Gene27129.t1	0
1-839:	LOC_Os01g67120.1	PH02Gene27130.t1	0
1-840:	LOC_Os01g67134.1	PH02Gene29817.t1	0
1-841:	LOC_Os01g67170.1	PH02Gene29818.t1	0
1-842:	LOC_Os01g67180.1	PH02Gene29819.t1	6e-116
1-843:	LOC_Os01g67210.1	PH02Gene29821.t1	0
1-844:	LOC_Os01g67240.1	PH02Gene29822.t1	0
1-845:	LOC_Os01g67250.1	PH02Gene29823.t1	0
1-846:	LOC_Os01g67290.1	PH02Gene29824.t2	0
1-847:	LOC_Os01g67300.1	PH02Gene29825.t1	3e-24
1-848:	LOC_Os01g67310.1	PH02Gene29826.t1	2e-54
1-849:	LOC_Os01g67330.1	PH02Gene29828.t2	0
1-850:	LOC_Os01g67340.1	PH02Gene29829.t2	0
1-851:	LOC_Os01g67360.1	PH02Gene29830.t1	0
1-852:	LOC_Os01g67370.1	PH02Gene29831.t1	0
1-853:	LOC_Os01g67390.1	PH02Gene29832.t1	4e-171
1-854:	LOC_Os01g67410.1	PH02Gene29833.t1	0
1-855:	LOC_Os01g67420.1	PH02Gene29834.t1	0
1-856:	LOC_Os01g67430.1	PH02Gene29835.t1	0
1-857:	LOC_Os01g67480.1	PH02Gene29836.t1	2e-166
1-858:	LOC_Os01g67500.1	PH02Gene29837.t1	0
1-859:	LOC_Os01g67510.1	PH02Gene29838.t1	0
1-860:	LOC_Os01g67530.1	PH02Gene45698.t1	0
1-861:	LOC_Os01g67550.1	PH02Gene45699.t1	0
1-862:	LOC_Os01g67560.2	PH02Gene45700.t2	4e-89
1-863:	LOC_Os01g67580.1	PH02Gene45702.t1	0
1-864:	LOC_Os01g67590.1	PH02Gene45703.t1	0
1-865:	LOC_Os01g67600.1	PH02Gene45704.t1	0
1-866:	LOC_Os01g67630.1	PH02Gene45705.t1	0
1-867:	LOC_Os01g67650.1	PH02Gene45706.t1	0
1-868:	LOC_Os01g67720.1	PH02Gene13614.t1	0
1-869:	LOC_Os01g67740.1	PH02Gene13613.t1	0
1-870:	LOC_Os01g67770.1	PH02Gene13612.t1	0
1-871:	LOC_Os01g67810.1	PH02Gene13611.t1	3e-92
1-872:	LOC_Os01g67830.1	PH02Gene13610.t1	0
1-873:	LOC_Os01g67850.1	PH02Gene13609.t1	9e-176
1-874:	LOC_Os01g67860.1	PH02Gene13607.t1	0
1-875:	LOC_Os01g67870.1	PH02Gene13605.t1	0
1-876:	LOC_Os01g67880.1	PH02Gene13604.t1	0
1-877:	LOC_Os01g67920.1	PH02Gene13602.t1	0
1-878:	LOC_Os01g67950.1	PH02Gene13601.t1	1e-99
1-879:	LOC_Os01g67970.1	PH02Gene13600.t1	0
1-880:	LOC_Os01g67980.1	PH02Gene13599.t1	6e-140
1-881:	LOC_Os01g68000.1	PH02Gene13598.t1	0
1-882:	LOC_Os01g68010.1	PH02Gene13597.t1	6e-78
1-883:	LOC_Os01g68020.1	PH02Gene13595.t1	0
1-884:	LOC_Os01g68040.1	PH02Gene13594.t1	0
1-885:	LOC_Os01g68050.2	PH02Gene13592.t1	0
1-886:	LOC_Os01g68060.1	PH02Gene13591.t1	0
1-887:	LOC_Os01g68070.1	PH02Gene13589.t1	0
1-888:	LOC_Os01g68120.1	PH02Gene13588.t2	0
1-889:	LOC_Os01g68140.1	PH02Gene13586.t1	0
1-890:	LOC_Os01g68300.1	PH02Gene13580.t1	8e-23
1-891:	LOC_Os01g68320.1	PH02Gene13579.t1	0
1-892:	LOC_Os01g68324.3	PH02Gene13578.t1	0
1-893:	LOC_Os01g68330.1	PH02Gene13577.t1	7e-142
1-894:	LOC_Os01g68380.1	PH02Gene13576.t1	0
1-895:	LOC_Os01g68390.1	PH02Gene13575.t1	0
1-896:	LOC_Os01g68420.1	PH02Gene13574.t1	2e-29
1-897:	LOC_Os01g68440.1	PH02Gene13573.t2	0
1-898:	LOC_Os01g68470.1	PH02Gene13572.t1	4e-60
1-899:	LOC_Os01g68480.1	PH02Gene13571.t1	2e-105
1-900:	LOC_Os01g68490.1	PH02Gene13570.t1	1e-61
1-901:	LOC_Os01g68500.1	PH02Gene13569.t1	4e-80
1-902:	LOC_Os01g68510.1	PH02Gene04919.t1	2e-37
1-903:	LOC_Os01g68524.1	PH02Gene04918.t3	0
1-904:	LOC_Os01g68540.1	PH02Gene04917.t1	2e-137
1-905:	LOC_Os01g68560.1	PH02Gene04916.t1	3e-85
1-906:	LOC_Os01g68570.1	PH02Gene04915.t1	6e-78
1-907:	LOC_Os01g68580.1	PH02Gene04914.t1	1e-25
1-908:	LOC_Os01g68598.2	PH02Gene04912.t1	2e-67
1-909:	LOC_Os01g68620.1	PH02Gene04911.t1	0
1-910:	LOC_Os01g68630.1	PH02Gene04910.t1	0
1-911:	LOC_Os01g68650.1	PH02Gene04909.t1	7e-114
1-912:	LOC_Os01g68660.1	PH02Gene04908.t1	2e-59
1-913:	LOC_Os01g68680.1	PH02Gene04907.t1	0
1-914:	LOC_Os01g68700.1	PH02Gene04905.t1	0
1-915:	LOC_Os01g68710.1	PH02Gene48265.t1	6e-84
1-916:	LOC_Os01g68750.1	PH02Gene48261.t1	0
1-917:	LOC_Os01g68760.1	PH02Gene48260.t1	0
1-918:	LOC_Os01g68770.1	PH02Gene42366.t1	1e-106
1-919:	LOC_Os01g68800.1	PH02Gene42367.t1	3e-24
1-920:	LOC_Os01g68810.1	PH02Gene42368.t1	0
1-921:	LOC_Os01g68830.1	PH02Gene42369.t1	0
1-922:	LOC_Os01g68840.1	PH02Gene42370.t1	8e-45
1-923:	LOC_Os01g68860.1	PH02Gene42371.t1	0
1-924:	LOC_Os01g68870.2	PH02Gene42372.t1	0
1-925:	LOC_Os01g68890.1	PH02Gene42373.t1	2e-56
1-926:	LOC_Os01g68900.1	PH02Gene42374.t1	1e-63
1-927:	LOC_Os01g68930.1	PH02Gene42375.t1	6e-177
1-928:	LOC_Os01g68940.1	PH02Gene42376.t1	2e-57
1-929:	LOC_Os01g68960.1	PH02Gene42378.t1	6e-59
1-930:	LOC_Os01g68970.2	PH02Gene42379.t1	3e-27
1-931:	LOC_Os01g69030.1	PH02Gene07232.t1	0
1-932:	LOC_Os01g69040.1	PH02Gene07234.t1	2e-91
1-933:	LOC_Os01g69050.1	PH02Gene07235.t1	0
1-934:	LOC_Os01g69070.1	PH02Gene07236.t1	0
1-935:	LOC_Os01g69080.1	PH02Gene07237.t1	0
1-936:	LOC_Os01g69090.1	PH02Gene07238.t1	0
1-937:	LOC_Os01g69100.1	PH02Gene07239.t1	3e-130
1-938:	LOC_Os01g69110.1	PH02Gene07240.t3	1e-31
1-939:	LOC_Os01g69120.1	PH02Gene07241.t1	0
1-940:	LOC_Os01g69130.1	PH02Gene07242.t1	0
1-941:	LOC_Os01g69140.1	PH02Gene07244.t1	0
1-942:	LOC_Os01g69160.1	PH02Gene07245.t1	0
1-943:	LOC_Os01g69210.1	PH02Gene07246.t1	0
1-944:	LOC_Os01g69230.1	PH02Gene07247.t1	0
1-945:	LOC_Os01g69240.1	PH02Gene07248.t1	0
1-946:	LOC_Os01g69250.1	PH02Gene07249.t1	9e-125
1-947:	LOC_Os01g69270.1	PH02Gene07250.t1	0
1-948:	LOC_Os01g69290.1	PH02Gene07252.t1	1e-129
1-949:	LOC_Os01g69830.1	PH02Gene07253.t1	3e-130
1-950:	LOC_Os01g69840.1	PH02Gene07254.t1	4e-22
1-951:	LOC_Os01g69850.1	PH02Gene07255.t1	6e-91
1-952:	LOC_Os01g69900.1	PH02Gene07257.t1	0
1-953:	LOC_Os01g69910.3	PH02Gene07259.t1	0
1-954:	LOC_Os01g69920.1	PH02Gene07260.t1	0
1-955:	LOC_Os01g69930.1	PH02Gene07261.t1	0
1-956:	LOC_Os01g69940.1	PH02Gene07262.t1	0
1-957:	LOC_Os01g69950.1	PH02Gene07263.t1	4e-114
1-958:	LOC_Os01g69970.1	PH02Gene07264.t1	0
1-959:	LOC_Os01g69990.1	PH02Gene07268.t2	0
1-960:	LOC_Os01g70010.1	PH02Gene07269.t1	9e-163
1-961:	LOC_Os01g70020.1	PH02Gene07271.t1	0
1-962:	LOC_Os01g70060.1	PH02Gene07272.t1	0
1-963:	LOC_Os01g70100.1	PH02Gene07273.t1	0
1-964:	LOC_Os01g70110.1	PH02Gene07274.t1	2e-82
1-965:	LOC_Os01g70130.1	PH02Gene07275.t1	0
1-966:	LOC_Os01g70140.1	PH02Gene07277.t1	1e-129
1-967:	LOC_Os01g70160.1	PH02Gene07279.t1	7e-157
1-968:	LOC_Os01g70170.1	PH02Gene07280.t1	0
1-969:	LOC_Os01g70180.1	PH02Gene07281.t1	0
1-970:	LOC_Os01g70190.1	PH02Gene07282.t1	0
1-971:	LOC_Os01g70210.1	PH02Gene07284.t3	4e-118
1-972:	LOC_Os01g70220.1	PH02Gene07287.t1	0
1-973:	LOC_Os01g70230.1	PH02Gene07288.t1	3e-79
1-974:	LOC_Os01g70240.1	PH02Gene07289.t1	2e-69
1-975:	LOC_Os01g70250.1	PH02Gene07290.t1	0
1-976:	LOC_Os01g70260.1	PH02Gene07291.t1	0
1-977:	LOC_Os01g70270.1	PH02Gene07292.t1	0
1-978:	LOC_Os01g70310.1	PH02Gene07293.t1	2e-179
1-979:	LOC_Os01g70320.1	PH02Gene07294.t1	0
1-980:	LOC_Os01g70330.1	PH02Gene07295.t1	0
1-981:	LOC_Os01g70340.1	PH02Gene07296.t1	3e-63
1-982:	LOC_Os01g70360.1	PH02Gene07297.t1	0
1-983:	LOC_Os01g70390.1	PH02Gene14221.t1	0
1-984:	LOC_Os01g70410.1	PH02Gene14222.t1	0
1-985:	LOC_Os01g70430.1	PH02Gene14223.t2	0
1-986:	LOC_Os01g70470.1	PH02Gene14224.t1	8e-85
1-987:	LOC_Os01g70500.1	PH02Gene14225.t1	7e-76
1-988:	LOC_Os01g70520.1	PH02Gene14226.t1	0
1-989:	LOC_Os01g70525.1	PH02Gene14227.t1	5e-146
1-990:	LOC_Os01g70550.1	PH02Gene14228.t1	0
1-991:	LOC_Os01g70560.1	PH02Gene14229.t1	9e-149
1-992:	LOC_Os01g70580.1	PH02Gene14230.t1	3e-165
1-993:	LOC_Os01g70590.1	PH02Gene14231.t1	5e-84
1-994:	LOC_Os01g70610.1	PH02Gene14232.t1	2e-45
1-995:	LOC_Os01g70660.1	PH02Gene14233.t1	0
1-996:	LOC_Os01g70670.1	PH02Gene14234.t1	0
1-997:	LOC_Os01g70690.1	PH02Gene14235.t1	2e-22
1-998:	LOC_Os01g70710.1	PH02Gene14236.t1	8e-143
1-999:	LOC_Os01g70770.1	PH02Gene14237.t1	1e-99
1-1000:	LOC_Os01g70780.1	PH02Gene14238.t1	0
1-1001:	LOC_Os01g70790.1	PH02Gene14239.t1	4e-116
1-1002:	LOC_Os01g70800.1	PH02Gene14241.t1	0
1-1003:	LOC_Os01g70810.1	PH02Gene14245.t1	0
1-1004:	LOC_Os01g70820.1	PH02Gene14246.t1	1e-164
1-1005:	LOC_Os01g70830.1	PH02Gene14247.t1	7e-88
1-1006:	LOC_Os01g70870.1	PH02Gene14249.t1	0
1-1007:	LOC_Os01g70880.1	PH02Gene14250.t1	1e-58
1-1008:	LOC_Os01g70920.2	PH02Gene09196.t1	7e-156
1-1009:	LOC_Os01g70930.1	PH02Gene09195.t1	0
1-1010:	LOC_Os01g70940.1	PH02Gene09194.t1	0
1-1011:	LOC_Os01g70960.2	PH02Gene09192.t1	2e-141
1-1012:	LOC_Os01g70970.1	PH02Gene09190.t1	0
1-1013:	LOC_Os01g70980.1	PH02Gene09189.t2	4e-99
1-1014:	LOC_Os01g70990.1	PH02Gene09188.t1	2e-59
1-1015:	LOC_Os01g71000.1	PH02Gene09187.t1	0
1-1016:	LOC_Os01g71010.1	PH02Gene09186.t1	0
1-1017:	LOC_Os01g71040.1	PH02Gene09185.t1	2e-30
1-1018:	LOC_Os01g71050.1	PH02Gene09184.t1	0
1-1019:	LOC_Os01g71060.1	PH02Gene09183.t1	7e-31
1-1020:	LOC_Os01g71080.1	PH02Gene09182.t1	0
1-1021:	LOC_Os01g71200.1	PH02Gene29903.t1	0
1-1022:	LOC_Os01g71210.1	PH02Gene29902.t1	5e-34
1-1023:	LOC_Os01g71220.1	PH02Gene29901.t1	1e-169
1-1024:	LOC_Os01g71230.1	PH02Gene29900.t1	2e-115
1-1025:	LOC_Os01g71240.1	PH02Gene29898.t1	0
1-1026:	LOC_Os01g71256.1	PH02Gene29897.t1	4e-81
1-1027:	LOC_Os01g71262.1	PH02Gene29896.t1	8e-74
1-1028:	LOC_Os01g71270.1	PH02Gene29895.t1	0
1-1029:	LOC_Os01g71300.1	PH02Gene29894.t2	3e-163
1-1030:	LOC_Os01g71310.1	PH02Gene29893.t1	0
1-1031:	LOC_Os01g71320.1	PH02Gene29892.t1	0
1-1032:	LOC_Os01g71330.1	PH02Gene29891.t1	2e-58
1-1033:	LOC_Os01g71340.1	PH02Gene29890.t1	0
1-1034:	LOC_Os01g71350.1	PH02Gene29887.t1	9e-50
## Alignment 2: score=12162.0 e_value=0 N=257 Chr1&Sca14 plus
2- 0:	LOC_Os01g38950.1	PH02Gene22171.t1	0
2- 1:	LOC_Os01g38970.1	PH02Gene22172.t1	0
2- 2:	LOC_Os01g38980.2	PH02Gene22173.t1	0
2- 3:	LOC_Os01g38990.1	PH02Gene22174.t1	0
2- 4:	LOC_Os01g39000.1	PH02Gene22175.t1	8e-95
2- 5:	LOC_Os01g39020.1	PH02Gene22176.t1	2e-176
2- 6:	LOC_Os01g39100.1	PH02Gene22177.t3	0
2- 7:	LOC_Os01g39110.1	PH02Gene22178.t1	0
2- 8:	LOC_Os01g39220.1	PH02Gene22183.t1	5e-32
2- 9:	LOC_Os01g39250.1	PH02Gene22184.t1	0
2- 10:	LOC_Os01g39270.1	PH02Gene22185.t2	0
2- 11:	LOC_Os01g39290.1	PH02Gene22186.t1	5e-132
2- 12:	LOC_Os01g39310.1	PH02Gene28273.t1	0
2- 13:	LOC_Os01g39330.1	PH02Gene28274.t1	3e-119
2- 14:	LOC_Os01g39380.1	PH02Gene28275.t1	0
2- 15:	LOC_Os01g39600.1	PH02Gene28276.t1	0
2- 16:	LOC_Os01g39780.1	PH02Gene28278.t1	3e-61
2- 17:	LOC_Os01g39790.1	PH02Gene28280.t1	1e-163
2- 18:	LOC_Os01g39830.1	PH02Gene28282.t1	0
2- 19:	LOC_Os01g39890.1	PH02Gene28283.t2	0
2- 20:	LOC_Os01g39960.1	PH02Gene28284.t1	0
2- 21:	LOC_Os01g39970.1	PH02Gene28285.t1	0
2- 22:	LOC_Os01g40050.2	PH02Gene28287.t1	0
2- 23:	LOC_Os01g40070.1	PH02Gene28289.t1	0
2- 24:	LOC_Os01g40094.1	PH02Gene28290.t1	0
2- 25:	LOC_Os01g40110.1	PH02Gene28291.t2	6e-160
2- 26:	LOC_Os01g40190.1	PH02Gene28292.t1	1e-92
2- 27:	LOC_Os01g40200.1	PH02Gene11962.t4	0
2- 28:	LOC_Os01g40240.1	PH02Gene11966.t1	9e-153
2- 29:	LOC_Os01g40250.1	PH02Gene11968.t1	0
2- 30:	LOC_Os01g40260.1	PH02Gene11970.t1	2e-57
2- 31:	LOC_Os01g40280.1	PH02Gene11971.t1	0
2- 32:	LOC_Os01g40310.1	PH02Gene11972.t1	1e-79
2- 33:	LOC_Os01g40330.1	PH02Gene11973.t2	0
2- 34:	LOC_Os01g40340.1	PH02Gene11974.t1	0
2- 35:	LOC_Os01g40420.2	PH02Gene11975.t1	2e-147
2- 36:	LOC_Os01g40430.1	PH02Gene11976.t1	6e-46
2- 37:	LOC_Os01g40450.1	PH02Gene11978.t1	4e-63
2- 38:	LOC_Os01g40470.1	PH02Gene11979.t1	0
2- 39:	LOC_Os01g40480.1	PH02Gene11980.t1	0
2- 40:	LOC_Os01g40550.1	PH02Gene11981.t1	1e-65
2- 41:	LOC_Os01g40560.1	PH02Gene11983.t1	4e-116
2- 42:	LOC_Os01g40570.1	PH02Gene11984.t1	0
2- 43:	LOC_Os01g40590.1	PH02Gene11986.t1	0
2- 44:	LOC_Os01g40600.1	PH02Gene11987.t1	2e-77
2- 45:	LOC_Os01g40630.1	PH02Gene11990.t1	1e-148
2- 46:	LOC_Os01g40640.1	PH02Gene11991.t3	0
2- 47:	LOC_Os01g40660.1	PH02Gene11992.t1	6e-124
2- 48:	LOC_Os01g40670.1	PH02Gene11994.t1	7e-147
2- 49:	LOC_Os01g40680.1	PH02Gene11995.t1	1e-59
2- 50:	LOC_Os01g40700.1	PH02Gene11996.t2	8e-109
2- 51:	LOC_Os01g40710.1	PH02Gene11997.t1	1e-80
2- 52:	LOC_Os01g40720.1	PH02Gene11998.t1	0
2- 53:	LOC_Os01g40840.1	PH02Gene12001.t1	0
2- 54:	LOC_Os01g40860.1	PH02Gene12002.t1	0
2- 55:	LOC_Os01g40970.1	PH02Gene12003.t1	1e-104
2- 56:	LOC_Os01g40980.1	PH02Gene12004.t1	3e-124
2- 57:	LOC_Os01g40990.2	PH02Gene12005.t1	0
2- 58:	LOC_Os01g41010.1	PH02Gene12006.t3	3e-144
2- 59:	LOC_Os01g41030.1	PH02Gene12007.t1	1e-165
2- 60:	LOC_Os01g41040.1	PH02Gene12008.t1	2e-47
2- 61:	LOC_Os01g41120.1	PH02Gene12009.t1	0
2- 62:	LOC_Os01g41190.1	PH02Gene12011.t1	0
2- 63:	LOC_Os01g41200.1	PH02Gene12012.t1	7e-56
2- 64:	LOC_Os01g41220.1	PH02Gene12013.t1	2e-79
2- 65:	LOC_Os01g41260.1	PH02Gene30590.t1	3e-28
2- 66:	LOC_Os01g41400.1	PH02Gene34870.t1	0
2- 67:	LOC_Os01g41510.1	PH02Gene34865.t1	2e-137
2- 68:	LOC_Os01g41530.1	PH02Gene34857.t1	4e-104
2- 69:	LOC_Os01g41550.1	PH02Gene34856.t1	0
2- 70:	LOC_Os01g41600.1	PH02Gene34855.t1	0
2- 71:	LOC_Os01g41610.1	PH02Gene34854.t2	3e-82
2- 72:	LOC_Os01g41630.1	PH02Gene34853.t2	0
2- 73:	LOC_Os01g41640.1	PH02Gene45536.t1	0
2- 74:	LOC_Os01g41660.1	PH02Gene45537.t2	3e-171
2- 75:	LOC_Os01g41710.1	PH02Gene45538.t1	2e-177
2- 76:	LOC_Os01g41720.1	PH02Gene45539.t1	0
2- 77:	LOC_Os01g41730.1	PH02Gene45540.t1	2e-126
2- 78:	LOC_Os01g41750.1	PH02Gene45544.t1	0
2- 79:	LOC_Os01g41870.1	PH02Gene45548.t1	0
2- 80:	LOC_Os01g41880.1	PH02Gene36757.t1	3e-130
2- 81:	LOC_Os01g41900.1	PH02Gene36756.t1	9e-128
2- 82:	LOC_Os01g41950.1	PH02Gene36755.t1	6e-59
2- 83:	LOC_Os01g41990.1	PH02Gene36751.t1	2e-67
2- 84:	LOC_Os01g42010.1	PH02Gene36750.t1	0
2- 85:	LOC_Os01g42030.1	PH02Gene36749.t1	0
2- 86:	LOC_Os01g42050.1	PH02Gene36748.t1	3e-60
2- 87:	LOC_Os01g42040.1	PH02Gene36747.t1	0
2- 88:	LOC_Os01g42060.1	PH02Gene36746.t1	0
2- 89:	LOC_Os01g42070.1	PH02Gene36745.t1	0
2- 90:	LOC_Os01g42080.1	PH02Gene36744.t1	0
2- 91:	LOC_Os01g42090.1	PH02Gene36743.t1	2e-149
2- 92:	LOC_Os01g42120.1	PH02Gene36739.t3	3e-32
2- 93:	LOC_Os01g42140.1	PH02Gene36738.t1	6e-169
2- 94:	LOC_Os01g42190.1	PH02Gene13533.t1	7e-86
2- 95:	LOC_Os01g42210.1	PH02Gene13532.t1	1e-53
2- 96:	LOC_Os01g42234.1	PH02Gene13528.t1	0
2- 97:	LOC_Os01g42260.1	PH02Gene21483.t1	0
2- 98:	LOC_Os01g42280.1	PH02Gene21485.t1	0
2- 99:	LOC_Os01g42294.1	PH02Gene21486.t1	0
2-100:	LOC_Os01g42350.1	PH02Gene21488.t1	1e-33
2-101:	LOC_Os01g42380.1	PH02Gene21491.t1	0
2-102:	LOC_Os01g42410.1	PH02Gene21492.t1	2e-32
2-103:	LOC_Os01g42460.1	PH02Gene13538.t1	0
2-104:	LOC_Os01g42470.1	PH02Gene13539.t1	4e-110
2-105:	LOC_Os01g42480.1	PH02Gene13540.t2	0
2-106:	LOC_Os01g42500.1	PH02Gene13541.t1	2e-177
2-107:	LOC_Os01g42520.1	PH02Gene13542.t1	0
2-108:	LOC_Os01g42630.2	PH02Gene13544.t1	1e-150
2-109:	LOC_Os01g42650.1	PH02Gene13551.t1	2e-63
2-110:	LOC_Os01g42690.1	PH02Gene13552.t1	2e-167
2-111:	LOC_Os01g42700.1	PH02Gene13553.t1	7e-174
2-112:	LOC_Os01g42710.1	PH02Gene13554.t1	3e-177
2-113:	LOC_Os01g42730.1	PH02Gene13556.t1	0
2-114:	LOC_Os01g42780.1	PH02Gene13557.t1	2e-99
2-115:	LOC_Os01g42800.1	PH02Gene13558.t2	0
2-116:	LOC_Os01g42810.1	PH02Gene13559.t1	1e-44
2-117:	LOC_Os01g42820.2	PH02Gene13560.t1	0
2-118:	LOC_Os01g42830.1	PH02Gene13562.t1	3e-115
2-119:	LOC_Os01g42870.1	PH02Gene13563.t1	1e-37
2-120:	LOC_Os01g42900.1	PH02Gene13565.t1	0
2-121:	LOC_Os01g42950.1	PH02Gene13566.t1	0
2-122:	LOC_Os01g42960.1	PH02Gene13567.t1	0
2-123:	LOC_Os01g42970.1	PH02Gene19983.t1	0
2-124:	LOC_Os01g42980.1	PH02Gene19984.t1	0
2-125:	LOC_Os01g42990.1	PH02Gene19985.t1	1e-161
2-126:	LOC_Os01g43020.1	PH02Gene19986.t1	0
2-127:	LOC_Os01g43030.1	PH02Gene19987.t1	0
2-128:	LOC_Os01g43050.1	PH02Gene19988.t2	0
2-129:	LOC_Os01g43060.1	PH02Gene19989.t1	4e-82
2-130:	LOC_Os01g43090.1	PH02Gene19990.t3	0
2-131:	LOC_Os01g43100.1	PH02Gene19991.t1	4e-146
2-132:	LOC_Os01g43120.1	PH02Gene19992.t1	0
2-133:	LOC_Os01g43140.1	PH02Gene19993.t1	0
2-134:	LOC_Os01g43150.2	PH02Gene19994.t1	0
2-135:	LOC_Os01g43160.1	PH02Gene19996.t1	0
2-136:	LOC_Os01g43170.1	PH02Gene33664.t1	0
2-137:	LOC_Os01g43180.1	PH02Gene33665.t1	9e-35
2-138:	LOC_Os01g43250.1	PH02Gene33667.t1	0
2-139:	LOC_Os01g43320.1	PH02Gene33673.t1	0
2-140:	LOC_Os01g43330.1	PH02Gene33674.t1	0
2-141:	LOC_Os01g43350.1	PH02Gene33675.t1	0
2-142:	LOC_Os01g43360.1	PH02Gene33677.t1	9e-129
2-143:	LOC_Os01g43370.1	PH02Gene33678.t1	0
2-144:	LOC_Os01g43380.1	PH02Gene33679.t2	0
2-145:	LOC_Os01g43390.1	PH02Gene33680.t2	0
2-146:	LOC_Os01g43410.1	PH02Gene48423.t1	0
2-147:	LOC_Os01g43440.1	PH02Gene48422.t1	0
2-148:	LOC_Os01g43460.1	PH02Gene48421.t1	0
2-149:	LOC_Os01g43480.1	PH02Gene40334.t1	0
2-150:	LOC_Os01g43490.1	PH02Gene40335.t1	1e-39
2-151:	LOC_Os01g43510.1	PH02Gene40336.t1	1e-48
2-152:	LOC_Os01g43520.1	PH02Gene40337.t1	0
2-153:	LOC_Os01g43530.1	PH02Gene40338.t1	4e-90
2-154:	LOC_Os01g43540.1	PH02Gene40339.t1	0
2-155:	LOC_Os01g43550.2	PH02Gene40340.t1	4e-109
2-156:	LOC_Os01g43580.1	PH02Gene40341.t1	0
2-157:	LOC_Os01g43590.2	PH02Gene40343.t1	1e-134
2-158:	LOC_Os01g43610.1	PH02Gene40344.t1	1e-135
2-159:	LOC_Os01g43630.3	PH02Gene40346.t1	8e-122
2-160:	LOC_Os01g43650.1	PH02Gene40347.t1	1e-144
2-161:	LOC_Os01g43700.2	PH02Gene35573.t1	0
2-162:	LOC_Os01g43720.1	PH02Gene35574.t1	1e-78
2-163:	LOC_Os01g43760.1	PH02Gene35575.t1	2e-70
2-164:	LOC_Os01g43844.1	PH02Gene35579.t1	0
2-165:	LOC_Os01g43870.1	PH02Gene43824.t1	0
2-166:	LOC_Os01g43910.1	PH02Gene43823.t1	0
2-167:	LOC_Os01g43940.1	PH02Gene43822.t1	0
2-168:	LOC_Os01g43950.1	PH02Gene43821.t1	5e-24
2-169:	LOC_Os01g44040.1	PH02Gene46620.t1	0
2-170:	LOC_Os01g44069.1	PH02Gene39283.t1	0
2-171:	LOC_Os01g44090.1	PH02Gene39281.t1	1e-99
2-172:	LOC_Os01g44110.1	PH02Gene39280.t1	0
2-173:	LOC_Os01g44130.1	PH02Gene39278.t1	0
2-174:	LOC_Os01g44140.1	PH02Gene39277.t1	2e-64
2-175:	LOC_Os01g44210.1	PH02Gene39276.t1	3e-80
2-176:	LOC_Os01g44310.1	PH02Gene39275.t2	0
2-177:	LOC_Os01g44330.1	PH02Gene39274.t1	0
2-178:	LOC_Os01g44340.1	PH02Gene39273.t1	4e-34
2-179:	LOC_Os01g44360.1	PH02Gene39272.t1	8e-138
2-180:	LOC_Os01g44370.1	PH02Gene39271.t1	1e-26
2-181:	LOC_Os01g44394.1	PH02Gene39270.t2	0
2-182:	LOC_Os01g44430.1	PH02Gene39269.t1	4e-73
2-183:	LOC_Os01g44960.1	PH02Gene39268.t1	0
2-184:	LOC_Os01g45060.1	PH02Gene39267.t1	0
2-185:	LOC_Os01g45070.1	PH02Gene39266.t1	8e-66
2-186:	LOC_Os01g45090.1	PH02Gene39265.t1	2e-105
2-187:	LOC_Os01g45110.1	PH02Gene30524.t1	0
2-188:	LOC_Os01g45200.1	PH02Gene30525.t1	0
2-189:	LOC_Os01g45250.1	PH02Gene30527.t1	1e-70
2-190:	LOC_Os01g45274.2	PH02Gene30528.t1	9e-127
2-191:	LOC_Os01g45350.1	PH02Gene30529.t1	2e-135
2-192:	LOC_Os01g45360.1	PH02Gene30530.t1	1e-98
2-193:	LOC_Os01g45370.1	PH02Gene30531.t2	0
2-194:	LOC_Os01g45380.1	PH02Gene30532.t1	0
2-195:	LOC_Os01g45390.2	PH02Gene30533.t1	2e-154
2-196:	LOC_Os01g45400.1	PH02Gene30534.t1	3e-52
2-197:	LOC_Os01g45439.1	PH02Gene30535.t6	9e-161
2-198:	LOC_Os01g45450.1	PH02Gene30536.t1	0
2-199:	LOC_Os01g45460.1	PH02Gene30539.t1	0
2-200:	LOC_Os01g45510.1	PH02Gene30542.t1	2e-166
2-201:	LOC_Os01g45530.1	PH02Gene30543.t1	2e-104
2-202:	LOC_Os01g45550.1	PH02Gene30544.t1	0
2-203:	LOC_Os01g45570.1	PH02Gene40879.t1	1e-138
2-204:	LOC_Os01g45620.1	PH02Gene40878.t1	0
2-205:	LOC_Os01g45650.1	PH02Gene40876.t1	2e-119
2-206:	LOC_Os01g45730.1	PH02Gene40873.t1	1e-160
2-207:	LOC_Os01g45750.1	PH02Gene50351.t1	0
2-208:	LOC_Os01g45760.1	PH02Gene42797.t1	0
2-209:	LOC_Os01g45830.1	PH02Gene42795.t1	0
2-210:	LOC_Os01g45840.1	PH02Gene42794.t1	5e-129
2-211:	LOC_Os01g45860.1	PH02Gene42793.t1	0
2-212:	LOC_Os01g45960.1	PH02Gene30981.t1	0
2-213:	LOC_Os01g45990.1	PH02Gene30982.t1	0
2-214:	LOC_Os01g46020.1	PH02Gene30985.t1	2e-94
2-215:	LOC_Os01g46030.1	PH02Gene30987.t1	8e-40
2-216:	LOC_Os01g46080.1	PH02Gene30990.t1	0
2-217:	LOC_Os01g46240.1	PH02Gene30994.t1	0
2-218:	LOC_Os01g46260.1	PH02Gene30996.t1	2e-28
2-219:	LOC_Os01g46270.1	PH02Gene30998.t1	8e-168
2-220:	LOC_Os01g46340.1	PH02Gene31000.t1	0
2-221:	LOC_Os01g46350.1	PH02Gene31001.t1	0
2-222:	LOC_Os01g46380.1	PH02Gene17345.t1	0
2-223:	LOC_Os01g46400.1	PH02Gene17344.t1	0
2-224:	LOC_Os01g46430.1	PH02Gene17342.t1	0
2-225:	LOC_Os01g46510.1	PH02Gene17340.t1	0
2-226:	LOC_Os01g46570.1	PH02Gene17339.t3	0
2-227:	LOC_Os01g46580.1	PH02Gene17338.t1	0
2-228:	LOC_Os01g46600.1	PH02Gene17337.t1	1e-31
2-229:	LOC_Os01g46610.1	PH02Gene17336.t1	0
2-230:	LOC_Os01g46700.1	PH02Gene17335.t1	0
2-231:	LOC_Os01g46710.1	PH02Gene17334.t1	0
2-232:	LOC_Os01g46720.1	PH02Gene17333.t1	1e-37
2-233:	LOC_Os01g46750.1	PH02Gene39954.t1	0
2-234:	LOC_Os01g46760.1	PH02Gene39952.t2	0
2-235:	LOC_Os01g46800.1	PH02Gene39950.t1	7e-104
2-236:	LOC_Os01g46810.1	PH02Gene39949.t3	0
2-237:	LOC_Os01g46860.1	PH02Gene39948.t1	0
2-238:	LOC_Os01g46870.1	PH02Gene07654.t1	1e-146
2-239:	LOC_Os01g46926.1	PH02Gene07655.t1	3e-107
2-240:	LOC_Os01g46932.1	PH02Gene07656.t3	7e-109
2-241:	LOC_Os01g46940.1	PH02Gene07657.t1	6e-150
2-242:	LOC_Os01g46950.1	PH02Gene07658.t1	0
2-243:	LOC_Os01g46970.1	PH02Gene07659.t1	9e-179
2-244:	LOC_Os01g46980.1	PH02Gene07660.t1	2e-156
2-245:	LOC_Os01g47040.1	PH02Gene07662.t1	3e-152
2-246:	LOC_Os01g47050.1	PH02Gene07663.t1	0
2-247:	LOC_Os01g47080.1	PH02Gene07664.t1	0
2-248:	LOC_Os01g47180.1	PH02Gene07665.t1	6e-64
2-249:	LOC_Os01g47360.1	PH02Gene40962.t1	5e-101
2-250:	LOC_Os01g47430.1	PH02Gene31834.t1	0
2-251:	LOC_Os01g47450.1	PH02Gene31835.t1	4e-95
2-252:	LOC_Os01g47460.1	PH02Gene31838.t1	0
2-253:	LOC_Os01g47470.1	PH02Gene31839.t3	0
2-254:	LOC_Os01g47490.2	PH02Gene49848.t1	6e-85
2-255:	LOC_Os01g47530.1	PH02Gene31840.t1	0
2-256:	LOC_Os01g47540.1	PH02Gene31842.t1	0
## Alignment 3: score=4505.0 e_value=0 N=94 Chr1&Sca14 plus
3- 0:	LOC_Os01g71650.1	PH02Gene29890.t1	8e-113
3- 1:	LOC_Os01g71680.1	PH02Gene29886.t1	1e-151
3- 2:	LOC_Os01g71690.3	PH02Gene29882.t1	1e-156
3- 3:	LOC_Os01g71700.1	PH02Gene29880.t1	0
3- 4:	LOC_Os01g71770.1	PH02Gene37891.t1	3e-56
3- 5:	LOC_Os01g71930.1	PH02Gene37890.t1	9e-120
3- 6:	LOC_Os01g71960.1	PH02Gene37889.t1	1e-51
3- 7:	LOC_Os01g71970.1	PH02Gene37888.t1	0
3- 8:	LOC_Os01g71980.1	PH02Gene37887.t1	4e-169
3- 9:	LOC_Os01g71990.1	PH02Gene37886.t1	0
3- 10:	LOC_Os01g72000.1	PH02Gene37885.t1	0
3- 11:	LOC_Os01g72020.1	PH02Gene37883.t1	0
3- 12:	LOC_Os01g72080.1	PH02Gene37879.t1	3e-58
3- 13:	LOC_Os01g72090.1	PH02Gene37878.t1	0
3- 14:	LOC_Os01g72100.1	PH02Gene37877.t1	4e-86
3- 15:	LOC_Os01g72120.1	PH02Gene37876.t1	2e-32
3- 16:	LOC_Os01g72150.1	PH02Gene37875.t1	2e-76
3- 17:	LOC_Os01g72190.1	PH02Gene21037.t1	9e-168
3- 18:	LOC_Os01g72200.1	PH02Gene21038.t1	2e-95
3- 19:	LOC_Os01g72220.1	PH02Gene21041.t1	0
3- 20:	LOC_Os01g72240.1	PH02Gene21042.t2	0
3- 21:	LOC_Os01g72260.1	PH02Gene21043.t1	7e-62
3- 22:	LOC_Os01g72290.1	PH02Gene21048.t1	1e-128
3- 23:	LOC_Os01g72310.1	PH02Gene21051.t1	0
3- 24:	LOC_Os01g72320.1	PH02Gene21052.t1	0
3- 25:	LOC_Os01g72330.1	PH02Gene21053.t1	5e-114
3- 26:	LOC_Os01g72340.1	PH02Gene21055.t1	0
3- 27:	LOC_Os01g72360.1	PH02Gene21057.t1	2e-105
3- 28:	LOC_Os01g72420.1	PH02Gene21060.t1	0
3- 29:	LOC_Os01g72430.1	PH02Gene21061.t1	6e-122
3- 30:	LOC_Os01g72480.1	PH02Gene21065.t1	1e-140
3- 31:	LOC_Os01g72490.1	PH02Gene21066.t1	2e-148
3- 32:	LOC_Os01g72510.1	PH02Gene48636.t1	0
3- 33:	LOC_Os01g72520.1	PH02Gene48637.t1	0
3- 34:	LOC_Os01g72530.1	PH02Gene48873.t1	3e-58
3- 35:	LOC_Os01g72570.1	PH02Gene06804.t1	0
3- 36:	LOC_Os01g72600.1	PH02Gene06805.t1	5e-157
3- 37:	LOC_Os01g72610.1	PH02Gene06806.t1	0
3- 38:	LOC_Os01g72680.1	PH02Gene06807.t1	0
3- 39:	LOC_Os01g72690.1	PH02Gene06808.t1	0
3- 40:	LOC_Os01g72700.1	PH02Gene06809.t1	0
3- 41:	LOC_Os01g72710.1	PH02Gene06810.t1	0
3- 42:	LOC_Os01g72730.1	PH02Gene06815.t1	9e-28
3- 43:	LOC_Os01g72780.1	PH02Gene06816.t1	0
3- 44:	LOC_Os01g72790.1	PH02Gene06817.t1	0
3- 45:	LOC_Os01g72800.1	PH02Gene06818.t1	1e-141
3- 46:	LOC_Os01g72810.1	PH02Gene06819.t1	0
3- 47:	LOC_Os01g72820.1	PH02Gene06821.t1	3e-180
3- 48:	LOC_Os01g72834.1	PH02Gene06822.t1	1e-157
3- 49:	LOC_Os01g72860.1	PH02Gene06823.t1	0
3- 50:	LOC_Os01g72870.1	PH02Gene06824.t1	0
3- 51:	LOC_Os01g72880.1	PH02Gene06825.t1	0
3- 52:	LOC_Os01g72890.1	PH02Gene06826.t1	8e-102
3- 53:	LOC_Os01g72930.1	PH02Gene06827.t1	2e-68
3- 54:	LOC_Os01g72940.1	PH02Gene06828.t1	0
3- 55:	LOC_Os01g72950.1	PH02Gene06830.t1	1e-71
3- 56:	LOC_Os01g72970.1	PH02Gene06833.t1	0
3- 57:	LOC_Os01g72980.1	PH02Gene06834.t1	0
3- 58:	LOC_Os01g73000.1	PH02Gene06835.t1	0
3- 59:	LOC_Os01g73040.1	PH02Gene06840.t3	0
3- 60:	LOC_Os01g73120.1	PH02Gene06843.t1	0
3- 61:	LOC_Os01g73130.1	PH02Gene48534.t1	4e-98
3- 62:	LOC_Os01g73140.1	PH02Gene48535.t1	4e-65
3- 63:	LOC_Os01g73150.1	PH02Gene48536.t1	0
3- 64:	LOC_Os01g73170.1	PH02Gene06848.t1	0
3- 65:	LOC_Os01g73230.1	PH02Gene06851.t2	2e-126
3- 66:	LOC_Os01g73234.2	PH02Gene06852.t1	9e-71
3- 67:	LOC_Os01g73250.1	PH02Gene06853.t1	7e-26
3- 68:	LOC_Os01g73300.1	PH02Gene06857.t1	1e-136
3- 69:	LOC_Os01g73310.1	PH02Gene06858.t1	0
3- 70:	LOC_Os01g73390.1	PH02Gene06861.t1	0
3- 71:	LOC_Os01g73410.1	PH02Gene06862.t1	0
3- 72:	LOC_Os01g73420.1	PH02Gene06863.t1	0
3- 73:	LOC_Os01g73430.1	PH02Gene06864.t1	0
3- 74:	LOC_Os01g73450.1	PH02Gene06865.t1	0
3- 75:	LOC_Os01g73460.1	PH02Gene06866.t1	0
3- 76:	LOC_Os01g73470.1	PH02Gene06867.t1	4e-143
3- 77:	LOC_Os01g73480.1	PH02Gene06868.t1	0
3- 78:	LOC_Os01g73490.1	PH02Gene06870.t1	6e-22
3- 79:	LOC_Os01g73500.1	PH02Gene06871.t1	8e-102
3- 80:	LOC_Os01g73530.2	PH02Gene06872.t1	0
3- 81:	LOC_Os01g73540.1	PH02Gene06873.t1	4e-73
3- 82:	LOC_Os01g73550.1	PH02Gene06874.t1	1e-23
3- 83:	LOC_Os01g73560.1	PH02Gene06875.t1	0
3- 84:	LOC_Os01g73580.1	PH02Gene06876.t1	0
3- 85:	LOC_Os01g73630.1	PH02Gene06877.t1	7e-143
3- 86:	LOC_Os01g73680.1	PH02Gene06881.t1	0
3- 87:	LOC_Os01g73690.1	PH02Gene06882.t2	0
3- 88:	LOC_Os01g73700.1	PH02Gene06883.t1	0
3- 89:	LOC_Os01g73760.1	PH02Gene06887.t1	4e-59
3- 90:	LOC_Os01g73780.1	PH02Gene06888.t1	3e-58
3- 91:	LOC_Os01g73790.1	PH02Gene06889.t1	0
3- 92:	LOC_Os01g73800.1	PH02Gene06890.t1	8e-38
3- 93:	LOC_Os01g73880.1	PH02Gene39009.t1	2e-132
## Alignment 4: score=3796.0 e_value=0 N=83 Chr1&Sca14 plus
4- 0:	LOC_Os01g18670.1	PH02Gene37590.t1	0
4- 1:	LOC_Os01g18744.1	PH02Gene35077.t1	0
4- 2:	LOC_Os01g18800.1	PH02Gene35076.t1	0
4- 3:	LOC_Os01g18840.1	PH02Gene35075.t1	5e-21
4- 4:	LOC_Os01g18850.1	PH02Gene35071.t2	0
4- 5:	LOC_Os01g18860.1	PH02Gene35072.t1	0
4- 6:	LOC_Os01g18870.1	PH02Gene35069.t1	9e-143
4- 7:	LOC_Os01g18880.2	PH02Gene35068.t1	8e-156
4- 8:	LOC_Os01g18910.1	PH02Gene35065.t1	3e-138
4- 9:	LOC_Os01g19130.1	PH02Gene49920.t1	0
4- 10:	LOC_Os01g19150.1	PH02Gene41686.t1	0
4- 11:	LOC_Os01g19170.1	PH02Gene41682.t1	0
4- 12:	LOC_Os01g19220.1	PH02Gene29738.t1	0
4- 13:	LOC_Os01g19240.1	PH02Gene29740.t1	9e-127
4- 14:	LOC_Os01g19330.1	PH02Gene29742.t1	3e-89
4- 15:	LOC_Os01g19380.1	PH02Gene29746.t1	1e-65
4- 16:	LOC_Os01g19390.1	PH02Gene29747.t1	0
4- 17:	LOC_Os01g19400.1	PH02Gene29748.t1	6e-57
4- 18:	LOC_Os01g19450.1	PH02Gene29749.t1	0
4- 19:	LOC_Os01g19470.1	PH02Gene29750.t1	0
4- 20:	LOC_Os01g19480.1	PH02Gene29751.t1	0
4- 21:	LOC_Os01g19490.1	PH02Gene48550.t3	7e-162
4- 22:	LOC_Os01g19610.1	PH02Gene31876.t1	0
4- 23:	LOC_Os01g19694.1	PH02Gene31875.t1	2e-176
4- 24:	LOC_Os01g19740.1	PH02Gene31874.t1	5e-38
4- 25:	LOC_Os01g19760.1	PH02Gene31870.t1	0
4- 26:	LOC_Os01g19770.1	PH02Gene31869.t1	3e-79
4- 27:	LOC_Os01g19800.1	PH02Gene31868.t1	2e-124
4- 28:	LOC_Os01g19820.2	PH02Gene31867.t1	2e-95
4- 29:	LOC_Os01g19840.1	PH02Gene31866.t1	2e-33
4- 30:	LOC_Os01g19850.1	PH02Gene31865.t1	0
4- 31:	LOC_Os01g19940.1	PH02Gene31864.t1	1e-37
4- 32:	LOC_Os01g19970.1	PH02Gene31863.t1	4e-128
4- 33:	LOC_Os01g20120.1	PH02Gene31861.t1	0
4- 34:	LOC_Os01g20730.1	PH02Gene31858.t1	1e-53
4- 35:	LOC_Os01g20830.1	PH02Gene36339.t1	9e-83
4- 36:	LOC_Os01g20840.1	PH02Gene36340.t1	0
4- 37:	LOC_Os01g20860.1	PH02Gene36341.t1	0
4- 38:	LOC_Os01g20910.1	PH02Gene36343.t1	4e-83
4- 39:	LOC_Os01g20930.1	PH02Gene36344.t1	1e-27
4- 40:	LOC_Os01g20940.1	PH02Gene36345.t1	0
4- 41:	LOC_Os01g20970.1	PH02Gene36346.t1	4e-90
4- 42:	LOC_Os01g20980.1	PH02Gene36347.t1	0
4- 43:	LOC_Os01g21034.2	PH02Gene36348.t1	1e-167
4- 44:	LOC_Os01g21070.1	PH02Gene36349.t1	0
4- 45:	LOC_Os01g21120.1	PH02Gene31767.t1	2e-84
4- 46:	LOC_Os01g21160.1	PH02Gene31768.t1	0
4- 47:	LOC_Os01g21180.1	PH02Gene31769.t1	7e-133
4- 48:	LOC_Os01g21240.1	PH02Gene31773.t1	0
4- 49:	LOC_Os01g21250.1	PH02Gene38042.t1	6e-38
4- 50:	LOC_Os01g21300.1	PH02Gene38043.t1	1e-63
4- 51:	LOC_Os01g21320.1	PH02Gene38044.t1	8e-158
4- 52:	LOC_Os01g21380.1	PH02Gene08090.t1	0
4- 53:	LOC_Os01g21450.3	PH02Gene08088.t1	0
4- 54:	LOC_Os01g21520.1	PH02Gene08087.t1	2e-36
4- 55:	LOC_Os01g21590.1	PH02Gene08084.t1	1e-83
4- 56:	LOC_Os01g21610.1	PH02Gene08081.t1	1e-136
4- 57:	LOC_Os01g21630.1	PH02Gene08079.t2	0
4- 58:	LOC_Os01g21820.1	PH02Gene08078.t1	0
4- 59:	LOC_Os01g21850.1	PH02Gene08077.t1	0
4- 60:	LOC_Os01g21860.1	PH02Gene08076.t1	2e-117
4- 61:	LOC_Os01g21940.1	PH02Gene08075.t1	0
4- 62:	LOC_Os01g21960.1	PH02Gene08074.t1	0
4- 63:	LOC_Os01g21970.1	PH02Gene08073.t1	0
4- 64:	LOC_Os01g21990.1	PH02Gene08072.t1	1e-148
4- 65:	LOC_Os01g22010.1	PH02Gene08070.t1	0
4- 66:	LOC_Os01g22230.1	PH02Gene08069.t1	2e-175
4- 67:	LOC_Os01g22370.1	PH02Gene08065.t1	0
4- 68:	LOC_Os01g22390.2	PH02Gene08064.t1	0
4- 69:	LOC_Os01g22490.1	PH02Gene08062.t1	2e-103
4- 70:	LOC_Os01g22500.1	PH02Gene08061.t1	9e-120
4- 71:	LOC_Os01g22510.1	PH02Gene08060.t1	2e-134
4- 72:	LOC_Os01g22520.1	PH02Gene08059.t1	0
4- 73:	LOC_Os01g22590.1	PH02Gene08052.t1	8e-61
4- 74:	LOC_Os01g22600.1	PH02Gene08051.t1	0
4- 75:	LOC_Os01g22630.1	PH02Gene08049.t1	0
4- 76:	LOC_Os01g22640.1	PH02Gene08048.t1	0
4- 77:	LOC_Os01g22780.1	PH02Gene08047.t1	4e-111
4- 78:	LOC_Os01g22870.1	PH02Gene08044.t1	6e-117
4- 79:	LOC_Os01g22900.1	PH02Gene08042.t1	0
4- 80:	LOC_Os01g22910.1	PH02Gene45465.t1	1e-102
4- 81:	LOC_Os01g22954.1	PH02Gene35461.t1	7e-72
4- 82:	LOC_Os01g23070.1	PH02Gene46258.t1	0
## Alignment 5: score=1332.0 e_value=7.3e-101 N=30 Chr1&Sca14 plus
5- 0:	LOC_Os01g31940.1	PH02Gene45379.t1	2e-154
5- 1:	LOC_Os01g31980.1	PH02Gene32890.t1	0
5- 2:	LOC_Os01g32130.1	PH02Gene32887.t1	1e-80
5- 3:	LOC_Os01g32184.1	PH02Gene22662.t1	0
5- 4:	LOC_Os01g32280.1	PH02Gene22658.t1	8e-179
5- 5:	LOC_Os01g32300.1	PH02Gene22657.t1	0
5- 6:	LOC_Os01g32330.1	PH02Gene22655.t1	8e-96
5- 7:	LOC_Os01g32350.1	PH02Gene22654.t1	2e-48
5- 8:	LOC_Os01g32364.1	PH02Gene22653.t9	0
5- 9:	LOC_Os01g32640.1	PH02Gene22646.t2	0
5- 10:	LOC_Os01g32660.1	PH02Gene22645.t1	0
5- 11:	LOC_Os01g32770.1	PH02Gene22644.t1	2e-136
5- 12:	LOC_Os01g32780.1	PH02Gene22643.t1	2e-93
5- 13:	LOC_Os01g32870.1	PH02Gene22642.t1	0
5- 14:	LOC_Os01g32880.1	PH02Gene38375.t1	0
5- 15:	LOC_Os01g32920.1	PH02Gene38376.t1	6e-55
5- 16:	LOC_Os01g32964.1	PH02Gene38377.t1	0
5- 17:	LOC_Os01g32980.1	PH02Gene38378.t1	0
5- 18:	LOC_Os01g33000.1	PH02Gene38379.t1	0
5- 19:	LOC_Os01g33020.2	PH02Gene38380.t1	2e-106
5- 20:	LOC_Os01g33040.1	PH02Gene38381.t1	0
5- 21:	LOC_Os01g33050.1	PH02Gene38382.t1	2e-56
5- 22:	LOC_Os01g33070.1	PH02Gene44500.t1	2e-96
5- 23:	LOC_Os01g33080.1	PH02Gene48020.t1	6e-154
5- 24:	LOC_Os01g33090.1	PH02Gene48021.t1	0
5- 25:	LOC_Os01g33230.1	PH02Gene33322.t1	2e-106
5- 26:	LOC_Os01g33300.1	PH02Gene33320.t1	0
5- 27:	LOC_Os01g33420.1	PH02Gene33312.t1	0
5- 28:	LOC_Os01g33490.1	PH02Gene41846.t1	4e-160
5- 29:	LOC_Os01g33650.1	PH02Gene35788.t1	3e-102
## Alignment 6: score=1201.0 e_value=4.3e-82 N=26 Chr1&Sca14 plus
6- 0:	LOC_Os01g36070.1	PH02Gene23178.t1	2e-141
6- 1:	LOC_Os01g36080.1	PH02Gene23179.t1	0
6- 2:	LOC_Os01g36090.1	PH02Gene23180.t1	0
6- 3:	LOC_Os01g36240.1	PH02Gene23181.t1	0
6- 4:	LOC_Os01g36250.1	PH02Gene12915.t1	7e-50
6- 5:	LOC_Os01g36390.1	PH02Gene12916.t1	0
6- 6:	LOC_Os01g36460.1	PH02Gene12918.t1	2e-137
6- 7:	LOC_Os01g36540.1	PH02Gene12919.t1	0
6- 8:	LOC_Os01g36550.1	PH02Gene16175.t1	0
6- 9:	LOC_Os01g36560.1	PH02Gene16176.t1	8e-178
6- 10:	LOC_Os01g36600.1	PH02Gene16177.t1	1e-173
6- 11:	LOC_Os01g36610.1	PH02Gene16182.t1	0
6- 12:	LOC_Os01g36660.1	PH02Gene16184.t1	0
6- 13:	LOC_Os01g36670.1	PH02Gene16185.t1	0
6- 14:	LOC_Os01g36720.1	PH02Gene16186.t1	0
6- 15:	LOC_Os01g36790.1	PH02Gene16187.t1	0
6- 16:	LOC_Os01g36840.1	PH02Gene16188.t1	0
6- 17:	LOC_Os01g36860.1	PH02Gene16189.t1	0
6- 18:	LOC_Os01g36870.1	PH02Gene16190.t2	0
6- 19:	LOC_Os01g36890.2	PH02Gene16194.t1	0
6- 20:	LOC_Os01g36930.1	PH02Gene16195.t2	0
6- 21:	LOC_Os01g36950.1	PH02Gene48751.t1	2e-142
6- 22:	LOC_Os01g37100.1	PH02Gene36281.t1	4e-90
6- 23:	LOC_Os01g37110.1	PH02Gene36280.t1	0
6- 24:	LOC_Os01g37120.1	PH02Gene36279.t1	0
6- 25:	LOC_Os01g37130.1	PH02Gene36278.t1	0
## Alignment 7: score=1146.0 e_value=2.8e-86 N=26 Chr1&Sca14 plus
7- 0:	LOC_Os01g26240.1	PH02Gene20392.t1	8e-96
7- 1:	LOC_Os01g26270.1	PH02Gene46900.t1	1e-110
7- 2:	LOC_Os01g26280.1	PH02Gene46901.t1	0
7- 3:	LOC_Os01g26920.1	PH02Gene35009.t1	6e-53
7- 4:	LOC_Os01g27020.1	PH02Gene39148.t2	0
7- 5:	LOC_Os01g27040.1	PH02Gene39147.t2	0
7- 6:	LOC_Os01g27140.1	PH02Gene19702.t1	8e-58
7- 7:	LOC_Os01g27150.1	PH02Gene28172.t1	1e-114
7- 8:	LOC_Os01g27170.1	PH02Gene28171.t1	0
7- 9:	LOC_Os01g27210.1	PH02Gene28170.t1	3e-138
7- 10:	LOC_Os01g27230.1	PH02Gene28164.t1	8e-58
7- 11:	LOC_Os01g27240.1	PH02Gene28163.t1	2e-85
7- 12:	LOC_Os01g27340.1	PH02Gene33261.t1	3e-114
7- 13:	LOC_Os01g27380.1	PH02Gene33263.t1	6e-82
7- 14:	LOC_Os01g27480.1	PH02Gene47349.t1	9e-87
7- 15:	LOC_Os01g27600.1	PH02Gene48392.t1	5e-88
7- 16:	LOC_Os01g27650.1	PH02Gene43617.t1	3e-65
7- 17:	LOC_Os01g27720.1	PH02Gene36662.t1	8e-164
7- 18:	LOC_Os01g27730.1	PH02Gene36661.t1	0
7- 19:	LOC_Os01g27740.1	PH02Gene36660.t1	0
7- 20:	LOC_Os01g27750.1	PH02Gene19039.t1	0
7- 21:	LOC_Os01g27880.1	PH02Gene19045.t1	0
7- 22:	LOC_Os01g27940.1	PH02Gene19047.t1	0
7- 23:	LOC_Os01g27990.1	PH02Gene19048.t1	0
7- 24:	LOC_Os01g28030.1	PH02Gene19049.t1	7e-36
7- 25:	LOC_Os01g28080.1	PH02Gene01677.t1	1e-24
## Alignment 8: score=864.0 e_value=1.7e-56 N=20 Chr1&Sca14 plus
8- 0:	LOC_Os01g23440.1	PH02Gene46258.t1	0
8- 1:	LOC_Os01g23530.1	PH02Gene45986.t1	0
8- 2:	LOC_Os01g23580.1	PH02Gene45988.t1	0
8- 3:	LOC_Os01g23590.1	PH02Gene45989.t1	0
8- 4:	LOC_Os01g23610.1	PH02Gene48936.t1	0
8- 5:	LOC_Os01g23640.1	PH02Gene26778.t1	0
8- 6:	LOC_Os01g23740.1	PH02Gene26779.t1	0
8- 7:	LOC_Os01g23880.1	PH02Gene26781.t1	4e-71
8- 8:	LOC_Os01g23970.1	PH02Gene26782.t1	0
8- 9:	LOC_Os01g24010.1	PH02Gene26784.t3	0
8- 10:	LOC_Os01g24060.1	PH02Gene26785.t1	2e-31
8- 11:	LOC_Os01g24090.1	PH02Gene26787.t1	1e-156
8- 12:	LOC_Os01g24350.1	PH02Gene48844.t1	1e-110
8- 13:	LOC_Os01g24420.1	PH02Gene41531.t1	2e-44
8- 14:	LOC_Os01g24430.1	PH02Gene41532.t1	4e-65
8- 15:	LOC_Os01g24480.1	PH02Gene41533.t1	0
8- 16:	LOC_Os01g24680.1	PH02Gene50127.t2	0
8- 17:	LOC_Os01g24690.1	PH02Gene21747.t1	2e-85
8- 18:	LOC_Os01g24750.1	PH02Gene21746.t2	0
8- 19:	LOC_Os01g24880.1	PH02Gene21741.t1	0
## Alignment 9: score=812.0 e_value=1.8e-43 N=17 Chr1&Sca14 plus
9- 0:	LOC_Os01g12800.1	PH02Gene10832.t1	2e-144
9- 1:	LOC_Os01g12820.1	PH02Gene10833.t1	1e-165
9- 2:	LOC_Os01g12830.1	PH02Gene10836.t1	0
9- 3:	LOC_Os01g12840.1	PH02Gene10837.t1	0
9- 4:	LOC_Os01g12860.1	PH02Gene10839.t1	0
9- 5:	LOC_Os01g12870.1	PH02Gene10840.t1	0
9- 6:	LOC_Os01g12880.1	PH02Gene10841.t1	0
9- 7:	LOC_Os01g12890.1	PH02Gene10842.t1	0
9- 8:	LOC_Os01g12910.1	PH02Gene10844.t1	5e-68
9- 9:	LOC_Os01g12930.1	PH02Gene10845.t1	0
9- 10:	LOC_Os01g13000.1	PH02Gene10847.t1	9e-124
9- 11:	LOC_Os01g13030.1	PH02Gene10849.t1	8e-129
9- 12:	LOC_Os01g13040.1	PH02Gene10850.t1	4e-24
9- 13:	LOC_Os01g13060.1	PH02Gene10851.t2	0
9- 14:	LOC_Os01g13070.1	PH02Gene10852.t1	2e-154
9- 15:	LOC_Os01g13120.1	PH02Gene10854.t1	3e-117
9- 16:	LOC_Os01g13140.1	PH02Gene10859.t1	0
## Alignment 10: score=805.0 e_value=2.8e-55 N=19 Chr1&Sca14 plus
10- 0:	LOC_Os01g33784.1	PH02Gene36858.t1	0
10- 1:	LOC_Os01g33800.1	PH02Gene36859.t1	9e-83
10- 2:	LOC_Os01g33869.1	PH02Gene36862.t1	9e-53
10- 3:	LOC_Os01g34060.1	PH02Gene35782.t1	3e-146
10- 4:	LOC_Os01g34080.1	PH02Gene35783.t1	0
10- 5:	LOC_Os01g34330.1	PH02Gene35785.t2	0
10- 6:	LOC_Os01g34350.1	PH02Gene35786.t1	0
10- 7:	LOC_Os01g34390.1	PH02Gene35787.t1	0
10- 8:	LOC_Os01g34560.1	PH02Gene48301.t1	0
10- 9:	LOC_Os01g34660.1	PH02Gene22752.t1	2e-129
10- 10:	LOC_Os01g34700.1	PH02Gene22753.t1	3e-160
10- 11:	LOC_Os01g34870.1	PH02Gene22759.t1	0
10- 12:	LOC_Os01g34880.1	PH02Gene22760.t1	0
10- 13:	LOC_Os01g34900.1	PH02Gene23160.t1	9e-51
10- 14:	LOC_Os01g34920.1	PH02Gene23165.t1	0
10- 15:	LOC_Os01g35040.1	PH02Gene23168.t2	0
10- 16:	LOC_Os01g35050.1	PH02Gene23169.t1	0
10- 17:	LOC_Os01g35170.1	PH02Gene23174.t1	0
10- 18:	LOC_Os01g35220.1	PH02Gene12915.t1	3e-57
## Alignment 11: score=796.0 e_value=1.2e-46 N=17 Chr1&Sca14 plus
11- 0:	LOC_Os01g37460.1	PH02Gene36276.t1	5e-76
11- 1:	LOC_Os01g37470.1	PH02Gene36275.t2	0
11- 2:	LOC_Os01g37480.1	PH02Gene36274.t1	7e-68
11- 3:	LOC_Os01g37490.1	PH02Gene36272.t1	2e-111
11- 4:	LOC_Os01g37510.1	PH02Gene36271.t1	2e-143
11- 5:	LOC_Os01g37560.1	PH02Gene36269.t1	0
11- 6:	LOC_Os01g37690.1	PH02Gene23159.t1	0
11- 7:	LOC_Os01g37750.1	PH02Gene33202.t1	2e-97
11- 8:	LOC_Os01g37760.1	PH02Gene48025.t1	0
11- 9:	LOC_Os01g37770.1	PH02Gene48024.t1	4e-142
11- 10:	LOC_Os01g37800.1	PH02Gene22153.t1	9e-151
11- 11:	LOC_Os01g37825.2	PH02Gene22156.t1	0
11- 12:	LOC_Os01g37842.1	PH02Gene22157.t1	5e-119
11- 13:	LOC_Os01g37870.4	PH02Gene22159.t2	0
11- 14:	LOC_Os01g37910.1	PH02Gene22160.t1	0
11- 15:	LOC_Os01g37960.1	PH02Gene22162.t1	0
11- 16:	LOC_Os01g37980.1	PH02Gene22164.t1	8e-133
## Alignment 12: score=675.0 e_value=1.5e-35 N=14 Chr1&Sca14 plus
12- 0:	LOC_Os01g14010.1	PH02Gene06891.t1	0
12- 1:	LOC_Os01g14020.1	PH02Gene06892.t1	4e-106
12- 2:	LOC_Os01g14030.1	PH02Gene06893.t1	3e-99
12- 3:	LOC_Os01g14040.1	PH02Gene06894.t2	7e-25
12- 4:	LOC_Os01g14050.1	PH02Gene06895.t1	0
12- 5:	LOC_Os01g14070.1	PH02Gene06896.t2	3e-53
12- 6:	LOC_Os01g14080.1	PH02Gene06897.t1	0
12- 7:	LOC_Os01g14090.1	PH02Gene06898.t1	0
12- 8:	LOC_Os01g14100.3	PH02Gene06899.t1	0
12- 9:	LOC_Os01g14110.1	PH02Gene06900.t2	1e-76
12- 10:	LOC_Os01g14140.1	PH02Gene49273.t1	7e-68
12- 11:	LOC_Os01g14170.1	PH02Gene49272.t1	1e-53
12- 12:	LOC_Os01g14280.1	PH02Gene39014.t1	5e-54
12- 13:	LOC_Os01g14310.1	PH02Gene39012.t1	9e-69
## Alignment 13: score=384.0 e_value=2.4e-20 N=9 Chr1&Sca14 plus
13- 0:	LOC_Os01g25330.1	PH02Gene21735.t3	0
13- 1:	LOC_Os01g25370.1	PH02Gene21733.t1	0
13- 2:	LOC_Os01g25386.1	PH02Gene21732.t1	0
13- 3:	LOC_Os01g25610.1	PH02Gene42551.t1	1e-137
13- 4:	LOC_Os01g25720.1	PH02Gene42549.t1	0
13- 5:	LOC_Os01g25760.1	PH02Gene44170.t1	1e-28
13- 6:	LOC_Os01g25810.1	PH02Gene44174.t1	7e-31
13- 7:	LOC_Os01g25820.1	PH02Gene44176.t1	2e-72
13- 8:	LOC_Os01g26020.1	PH02Gene42298.t1	3e-90
## Alignment 14: score=362.0 e_value=1.7e-13 N=8 Chr1&Sca14 plus
14- 0:	LOC_Os01g28450.1	PH02Gene19054.t1	3e-71
14- 1:	LOC_Os01g28520.1	PH02Gene19058.t1	6e-33
14- 2:	LOC_Os01g28540.1	PH02Gene19061.t1	0
14- 3:	LOC_Os01g28570.1	PH02Gene19064.t1	1e-143
14- 4:	LOC_Os01g28600.1	PH02Gene01667.t2	0
14- 5:	LOC_Os01g28680.3	PH02Gene01671.t1	0
14- 6:	LOC_Os01g28730.1	PH02Gene01672.t1	0
14- 7:	LOC_Os01g28790.1	PH02Gene01675.t1	2e-31
## Alignment 15: score=324.0 e_value=4.1e-17 N=8 Chr1&Sca14 plus
15- 0:	LOC_Os01g51870.1	PH02Gene11992.t1	1e-77
15- 1:	LOC_Os01g52100.1	PH02Gene12006.t3	1e-39
15- 2:	LOC_Os01g52160.1	PH02Gene12012.t1	2e-34
15- 3:	LOC_Os01g52190.1	PH02Gene34856.t1	5e-126
15- 4:	LOC_Os01g52200.1	PH02Gene34854.t2	3e-55
15- 5:	LOC_Os01g52230.1	PH02Gene45537.t2	6e-100
15- 6:	LOC_Os01g52240.1	PH02Gene45538.t1	9e-176
15- 7:	LOC_Os01g52390.1	PH02Gene36757.t1	1e-70
## Alignment 16: score=285.0 e_value=8.8e-09 N=6 Chr1&Sca14 plus
16- 0:	LOC_Os01g04460.1	PH02Gene22199.t1	2e-48
16- 1:	LOC_Os01g04470.1	PH02Gene22201.t1	2e-79
16- 2:	LOC_Os01g04520.1	PH02Gene22202.t1	6e-134
16- 3:	LOC_Os01g04550.1	PH02Gene22208.t1	0
16- 4:	LOC_Os01g04560.1	PH02Gene22209.t1	2e-37
16- 5:	LOC_Os01g04570.1	PH02Gene22215.t1	6e-89
## Alignment 17: score=281.0 e_value=1.9e-08 N=6 Chr1&Sca14 plus
17- 0:	LOC_Os01g38480.1	PH02Gene22165.t1	5e-108
17- 1:	LOC_Os01g38530.1	PH02Gene22166.t1	0
17- 2:	LOC_Os01g38610.1	PH02Gene22167.t1	2e-152
17- 3:	LOC_Os01g38620.1	PH02Gene22168.t1	0
17- 4:	LOC_Os01g38660.1	PH02Gene22169.t1	3e-39
17- 5:	LOC_Os01g38670.1	PH02Gene22170.t1	0
## Alignment 18: score=263.0 e_value=2.8e-11 N=6 Chr1&Sca14 plus
18- 0:	LOC_Os01g02290.1	PH02Gene42252.t1	0
18- 1:	LOC_Os01g02300.1	PH02Gene42253.t2	0
18- 2:	LOC_Os01g02310.1	PH02Gene44064.t1	5e-35
18- 3:	LOC_Os01g02360.1	PH02Gene44061.t1	0
18- 4:	LOC_Os01g02390.2	PH02Gene19679.t1	6e-40
18- 5:	LOC_Os01g02440.1	PH02Gene19677.t1	3e-45
## Alignment 19: score=18231.0 e_value=0 N=382 Chr1&Sca14 minus
19- 0:	LOC_Os01g02590.1	PH02Gene19679.t1	1e-29
19- 1:	LOC_Os01g02710.1	PH02Gene44067.t1	8e-41
19- 2:	LOC_Os01g02750.1	PH02Gene44061.t1	0
19- 3:	LOC_Os01g02860.1	PH02Gene38566.t1	0
19- 4:	LOC_Os01g02870.1	PH02Gene38567.t1	0
19- 5:	LOC_Os01g02880.1	PH02Gene38568.t1	0
19- 6:	LOC_Os01g02884.1	PH02Gene38569.t1	0
19- 7:	LOC_Os01g02890.1	PH02Gene38570.t1	0
19- 8:	LOC_Os01g02900.1	PH02Gene47132.t1	0
19- 9:	LOC_Os01g02910.1	PH02Gene47133.t2	0
19- 10:	LOC_Os01g02940.1	PH02Gene42256.t1	0
19- 11:	LOC_Os01g03020.1	PH02Gene41151.t1	1e-84
19- 12:	LOC_Os01g03030.1	PH02Gene41152.t1	7e-138
19- 13:	LOC_Os01g03050.1	PH02Gene41153.t1	8e-159
19- 14:	LOC_Os01g03070.1	PH02Gene41155.t1	0
19- 15:	LOC_Os01g03080.1	PH02Gene41156.t1	2e-87
19- 16:	LOC_Os01g03090.1	PH02Gene41158.t1	1e-122
19- 17:	LOC_Os01g03100.1	PH02Gene48708.t1	6e-169
19- 18:	LOC_Os01g03190.1	PH02Gene20240.t1	3e-89
19- 19:	LOC_Os01g03270.1	PH02Gene20239.t2	2e-99
19- 20:	LOC_Os01g03490.1	PH02Gene20238.t1	6e-24
19- 21:	LOC_Os01g03510.1	PH02Gene20237.t1	0
19- 22:	LOC_Os01g03520.1	PH02Gene20236.t1	0
19- 23:	LOC_Os01g03570.1	PH02Gene20232.t1	0
19- 24:	LOC_Os01g03620.1	PH02Gene20231.t1	0
19- 25:	LOC_Os01g03650.1	PH02Gene20230.t2	0
19- 26:	LOC_Os01g03660.2	PH02Gene20229.t1	2e-130
19- 27:	LOC_Os01g03670.1	PH02Gene20228.t1	1e-44
19- 28:	LOC_Os01g03680.1	PH02Gene20224.t1	6e-25
19- 29:	LOC_Os01g03690.1	PH02Gene20222.t1	3e-91
19- 30:	LOC_Os01g03720.1	PH02Gene20221.t1	5e-146
19- 31:	LOC_Os01g03740.1	PH02Gene20219.t1	1e-106
19- 32:	LOC_Os01g03750.1	PH02Gene20218.t1	2e-109
19- 33:	LOC_Os01g03760.1	PH02Gene20217.t1	0
19- 34:	LOC_Os01g03820.1	PH02Gene20216.t1	0
19- 35:	LOC_Os01g03840.1	PH02Gene20215.t1	2e-60
19- 36:	LOC_Os01g03870.1	PH02Gene20214.t1	0
19- 37:	LOC_Os01g03890.1	PH02Gene20213.t1	3e-139
19- 38:	LOC_Os01g03914.1	PH02Gene20212.t1	0
19- 39:	LOC_Os01g03950.1	PH02Gene20211.t1	0
19- 40:	LOC_Os01g03980.1	PH02Gene20210.t1	5e-48
19- 41:	LOC_Os01g04010.1	PH02Gene41093.t1	2e-30
19- 42:	LOC_Os01g04020.1	PH02Gene41094.t1	9e-105
19- 43:	LOC_Os01g04030.1	PH02Gene17022.t1	3e-51
19- 44:	LOC_Os01g04070.1	PH02Gene17012.t1	0
19- 45:	LOC_Os01g04090.1	PH02Gene39486.t1	9e-59
19- 46:	LOC_Os01g04100.1	PH02Gene39484.t1	4e-67
19- 47:	LOC_Os01g04110.1	PH02Gene39483.t1	5e-33
19- 48:	LOC_Os01g04160.1	PH02Gene39481.t1	0
19- 49:	LOC_Os01g04170.1	PH02Gene39480.t1	1e-86
19- 50:	LOC_Os01g04190.3	PH02Gene39479.t1	0
19- 51:	LOC_Os01g04210.1	PH02Gene39478.t1	2e-178
19- 52:	LOC_Os01g04230.1	PH02Gene39477.t1	0
19- 53:	LOC_Os01g04260.1	PH02Gene39476.t1	0
19- 54:	LOC_Os01g04280.1	PH02Gene39475.t1	0
19- 55:	LOC_Os01g04290.1	PH02Gene22226.t1	0
19- 56:	LOC_Os01g04330.1	PH02Gene22224.t1	8e-66
19- 57:	LOC_Os01g04340.1	PH02Gene22220.t1	3e-51
19- 58:	LOC_Os01g04390.1	PH02Gene22219.t1	5e-40
19- 59:	LOC_Os01g04430.1	PH02Gene22214.t1	6e-104
19- 60:	LOC_Os01g04440.1	PH02Gene22213.t1	2e-71
19- 61:	LOC_Os01g04450.1	PH02Gene22207.t1	8e-30
19- 62:	LOC_Os01g04560.1	PH02Gene22203.t1	6e-42
19- 63:	LOC_Os01g04570.1	PH02Gene22199.t1	1e-44
19- 64:	LOC_Os01g04620.1	PH02Gene22198.t1	0
19- 65:	LOC_Os01g04630.1	PH02Gene22197.t1	0
19- 66:	LOC_Os01g04650.1	PH02Gene22196.t1	0
19- 67:	LOC_Os01g04660.1	PH02Gene22195.t1	1e-120
19- 68:	LOC_Os01g04710.1	PH02Gene22193.t1	1e-169
19- 69:	LOC_Os01g04720.1	PH02Gene22192.t1	0
19- 70:	LOC_Os01g04750.1	PH02Gene22188.t1	1e-137
19- 71:	LOC_Os01g04814.1	PH02Gene22187.t1	0
19- 72:	LOC_Os01g04860.1	PH02Gene26373.t1	9e-170
19- 73:	LOC_Os01g04870.1	PH02Gene26372.t1	2e-94
19- 74:	LOC_Os01g04880.1	PH02Gene26369.t1	0
19- 75:	LOC_Os01g04900.2	PH02Gene26368.t1	0
19- 76:	LOC_Os01g04910.1	PH02Gene26367.t1	3e-117
19- 77:	LOC_Os01g04920.2	PH02Gene26366.t1	1e-142
19- 78:	LOC_Os01g04930.1	PH02Gene26363.t1	1e-145
19- 79:	LOC_Os01g04950.3	PH02Gene26362.t1	0
19- 80:	LOC_Os01g04990.1	PH02Gene28735.t1	0
19- 81:	LOC_Os01g05010.1	PH02Gene28738.t1	1e-53
19- 82:	LOC_Os01g05070.1	PH02Gene28739.t1	0
19- 83:	LOC_Os01g05090.1	PH02Gene28746.t1	4e-138
19- 84:	LOC_Os01g05100.1	PH02Gene28747.t1	6e-154
19- 85:	LOC_Os01g05130.1	PH02Gene28750.t1	2e-64
19- 86:	LOC_Os01g05140.1	PH02Gene28751.t1	6e-46
19- 87:	LOC_Os01g05150.1	PH02Gene28752.t1	2e-22
19- 88:	LOC_Os01g05420.1	PH02Gene28758.t1	0
19- 89:	LOC_Os01g05440.1	PH02Gene28761.t1	8e-67
19- 90:	LOC_Os01g05480.1	PH02Gene28762.t1	0
19- 91:	LOC_Os01g05490.1	PH02Gene28763.t1	4e-167
19- 92:	LOC_Os01g05500.1	PH02Gene28764.t1	0
19- 93:	LOC_Os01g05600.1	PH02Gene28765.t1	0
19- 94:	LOC_Os01g05660.1	PH02Gene28768.t1	0
19- 95:	LOC_Os01g05670.1	PH02Gene28769.t1	0
19- 96:	LOC_Os01g05680.1	PH02Gene28770.t1	3e-128
19- 97:	LOC_Os01g05760.1	PH02Gene28771.t1	3e-24
19- 98:	LOC_Os01g05790.1	PH02Gene28773.t1	0
19- 99:	LOC_Os01g05800.1	PH02Gene28774.t1	0
19-100:	LOC_Os01g05810.1	PH02Gene48540.t2	0
19-101:	LOC_Os01g05840.2	PH02Gene42272.t1	0
19-102:	LOC_Os01g05850.1	PH02Gene42273.t1	2e-28
19-103:	LOC_Os01g05860.1	PH02Gene42274.t1	2e-129
19-104:	LOC_Os01g05870.1	PH02Gene44361.t1	3e-53
19-105:	LOC_Os01g06000.1	PH02Gene44358.t1	7e-113
19-106:	LOC_Os01g06020.1	PH02Gene44356.t1	0
19-107:	LOC_Os01g06030.1	PH02Gene44354.t1	4e-55
19-108:	LOC_Os01g06230.1	PH02Gene44353.t1	1e-29
19-109:	LOC_Os01g06250.1	PH02Gene44352.t1	4e-136
19-110:	LOC_Os01g06280.2	PH02Gene44349.t1	0
19-111:	LOC_Os01g06290.2	PH02Gene44348.t2	2e-137
19-112:	LOC_Os01g06320.1	PH02Gene44346.t1	6e-152
19-113:	LOC_Os01g06340.1	PH02Gene44345.t1	7e-40
19-114:	LOC_Os01g06380.1	PH02Gene44344.t1	2e-21
19-115:	LOC_Os01g06410.1	PH02Gene39879.t1	5e-42
19-116:	LOC_Os01g06420.1	PH02Gene39878.t1	5e-34
19-117:	LOC_Os01g06454.1	PH02Gene39877.t1	6e-26
19-118:	LOC_Os01g06460.1	PH02Gene39875.t1	6e-134
19-119:	LOC_Os01g06470.1	PH02Gene39874.t1	0
19-120:	LOC_Os01g06490.1	PH02Gene39871.t1	8e-110
19-121:	LOC_Os01g06500.1	PH02Gene39869.t1	1e-75
19-122:	LOC_Os01g06560.1	PH02Gene39868.t1	3e-141
19-123:	LOC_Os01g06580.1	PH02Gene39867.t1	2e-111
19-124:	LOC_Os01g06590.1	PH02Gene39866.t1	0
19-125:	LOC_Os01g06630.1	PH02Gene39865.t1	5e-39
19-126:	LOC_Os01g06640.1	PH02Gene39864.t1	3e-139
19-127:	LOC_Os01g06720.1	PH02Gene39861.t1	2e-56
19-128:	LOC_Os01g06940.1	PH02Gene39369.t1	5e-55
19-129:	LOC_Os01g07070.1	PH02Gene39370.t1	2e-138
19-130:	LOC_Os01g07080.1	PH02Gene39371.t1	0
19-131:	LOC_Os01g07090.1	PH02Gene39372.t1	0
19-132:	LOC_Os01g07100.1	PH02Gene39373.t3	0
19-133:	LOC_Os01g07110.1	PH02Gene39375.t1	0
19-134:	LOC_Os01g07120.2	PH02Gene39376.t2	3e-120
19-135:	LOC_Os01g07130.1	PH02Gene39377.t1	0
19-136:	LOC_Os01g07140.1	PH02Gene39378.t1	0
19-137:	LOC_Os01g07150.1	PH02Gene39379.t1	3e-83
19-138:	LOC_Os01g07200.1	PH02Gene39382.t1	2e-69
19-139:	LOC_Os01g07212.1	PH02Gene39383.t1	2e-63
19-140:	LOC_Os01g07240.1	PH02Gene39384.t1	1e-32
19-141:	LOC_Os01g07250.1	PH02Gene39385.t1	2e-138
19-142:	LOC_Os01g07260.1	PH02Gene39386.t1	0
19-143:	LOC_Os01g07310.1	PH02Gene39388.t1	0
19-144:	LOC_Os01g07330.3	PH02Gene39390.t1	0
19-145:	LOC_Os01g07340.1	PH02Gene39391.t1	0
19-146:	LOC_Os01g07350.1	PH02Gene39392.t1	0
19-147:	LOC_Os01g07360.1	PH02Gene39395.t1	5e-107
19-148:	LOC_Os01g07376.1	PH02Gene10676.t1	2e-78
19-149:	LOC_Os01g07382.1	PH02Gene10675.t1	0
19-150:	LOC_Os01g07390.1	PH02Gene10671.t1	0
19-151:	LOC_Os01g07400.1	PH02Gene10670.t1	0
19-152:	LOC_Os01g07410.1	PH02Gene10669.t1	0
19-153:	LOC_Os01g07430.1	PH02Gene10668.t1	3e-67
19-154:	LOC_Os01g07450.1	PH02Gene10667.t1	2e-83
19-155:	LOC_Os01g07480.1	PH02Gene49769.t1	2e-146
19-156:	LOC_Os01g07490.1	PH02Gene10664.t1	4e-106
19-157:	LOC_Os01g07500.1	PH02Gene10663.t1	0
19-158:	LOC_Os01g07520.1	PH02Gene10662.t1	0
19-159:	LOC_Os01g07530.1	PH02Gene10661.t1	0
19-160:	LOC_Os01g07540.1	PH02Gene10660.t1	1e-62
19-161:	LOC_Os01g07560.1	PH02Gene10659.t1	0
19-162:	LOC_Os01g07570.1	PH02Gene10658.t2	3e-145
19-163:	LOC_Os01g07590.1	PH02Gene10655.t1	6e-95
19-164:	LOC_Os01g07610.1	PH02Gene10654.t1	0
19-165:	LOC_Os01g07630.1	PH02Gene10652.t1	0
19-166:	LOC_Os01g07700.1	PH02Gene10651.t1	0
19-167:	LOC_Os01g07740.1	PH02Gene10650.t1	0
19-168:	LOC_Os01g07750.1	PH02Gene10649.t1	3e-65
19-169:	LOC_Os01g07760.1	PH02Gene10648.t1	0
19-170:	LOC_Os01g07770.1	PH02Gene10647.t1	0
19-171:	LOC_Os01g07780.1	PH02Gene10646.t1	1e-70
19-172:	LOC_Os01g07800.1	PH02Gene10645.t1	1e-78
19-173:	LOC_Os01g07810.1	PH02Gene10644.t1	4e-57
19-174:	LOC_Os01g07850.1	PH02Gene10642.t1	2e-100
19-175:	LOC_Os01g07870.1	PH02Gene10640.t1	0
19-176:	LOC_Os01g07880.1	PH02Gene10639.t1	4e-64
19-177:	LOC_Os01g07890.1	PH02Gene10638.t1	6e-56
19-178:	LOC_Os01g07910.1	PH02Gene10637.t2	0
19-179:	LOC_Os01g07920.1	PH02Gene10636.t2	7e-170
19-180:	LOC_Os01g07930.1	PH02Gene10635.t1	7e-25
19-181:	LOC_Os01g07940.1	PH02Gene10634.t1	0
19-182:	LOC_Os01g07950.1	PH02Gene10633.t1	1e-99
19-183:	LOC_Os01g07960.1	PH02Gene10632.t1	7e-168
19-184:	LOC_Os01g07980.1	PH02Gene48275.t1	9e-145
19-185:	LOC_Os01g08020.1	PH02Gene45069.t1	0
19-186:	LOC_Os01g08090.1	PH02Gene45071.t1	0
19-187:	LOC_Os01g08120.1	PH02Gene45072.t1	0
19-188:	LOC_Os01g08130.1	PH02Gene45074.t1	3e-124
19-189:	LOC_Os01g08150.1	PH02Gene45075.t1	0
19-190:	LOC_Os01g08160.1	PH02Gene45076.t1	0
19-191:	LOC_Os01g08170.1	PH02Gene45077.t1	0
19-192:	LOC_Os01g08180.1	PH02Gene45078.t1	7e-31
19-193:	LOC_Os01g08190.2	PH02Gene43668.t1	0
19-194:	LOC_Os01g08200.1	PH02Gene43669.t1	0
19-195:	LOC_Os01g08220.1	PH02Gene43670.t1	0
19-196:	LOC_Os01g08260.1	PH02Gene43671.t1	0
19-197:	LOC_Os01g08270.1	PH02Gene43672.t1	0
19-198:	LOC_Os01g08310.1	PH02Gene50650.t1	1e-95
19-199:	LOC_Os01g08320.1	PH02Gene50651.t1	2e-116
19-200:	LOC_Os01g08340.1	PH02Gene29645.t1	0
19-201:	LOC_Os01g08380.1	PH02Gene29641.t1	0
19-202:	LOC_Os01g08400.1	PH02Gene29640.t3	0
19-203:	LOC_Os01g08410.1	PH02Gene29639.t1	4e-109
19-204:	LOC_Os01g08420.1	PH02Gene29638.t1	0
19-205:	LOC_Os01g08430.1	PH02Gene29636.t1	0
19-206:	LOC_Os01g08440.1	PH02Gene29633.t1	3e-151
19-207:	LOC_Os01g08460.1	PH02Gene29632.t2	5e-153
19-208:	LOC_Os01g08470.1	PH02Gene29631.t1	0
19-209:	LOC_Os01g08510.1	PH02Gene29630.t1	0
19-210:	LOC_Os01g08520.1	PH02Gene29629.t1	4e-146
19-211:	LOC_Os01g08540.1	PH02Gene29628.t1	0
19-212:	LOC_Os01g08550.1	PH02Gene29627.t1	9e-167
19-213:	LOC_Os01g08570.1	PH02Gene29626.t1	8e-104
19-214:	LOC_Os01g08580.1	PH02Gene29625.t1	0
19-215:	LOC_Os01g08670.1	PH02Gene29624.t1	5e-31
19-216:	LOC_Os01g08700.1	PH02Gene29623.t1	0
19-217:	LOC_Os01g08710.1	PH02Gene29622.t1	4e-76
19-218:	LOC_Os01g08750.1	PH02Gene29621.t1	0
19-219:	LOC_Os01g08780.1	PH02Gene29620.t1	0
19-220:	LOC_Os01g08800.1	PH02Gene29619.t1	1e-114
19-221:	LOC_Os01g08814.1	PH02Gene06260.t1	6e-64
19-222:	LOC_Os01g08820.1	PH02Gene06261.t1	4e-180
19-223:	LOC_Os01g08830.1	PH02Gene06262.t1	0
19-224:	LOC_Os01g08840.1	PH02Gene06264.t1	2e-32
19-225:	LOC_Os01g08850.1	PH02Gene06265.t1	0
19-226:	LOC_Os01g08860.1	PH02Gene06266.t1	2e-74
19-227:	LOC_Os01g08960.1	PH02Gene06267.t1	4e-146
19-228:	LOC_Os01g08970.1	PH02Gene06268.t1	0
19-229:	LOC_Os01g08990.1	PH02Gene06270.t1	1e-107
19-230:	LOC_Os01g09000.1	PH02Gene06271.t1	0
19-231:	LOC_Os01g09010.1	PH02Gene06272.t1	0
19-232:	LOC_Os01g09020.1	PH02Gene06273.t1	0
19-233:	LOC_Os01g09030.1	PH02Gene06274.t1	3e-111
19-234:	LOC_Os01g09080.1	PH02Gene06275.t1	0
19-235:	LOC_Os01g09100.1	PH02Gene06276.t1	3e-57
19-236:	LOC_Os01g09120.1	PH02Gene06277.t2	0
19-237:	LOC_Os01g09200.1	PH02Gene06278.t1	0
19-238:	LOC_Os01g09220.1	PH02Gene06279.t1	0
19-239:	LOC_Os01g09246.1	PH02Gene06281.t1	0
19-240:	LOC_Os01g09260.1	PH02Gene06282.t1	0
19-241:	LOC_Os01g09300.1	PH02Gene06286.t1	0
19-242:	LOC_Os01g09320.1	PH02Gene06287.t1	0
19-243:	LOC_Os01g09450.1	PH02Gene06288.t3	1e-73
19-244:	LOC_Os01g09460.1	PH02Gene06290.t1	0
19-245:	LOC_Os01g09470.1	PH02Gene06291.t1	0
19-246:	LOC_Os01g09550.1	PH02Gene06293.t2	0
19-247:	LOC_Os01g09560.1	PH02Gene06294.t1	0
19-248:	LOC_Os01g09570.1	PH02Gene06295.t3	0
19-249:	LOC_Os01g09580.2	PH02Gene06296.t1	0
19-250:	LOC_Os01g09590.1	PH02Gene06297.t1	4e-95
19-251:	LOC_Os01g09640.1	PH02Gene06298.t1	5e-126
19-252:	LOC_Os01g09670.1	PH02Gene06302.t1	0
19-253:	LOC_Os01g09700.1	PH02Gene06303.t1	0
19-254:	LOC_Os01g09720.1	PH02Gene06304.t1	2e-61
19-255:	LOC_Os01g09730.1	PH02Gene06305.t1	2e-35
19-256:	LOC_Os01g09740.1	PH02Gene06306.t1	0
19-257:	LOC_Os01g09750.1	PH02Gene06307.t1	2e-145
19-258:	LOC_Os01g09760.1	PH02Gene06308.t1	0
19-259:	LOC_Os01g09770.1	PH02Gene06309.t1	0
19-260:	LOC_Os01g09790.1	PH02Gene06310.t1	0
19-261:	LOC_Os01g09800.1	PH02Gene06312.t1	3e-69
19-262:	LOC_Os01g09830.1	PH02Gene06313.t1	4e-48
19-263:	LOC_Os01g09850.1	PH02Gene06314.t1	0
19-264:	LOC_Os01g09860.1	PH02Gene06315.t2	0
19-265:	LOC_Os01g09880.1	PH02Gene06318.t1	6e-99
19-266:	LOC_Os01g09890.1	PH02Gene06322.t2	2e-97
19-267:	LOC_Os01g09990.1	PH02Gene06323.t1	3e-115
19-268:	LOC_Os01g10010.1	PH02Gene06325.t1	1e-86
19-269:	LOC_Os01g10020.1	PH02Gene06326.t1	0
19-270:	LOC_Os01g10040.1	PH02Gene06327.t2	0
19-271:	LOC_Os01g10050.2	PH02Gene06328.t1	0
19-272:	LOC_Os01g10080.2	PH02Gene06329.t1	1e-42
19-273:	LOC_Os01g10090.1	PH02Gene06331.t1	0
19-274:	LOC_Os01g10100.2	PH02Gene06332.t1	2e-179
19-275:	LOC_Os01g10110.1	PH02Gene06333.t1	0
19-276:	LOC_Os01g10130.1	PH02Gene34808.t1	0
[truncated: 36,523 more rows]

## Sheet: Moso-maize
############### Parameters ###############
# MATCH_SCORE: 50
# MATCH_SIZE: 5
# GAP_PENALTY: -1
# OVERLAP_WINDOW: 5
# E_VALUE: 1e-05
# MAX GAPS: 25
############### Statistics ###############
# Number of collinear genes: 46715, Percentage: 25.59
# Number of all genes: 182521
##########################################
## Alignment 0: score=684.0 e_value=3.6e-45 N=17 1&Sca10 plus
0- 0:	transcript:Zm00001d034455_T001	PH02Gene20301.t1	2e-66
0- 1:	transcript:Zm00001d034460_T001	PH02Gene20304.t1	6e-47
0- 2:	transcript:Zm00001d034463_T001	PH02Gene20307.t1	3e-55
0- 3:	transcript:Zm00001d034479_T001	PH02Gene20311.t1	2e-26
0- 4:	transcript:Zm00001d034480_T001	PH02Gene20319.t1	9e-123
0- 5:	transcript:Zm00001d034487_T001	PH02Gene32365.t1	0
0- 6:	transcript:Zm00001d034488_T001	PH02Gene32364.t1	0
0- 7:	transcript:Zm00001d034491_T001	PH02Gene21962.t1	3e-62
0- 8:	transcript:Zm00001d034492_T001	PH02Gene21960.t1	0
0- 9:	transcript:Zm00001d034494_T001	PH02Gene21958.t1	3e-125
0- 10:	transcript:Zm00001d034501_T001	PH02Gene21956.t1	0
0- 11:	transcript:Zm00001d034502_T001	PH02Gene21950.t1	1e-31
0- 12:	transcript:Zm00001d034503_T001	PH02Gene21949.t2	1e-108
0- 13:	transcript:Zm00001d034505_T001	PH02Gene21947.t1	1e-103
0- 14:	transcript:Zm00001d034508_T001	PH02Gene21944.t1	0
0- 15:	transcript:Zm00001d034513_T001	PH02Gene21938.t1	1e-39
0- 16:	transcript:Zm00001d034516_T001	PH02Gene42720.t2	0
## Alignment 1: score=578.0 e_value=1.3e-35 N=13 1&Sca10 plus
1- 0:	transcript:Zm00001d034190_T001	PH02Gene28245.t1	1e-19
1- 1:	transcript:Zm00001d034191_T001	PH02Gene28247.t2	0
1- 2:	transcript:Zm00001d034194_T001	PH02Gene28248.t1	0
1- 3:	transcript:Zm00001d034197_T001	PH02Gene28251.t1	2e-35
1- 4:	transcript:Zm00001d034198_T001	PH02Gene28253.t1	2e-78
1- 5:	transcript:Zm00001d034199_T001	PH02Gene28254.t1	5e-08
1- 6:	transcript:Zm00001d034200_T001	PH02Gene28255.t1	2e-33
1- 7:	transcript:Zm00001d034204_T001	PH02Gene28256.t1	0
1- 8:	transcript:Zm00001d034205_T001	PH02Gene28257.t1	0
1- 9:	transcript:Zm00001d034212_T001	PH02Gene38176.t1	4e-112
1- 10:	transcript:Zm00001d034217_T001	PH02Gene20198.t1	0
1- 11:	transcript:Zm00001d034221_T001	PH02Gene20196.t1	0
1- 12:	transcript:Zm00001d034237_T001	PH02Gene20190.t2	0
## Alignment 2: score=511.0 e_value=3.7e-27 N=12 1&Sca10 plus
2- 0:	transcript:Zm00001d029260_T001	PH02Gene35737.t1	0
2- 1:	transcript:Zm00001d029263_T001	PH02Gene35745.t1	2e-49
2- 2:	transcript:Zm00001d029264_T001	PH02Gene35747.t1	0
2- 3:	transcript:Zm00001d029266_T001	PH02Gene35748.t1	2e-38
2- 4:	transcript:Zm00001d029270_T001	PH02Gene35749.t1	3e-96
2- 5:	transcript:Zm00001d029274_T001	PH02Gene35756.t1	1e-49
2- 6:	transcript:Zm00001d029281_T001	PH02Gene35764.t1	2e-122
2- 7:	transcript:Zm00001d029285_T001	PH02Gene35765.t2	8e-80
2- 8:	transcript:Zm00001d029286_T001	PH02Gene35767.t1	6e-68
2- 9:	transcript:Zm00001d029287_T001	PH02Gene02436.t1	3e-81
2- 10:	transcript:Zm00001d029293_T001	PH02Gene02440.t1	2e-10
2- 11:	transcript:Zm00001d029300_T001	PH02Gene02443.t2	7e-66
## Alignment 3: score=477.0 e_value=5.8e-27 N=12 1&Sca10 plus
3- 0:	transcript:Zm00001d029438_T001	PH02Gene10607.t1	2e-45
3- 1:	transcript:Zm00001d029442_T001	PH02Gene10605.t1	1e-163
3- 2:	transcript:Zm00001d029446_T001	PH02Gene10595.t1	2e-40
3- 3:	transcript:Zm00001d029447_T001	PH02Gene10591.t1	9e-09
3- 4:	transcript:Zm00001d029448_T001	PH02Gene10588.t1	1e-78
3- 5:	transcript:Zm00001d029460_T001	PH02Gene10585.t1	8e-100
3- 6:	transcript:Zm00001d029462_T001	PH02Gene10581.t1	0
3- 7:	transcript:Zm00001d029468_T002	PH02Gene10578.t2	0
3- 8:	transcript:Zm00001d029483_T001	PH02Gene10569.t1	4e-24
3- 9:	transcript:Zm00001d029488_T001	PH02Gene10564.t1	3e-16
3- 10:	transcript:Zm00001d029499_T001	PH02Gene10555.t1	9e-29
3- 11:	transcript:Zm00001d029505_T001	PH02Gene10553.t1	5e-73
## Alignment 4: score=457.0 e_value=2.6e-27 N=12 1&Sca10 plus
4- 0:	transcript:Zm00001d029352_T001	PH02Gene47449.t1	0
4- 1:	transcript:Zm00001d029366_T001	PH02Gene47596.t1	3e-36
4- 2:	transcript:Zm00001d029376_T001	PH02Gene40721.t1	7e-117
4- 3:	transcript:Zm00001d029380_T001	PH02Gene40723.t1	6e-56
4- 4:	transcript:Zm00001d029386_T001	PH02Gene40728.t1	4e-160
4- 5:	transcript:Zm00001d029391_T001	PH02Gene40731.t1	5e-127
4- 6:	transcript:Zm00001d029393_T001	PH02Gene10630.t1	6e-44
4- 7:	transcript:Zm00001d029407_T001	PH02Gene10625.t1	2e-106
4- 8:	transcript:Zm00001d029408_T001	PH02Gene10624.t1	7e-110
4- 9:	transcript:Zm00001d029409_T001	PH02Gene10622.t1	3e-124
4- 10:	transcript:Zm00001d029412_T001	PH02Gene10620.t1	2e-178
4- 11:	transcript:Zm00001d029420_T001	PH02Gene10613.t1	0
## Alignment 5: score=396.0 e_value=3e-17 N=9 1&Sca10 plus
5- 0:	transcript:Zm00001d034422_T001	PH02Gene08742.t1	6e-87
5- 1:	transcript:Zm00001d034427_T001	PH02Gene08751.t1	0
5- 2:	transcript:Zm00001d034431_T001	PH02Gene08755.t1	5e-13
5- 3:	transcript:Zm00001d034439_T001	PH02Gene20296.t1	4e-73
5- 4:	transcript:Zm00001d034440_T001	PH02Gene20298.t1	0
5- 5:	transcript:Zm00001d034443_T001	PH02Gene20299.t1	0
5- 6:	transcript:Zm00001d034444_T001	PH02Gene20300.t1	4e-88
5- 7:	transcript:Zm00001d034447_T001	PH02Gene20301.t1	6e-67
5- 8:	transcript:Zm00001d034452_T001	PH02Gene20304.t1	2e-103
## Alignment 6: score=391.0 e_value=3.7e-21 N=9 1&Sca10 plus
6- 0:	transcript:Zm00001d034319_T001	PH02Gene49652.t1	2e-155
6- 1:	transcript:Zm00001d034320_T001	PH02Gene49651.t1	0
6- 2:	transcript:Zm00001d034340_T001	PH02Gene09616.t1	5e-156
6- 3:	transcript:Zm00001d034344_T001	PH02Gene09624.t1	0
6- 4:	transcript:Zm00001d034345_T001	PH02Gene09625.t2	0
6- 5:	transcript:Zm00001d034350_T001	PH02Gene09634.t1	0
6- 6:	transcript:Zm00001d034353_T001	PH02Gene09639.t1	3e-93
6- 7:	transcript:Zm00001d034356_T001	PH02Gene09641.t1	1e-65
6- 8:	transcript:Zm00001d034358_T001	PH02Gene09642.t1	4e-25
## Alignment 7: score=256.0 e_value=4.2e-09 N=6 1&Sca10 minus
7- 0:	transcript:Zm00001d034410_T001	PH02Gene08748.t1	0
7- 1:	transcript:Zm00001d034414_T002	PH02Gene08747.t1	3e-43
7- 2:	transcript:Zm00001d034415_T001	PH02Gene08746.t1	1e-52
7- 3:	transcript:Zm00001d034416_T001	PH02Gene08743.t1	3e-24
7- 4:	transcript:Zm00001d034422_T001	PH02Gene08742.t1	6e-87
7- 5:	transcript:Zm00001d034424_T001	PH02Gene08738.t1	5e-158
## Alignment 8: score=2870.0 e_value=3e-276 N=66 1&Sca11 plus
8- 0:	transcript:Zm00001d030998_T001	PH02Gene01134.t1	0
8- 1:	transcript:Zm00001d030999_T001	PH02Gene01133.t1	0
8- 2:	transcript:Zm00001d031002_T001	PH02Gene01132.t1	1e-169
8- 3:	transcript:Zm00001d031005_T001	PH02Gene01131.t1	0
8- 4:	transcript:Zm00001d031008_T001	PH02Gene01129.t1	7e-180
8- 5:	transcript:Zm00001d031009_T001	PH02Gene01127.t1	0
8- 6:	transcript:Zm00001d031013_T001	PH02Gene01126.t4	0
8- 7:	transcript:Zm00001d031014_T001	PH02Gene01125.t1	0
8- 8:	transcript:Zm00001d031018_T001	PH02Gene01124.t1	2e-84
8- 9:	transcript:Zm00001d031019_T002	PH02Gene01123.t1	2e-120
8- 10:	transcript:Zm00001d031020_T001	PH02Gene42559.t1	1e-52
8- 11:	transcript:Zm00001d031022_T001	PH02Gene42565.t1	2e-20
8- 12:	transcript:Zm00001d031024_T001	PH02Gene07641.t1	0
8- 13:	transcript:Zm00001d031026_T001	PH02Gene07634.t1	6e-151
8- 14:	transcript:Zm00001d031040_T001	PH02Gene07632.t1	3e-94
8- 15:	transcript:Zm00001d031041_T001	PH02Gene07631.t2	0
8- 16:	transcript:Zm00001d031044_T001	PH02Gene07629.t1	2e-92
8- 17:	transcript:Zm00001d031047_T001	PH02Gene07624.t1	2e-74
8- 18:	transcript:Zm00001d031049_T001	PH02Gene07618.t1	2e-71
8- 19:	transcript:Zm00001d031050_T001	PH02Gene07617.t1	0
8- 20:	transcript:Zm00001d031053_T001	PH02Gene07616.t1	2e-155
8- 21:	transcript:Zm00001d031059_T001	PH02Gene07611.t1	0
8- 22:	transcript:Zm00001d031061_T001	PH02Gene07610.t1	0
8- 23:	transcript:Zm00001d031063_T001	PH02Gene07609.t1	5e-46
8- 24:	transcript:Zm00001d031064_T001	PH02Gene07600.t1	0
8- 25:	transcript:Zm00001d031065_T001	PH02Gene07597.t1	1e-65
8- 26:	transcript:Zm00001d031068_T001	PH02Gene07596.t1	0
8- 27:	transcript:Zm00001d031071_T001	PH02Gene07593.t1	0
8- 28:	transcript:Zm00001d031072_T001	PH02Gene07592.t1	0
8- 29:	transcript:Zm00001d031074_T001	PH02Gene07590.t2	0
8- 30:	transcript:Zm00001d031077_T001	PH02Gene07588.t4	0
8- 31:	transcript:Zm00001d031081_T001	PH02Gene07583.t1	1e-109
8- 32:	transcript:Zm00001d031086_T001	PH02Gene07581.t1	0
8- 33:	transcript:Zm00001d031088_T001	PH02Gene07577.t1	0
8- 34:	transcript:Zm00001d031090_T001	PH02Gene07576.t1	0
8- 35:	transcript:Zm00001d031091_T001	PH02Gene07575.t1	1e-16
8- 36:	transcript:Zm00001d031092_T001	PH02Gene07574.t1	4e-122
8- 37:	transcript:Zm00001d031094_T001	PH02Gene07571.t1	6e-141
8- 38:	transcript:Zm00001d031098_T001	PH02Gene07570.t1	2e-173
8- 39:	transcript:Zm00001d031101_T002	PH02Gene46091.t1	1e-80
8- 40:	transcript:Zm00001d031109_T001	PH02Gene18063.t1	2e-65
8- 41:	transcript:Zm00001d031113_T001	PH02Gene18060.t1	5e-12
8- 42:	transcript:Zm00001d031118_T001	PH02Gene18058.t1	0
8- 43:	transcript:Zm00001d031120_T001	PH02Gene18056.t1	0
8- 44:	transcript:Zm00001d031128_T001	PH02Gene18052.t1	0
8- 45:	transcript:Zm00001d031129_T001	PH02Gene18051.t1	1e-23
8- 46:	transcript:Zm00001d031134_T001	PH02Gene18049.t1	2e-180
8- 47:	transcript:Zm00001d031135_T001	PH02Gene18047.t2	1e-113
8- 48:	transcript:Zm00001d031136_T001	PH02Gene18046.t2	1e-124
8- 49:	transcript:Zm00001d031146_T001	PH02Gene18042.t1	1e-26
8- 50:	transcript:Zm00001d031149_T002	PH02Gene18038.t1	1e-155
8- 51:	transcript:Zm00001d031164_T001	PH02Gene18031.t1	1e-14
8- 52:	transcript:Zm00001d031178_T001	PH02Gene18028.t1	0
8- 53:	transcript:Zm00001d031195_T001	PH02Gene18010.t1	8e-15
8- 54:	transcript:Zm00001d031203_T001	PH02Gene11823.t1	1e-35
8- 55:	transcript:Zm00001d031205_T001	PH02Gene11825.t1	2e-115
8- 56:	transcript:Zm00001d031211_T001	PH02Gene11830.t1	0
8- 57:	transcript:Zm00001d031213_T001	PH02Gene11831.t1	0
8- 58:	transcript:Zm00001d031216_T001	PH02Gene11833.t1	0
8- 59:	transcript:Zm00001d031217_T002	PH02Gene11834.t1	0
8- 60:	transcript:Zm00001d031221_T001	PH02Gene37690.t1	0
8- 61:	transcript:Zm00001d031223_T001	PH02Gene37691.t1	7e-130
8- 62:	transcript:Zm00001d031225_T001	PH02Gene37692.t1	7e-80
8- 63:	transcript:Zm00001d031227_T001	PH02Gene37694.t1	5e-56
8- 64:	transcript:Zm00001d031230_T001	PH02Gene37696.t1	2e-52
8- 65:	transcript:Zm00001d031231_T001	PH02Gene43115.t2	0
## Alignment 9: score=1863.0 e_value=3.8e-158 N=42 1&Sca11 plus
9- 0:	transcript:Zm00001d030832_T001	PH02Gene43285.t1	0
9- 1:	transcript:Zm00001d030833_T001	PH02Gene43286.t1	2e-121
9- 2:	transcript:Zm00001d030837_T001	PH02Gene01214.t1	0
9- 3:	transcript:Zm00001d030846_T001	PH02Gene01208.t1	0
9- 4:	transcript:Zm00001d030849_T001	PH02Gene01205.t1	2e-180
9- 5:	transcript:Zm00001d030851_T001	PH02Gene01203.t1	0
9- 6:	transcript:Zm00001d030862_T001	PH02Gene01201.t1	1e-110
9- 7:	transcript:Zm00001d030863_T001	PH02Gene01200.t3	3e-104
9- 8:	transcript:Zm00001d030864_T001	PH02Gene01199.t1	0
9- 9:	transcript:Zm00001d030868_T001	PH02Gene01197.t2	0
9- 10:	transcript:Zm00001d030888_T001	PH02Gene01195.t1	0
9- 11:	transcript:Zm00001d030891_T001	PH02Gene01193.t1	9e-124
9- 12:	transcript:Zm00001d030892_T001	PH02Gene01192.t2	9e-74
9- 13:	transcript:Zm00001d030893_T001	PH02Gene01191.t1	0
9- 14:	transcript:Zm00001d030894_T001	PH02Gene01190.t1	3e-32
9- 15:	transcript:Zm00001d030895_T001	PH02Gene01187.t1	2e-113
9- 16:	transcript:Zm00001d030900_T001	PH02Gene01184.t1	0
9- 17:	transcript:Zm00001d030907_T001	PH02Gene01183.t1	2e-42
9- 18:	transcript:Zm00001d030910_T001	PH02Gene01180.t1	2e-07
9- 19:	transcript:Zm00001d030911_T001	PH02Gene01179.t1	3e-50
9- 20:	transcript:Zm00001d030916_T001	PH02Gene01178.t4	0
9- 21:	transcript:Zm00001d030935_T001	PH02Gene01175.t1	0
9- 22:	transcript:Zm00001d030935_T023	PH02Gene01173.t1	0
9- 23:	transcript:Zm00001d030937_T001	PH02Gene01172.t1	0
9- 24:	transcript:Zm00001d030938_T001	PH02Gene01171.t1	2e-07
9- 25:	transcript:Zm00001d030939_T001	PH02Gene01170.t1	2e-48
9- 26:	transcript:Zm00001d030941_T001	PH02Gene01167.t1	4e-77
9- 27:	transcript:Zm00001d030945_T001	PH02Gene01165.t1	3e-145
9- 28:	transcript:Zm00001d030947_T002	PH02Gene01163.t1	3e-52
9- 29:	transcript:Zm00001d030953_T001	PH02Gene01160.t1	0
9- 30:	transcript:Zm00001d030954_T001	PH02Gene01159.t1	1e-153
9- 31:	transcript:Zm00001d030955_T001	PH02Gene01158.t1	4e-155
9- 32:	transcript:Zm00001d030960_T025	PH02Gene01157.t1	0
9- 33:	transcript:Zm00001d030962_T001	PH02Gene01155.t1	0
9- 34:	transcript:Zm00001d030967_T001	PH02Gene01154.t1	5e-127
9- 35:	transcript:Zm00001d030968_T001	PH02Gene01153.t1	0
9- 36:	transcript:Zm00001d030969_T001	PH02Gene01152.t1	6e-154
9- 37:	transcript:Zm00001d030985_T001	PH02Gene01147.t1	0
9- 38:	transcript:Zm00001d030987_T001	PH02Gene01146.t1	2e-22
9- 39:	transcript:Zm00001d030989_T001	PH02Gene01145.t1	2e-63
9- 40:	transcript:Zm00001d030990_T001	PH02Gene01144.t1	0
9- 41:	transcript:Zm00001d030993_T001	PH02Gene01141.t1	7e-68
## Alignment 10: score=1036.0 e_value=2e-74 N=24 1&Sca11 plus
10- 0:	transcript:Zm00001d030675_T001	PH02Gene11772.t1	0
10- 1:	transcript:Zm00001d030677_T001	PH02Gene11773.t2	2e-71
10- 2:	transcript:Zm00001d030678_T001	PH02Gene11774.t2	3e-138
10- 3:	transcript:Zm00001d030691_T001	PH02Gene11786.t1	0
10- 4:	transcript:Zm00001d030694_T001	PH02Gene11791.t1	0
10- 5:	transcript:Zm00001d030725_T001	PH02Gene11794.t1	0
10- 6:	transcript:Zm00001d030732_T001	PH02Gene11795.t1	0
10- 7:	transcript:Zm00001d030733_T001	PH02Gene11798.t1	6e-86
10- 8:	transcript:Zm00001d030737_T001	PH02Gene11804.t1	2e-159
10- 9:	transcript:Zm00001d030739_T001	PH02Gene11805.t1	5e-17
10- 10:	transcript:Zm00001d030741_T001	PH02Gene11807.t1	3e-72
10- 11:	transcript:Zm00001d030744_T001	PH02Gene11810.t1	0
10- 12:	transcript:Zm00001d030751_T001	PH02Gene11811.t1	0
10- 13:	transcript:Zm00001d030759_T001	PH02Gene11813.t1	0
10- 14:	transcript:Zm00001d030760_T001	PH02Gene11814.t1	0
10- 15:	transcript:Zm00001d030760_T008	PH02Gene36060.t1	4e-06
10- 16:	transcript:Zm00001d030762_T001	PH02Gene36057.t1	1e-60
10- 17:	transcript:Zm00001d030766_T001	PH02Gene36056.t1	0
10- 18:	transcript:Zm00001d030773_T001	PH02Gene36053.t1	2e-23
10- 19:	transcript:Zm00001d030774_T001	PH02Gene36052.t1	0
10- 20:	transcript:Zm00001d030775_T001	PH02Gene36051.t1	4e-143
10- 21:	transcript:Zm00001d030780_T001	PH02Gene36050.t1	4e-76
10- 22:	transcript:Zm00001d030784_T001	PH02Gene36045.t1	1e-78
10- 23:	transcript:Zm00001d030790_T001	PH02Gene43284.t1	0
## Alignment 11: score=685.0 e_value=4.3e-38 N=15 1&Sca11 plus
11- 0:	transcript:Zm00001d030614_T001	PH02Gene07388.t1	0
11- 1:	transcript:Zm00001d030617_T001	PH02Gene07389.t1	2e-77
11- 2:	transcript:Zm00001d030622_T001	PH02Gene07394.t1	1e-73
11- 3:	transcript:Zm00001d030623_T001	PH02Gene07398.t1	3e-38
11- 4:	transcript:Zm00001d030624_T001	PH02Gene07400.t3	0
11- 5:	transcript:Zm00001d030626_T001	PH02Gene07401.t1	0
11- 6:	transcript:Zm00001d030627_T001	PH02Gene07404.t1	8e-49
11- 7:	transcript:Zm00001d030638_T001	PH02Gene07406.t1	4e-42
11- 8:	transcript:Zm00001d030640_T001	PH02Gene47387.t1	0
11- 9:	transcript:Zm00001d030642_T001	PH02Gene47386.t1	7e-52
11- 10:	transcript:Zm00001d030643_T001	PH02Gene47384.t1	4e-56
11- 11:	transcript:Zm00001d030644_T001	PH02Gene47383.t1	4e-104
11- 12:	transcript:Zm00001d030652_T001	PH02Gene35514.t2	0
11- 13:	transcript:Zm00001d030656_T001	PH02Gene35515.t1	0
11- 14:	transcript:Zm00001d030659_T001	PH02Gene35518.t4	0
## Alignment 12: score=827.0 e_value=4.5e-50 N=19 1&Sca11 minus
12- 0:	transcript:Zm00001d033204_T001	PH02Gene46091.t1	3e-55
12- 1:	transcript:Zm00001d033210_T002	PH02Gene46094.t1	4e-33
12- 2:	transcript:Zm00001d033211_T001	PH02Gene07570.t1	1e-152
12- 3:	transcript:Zm00001d033213_T001	PH02Gene07571.t1	3e-164
12- 4:	transcript:Zm00001d033215_T001	PH02Gene07574.t1	7e-104
12- 5:	transcript:Zm00001d033217_T002	PH02Gene07577.t1	0
12- 6:	transcript:Zm00001d033222_T001	PH02Gene07581.t1	0
12- 7:	transcript:Zm00001d033223_T001	PH02Gene07583.t1	5e-12
12- 8:	transcript:Zm00001d033225_T001	PH02Gene07584.t1	0
12- 9:	transcript:Zm00001d033229_T001	PH02Gene07586.t1	7e-28
12- 10:	transcript:Zm00001d033233_T001	PH02Gene07592.t1	3e-20
12- 11:	transcript:Zm00001d033234_T001	PH02Gene07596.t1	1e-172
12- 12:	transcript:Zm00001d033240_T001	PH02Gene07604.t1	0
12- 13:	transcript:Zm00001d033244_T001	PH02Gene07607.t1	0
12- 14:	transcript:Zm00001d033246_T001	PH02Gene07610.t1	0
12- 15:	transcript:Zm00001d033254_T001	PH02Gene07616.t1	4e-148
12- 16:	transcript:Zm00001d033262_T001	PH02Gene07623.t1	1e-91
12- 17:	transcript:Zm00001d033267_T001	PH02Gene07629.t1	1e-106
12- 18:	transcript:Zm00001d033271_T001	PH02Gene07630.t1	5e-110
## Alignment 13: score=452.0 e_value=6.8e-24 N=11 1&Sca11 minus
13- 0:	transcript:Zm00001d033275_T001	PH02Gene01125.t1	4e-157
13- 1:	transcript:Zm00001d033278_T001	PH02Gene01131.t1	0
13- 2:	transcript:Zm00001d033280_T001	PH02Gene01135.t1	6e-100
13- 3:	transcript:Zm00001d033283_T001	PH02Gene01137.t1	0
13- 4:	transcript:Zm00001d033291_T004	PH02Gene01152.t1	8e-162
13- 5:	transcript:Zm00001d033295_T001	PH02Gene01158.t1	4e-152
13- 6:	transcript:Zm00001d033297_T001	PH02Gene01160.t1	0
13- 7:	transcript:Zm00001d033304_T001	PH02Gene01177.t1	1e-165
13- 8:	transcript:Zm00001d033310_T001	PH02Gene01179.t1	6e-60
13- 9:	transcript:Zm00001d033312_T001	PH02Gene01180.t1	2e-06
13- 10:	transcript:Zm00001d033313_T001	PH02Gene01183.t1	1e-36
## Alignment 14: score=334.0 e_value=1.9e-11 N=7 1&Sca11 minus
14- 0:	transcript:Zm00001d031182_T001	PH02Gene11822.t6	0
14- 1:	transcript:Zm00001d031183_T001	PH02Gene11820.t1	2e-40
14- 2:	transcript:Zm00001d031187_T001	PH02Gene11818.t1	2e-154
14- 3:	transcript:Zm00001d031191_T001	PH02Gene11816.t1	3e-08
14- 4:	transcript:Zm00001d031194_T001	PH02Gene18009.t1	6e-13
14- 5:	transcript:Zm00001d031200_T001	PH02Gene18014.t1	1e-77
14- 6:	transcript:Zm00001d031201_T001	PH02Gene18016.t1	0
## Alignment 15: score=272.0 e_value=5e-09 N=6 1&Sca11 minus
15- 0:	transcript:Zm00001d033455_T001	PH02Gene18037.t1	5e-43
15- 1:	transcript:Zm00001d033464_T001	PH02Gene18042.t1	5e-26
15- 2:	transcript:Zm00001d033472_T001	PH02Gene18048.t1	9e-142
15- 3:	transcript:Zm00001d033475_T001	PH02Gene18050.t1	2e-46
15- 4:	transcript:Zm00001d033478_T001	PH02Gene18051.t1	3e-12
15- 5:	transcript:Zm00001d033480_T001	PH02Gene18052.t1	0
## Alignment 16: score=255.0 e_value=1.8e-08 N=6 1&Sca11 minus
16- 0:	transcript:Zm00001d033324_T001	PH02Gene01183.t1	6e-36
16- 1:	transcript:Zm00001d033330_T001	PH02Gene01190.t1	1e-87
16- 2:	transcript:Zm00001d033334_T001	PH02Gene01191.t1	0
16- 3:	transcript:Zm00001d033339_T003	PH02Gene01194.t1	2e-31
16- 4:	transcript:Zm00001d033344_T001	PH02Gene01199.t1	0
16- 5:	transcript:Zm00001d033353_T001	PH02Gene01201.t1	6e-74
## Alignment 17: score=2918.0 e_value=3.4e-283 N=67 1&Sca12 plus
17- 0:	transcript:Zm00001d030998_T001	PH02Gene09234.t1	0
17- 1:	transcript:Zm00001d030999_T001	PH02Gene09233.t1	0
17- 2:	transcript:Zm00001d031002_T001	PH02Gene09232.t1	1e-178
17- 3:	transcript:Zm00001d031005_T001	PH02Gene09231.t1	0
17- 4:	transcript:Zm00001d031008_T001	PH02Gene09230.t1	0
17- 5:	transcript:Zm00001d031009_T001	PH02Gene09228.t1	0
17- 6:	transcript:Zm00001d031013_T001	PH02Gene09227.t1	0
17- 7:	transcript:Zm00001d031014_T001	PH02Gene09225.t1	1e-44
17- 8:	transcript:Zm00001d031018_T001	PH02Gene09223.t1	3e-83
17- 9:	transcript:Zm00001d031019_T002	PH02Gene09222.t1	3e-128
17- 10:	transcript:Zm00001d031023_T001	PH02Gene42433.t1	1e-37
17- 11:	transcript:Zm00001d031040_T001	PH02Gene42429.t2	5e-112
17- 12:	transcript:Zm00001d031041_T001	PH02Gene42427.t1	0
17- 13:	transcript:Zm00001d031044_T001	PH02Gene13739.t1	1e-97
17- 14:	transcript:Zm00001d031047_T001	PH02Gene13733.t1	2e-66
17- 15:	transcript:Zm00001d031049_T001	PH02Gene13730.t1	0
17- 16:	transcript:Zm00001d031050_T001	PH02Gene13729.t1	0
17- 17:	transcript:Zm00001d031053_T001	PH02Gene13728.t1	5e-133
17- 18:	transcript:Zm00001d031059_T001	PH02Gene13723.t1	0
17- 19:	transcript:Zm00001d031060_T001	PH02Gene13722.t1	2e-176
17- 20:	transcript:Zm00001d031061_T001	PH02Gene13721.t1	0
17- 21:	transcript:Zm00001d031063_T001	PH02Gene13720.t1	5e-48
17- 22:	transcript:Zm00001d031064_T001	PH02Gene37247.t1	0
17- 23:	transcript:Zm00001d031065_T001	PH02Gene37249.t2	4e-73
17- 24:	transcript:Zm00001d031068_T001	PH02Gene37250.t1	0
17- 25:	transcript:Zm00001d031071_T001	PH02Gene37252.t1	0
17- 26:	transcript:Zm00001d031072_T001	PH02Gene37253.t1	0
17- 27:	transcript:Zm00001d031074_T001	PH02Gene37257.t1	0
17- 28:	transcript:Zm00001d031077_T001	PH02Gene37260.t1	0
17- 29:	transcript:Zm00001d031081_T001	PH02Gene37266.t1	0
17- 30:	transcript:Zm00001d031086_T001	PH02Gene49504.t1	0
17- 31:	transcript:Zm00001d031088_T001	PH02Gene21499.t1	0
17- 32:	transcript:Zm00001d031090_T001	PH02Gene21500.t1	0
17- 33:	transcript:Zm00001d031092_T001	PH02Gene21501.t1	4e-118
17- 34:	transcript:Zm00001d031094_T001	PH02Gene21502.t1	7e-117
17- 35:	transcript:Zm00001d031098_T001	PH02Gene21503.t1	2e-177
17- 36:	transcript:Zm00001d031100_T001	PH02Gene21506.t1	7e-19
17- 37:	transcript:Zm00001d031101_T002	PH02Gene21507.t1	2e-57
17- 38:	transcript:Zm00001d031109_T001	PH02Gene21516.t2	2e-70
17- 39:	transcript:Zm00001d031113_T001	PH02Gene21517.t1	7e-08
17- 40:	transcript:Zm00001d031114_T001	PH02Gene21519.t1	3e-31
17- 41:	transcript:Zm00001d031118_T001	PH02Gene21521.t2	0
17- 42:	transcript:Zm00001d031119_T001	PH02Gene21522.t1	1e-67
17- 43:	transcript:Zm00001d031120_T001	PH02Gene21523.t1	0
17- 44:	transcript:Zm00001d031127_T001	PH02Gene21524.t2	2e-128
17- 45:	transcript:Zm00001d031128_T001	PH02Gene21526.t1	0
17- 46:	transcript:Zm00001d031131_T001	PH02Gene21528.t1	2e-84
17- 47:	transcript:Zm00001d031134_T001	PH02Gene21530.t1	0
17- 48:	transcript:Zm00001d031135_T001	PH02Gene21532.t1	6e-112
17- 49:	transcript:Zm00001d031136_T001	PH02Gene21533.t1	8e-174
17- 50:	transcript:Zm00001d031148_T001	PH02Gene42067.t1	6e-38
17- 51:	transcript:Zm00001d031149_T002	PH02Gene42066.t1	2e-147
17- 52:	transcript:Zm00001d031152_T001	PH02Gene42065.t1	8e-65
17- 53:	transcript:Zm00001d031163_T001	PH02Gene45505.t1	0
17- 54:	transcript:Zm00001d031164_T001	PH02Gene45508.t1	5e-85
17- 55:	transcript:Zm00001d031179_T001	PH02Gene45509.t1	2e-134
17- 56:	transcript:Zm00001d031192_T001	PH02Gene27359.t1	2e-09
17- 57:	transcript:Zm00001d031203_T001	PH02Gene27348.t1	0
17- 58:	transcript:Zm00001d031205_T001	PH02Gene27347.t1	1e-106
17- 59:	transcript:Zm00001d031211_T003	PH02Gene39842.t1	2e-41
17- 60:	transcript:Zm00001d031213_T001	PH02Gene39840.t1	0
17- 61:	transcript:Zm00001d031216_T001	PH02Gene39837.t1	6e-23
17- 62:	transcript:Zm00001d031220_T001	PH02Gene39835.t1	3e-85
17- 63:	transcript:Zm00001d031221_T001	PH02Gene39834.t1	0
17- 64:	transcript:Zm00001d031223_T001	PH02Gene39824.t1	6e-31
17- 65:	transcript:Zm00001d031227_T001	PH02Gene39822.t1	5e-59
17- 66:	transcript:Zm00001d031231_T001	PH02Gene43298.t1	0
## Alignment 18: score=1148.0 e_value=2e-85 N=25 1&Sca12 plus
18- 0:	transcript:Zm00001d030832_T001	PH02Gene35161.t1	0
18- 1:	transcript:Zm00001d030833_T001	PH02Gene35162.t1	3e-122
18- 2:	transcript:Zm00001d030834_T001	PH02Gene35163.t1	2e-63
18- 3:	transcript:Zm00001d030837_T001	PH02Gene35165.t1	0
18- 4:	transcript:Zm00001d030846_T001	PH02Gene37710.t1	0
18- 5:	transcript:Zm00001d030849_T001	PH02Gene37708.t1	6e-173
18- 6:	transcript:Zm00001d030850_T001	PH02Gene37707.t1	1e-56
18- 7:	transcript:Zm00001d030856_T001	PH02Gene37705.t1	2e-35
18- 8:	transcript:Zm00001d030860_T001	PH02Gene37704.t1	5e-71
18- 9:	transcript:Zm00001d030862_T001	PH02Gene37703.t1	2e-122
18- 10:	transcript:Zm00001d030863_T001	PH02Gene37702.t1	2e-110
18- 11:	transcript:Zm00001d030868_T001	PH02Gene15825.t1	4e-157
18- 12:	transcript:Zm00001d030888_T001	PH02Gene15826.t1	0
18- 13:	transcript:Zm00001d030891_T001	PH02Gene15829.t1	3e-119
18- 14:	transcript:Zm00001d030892_T001	PH02Gene15830.t2	0
18- 15:	transcript:Zm00001d030893_T001	PH02Gene15831.t1	0
18- 16:	transcript:Zm00001d030894_T001	PH02Gene15833.t1	3e-45
18- 17:	transcript:Zm00001d030895_T001	PH02Gene15836.t1	2e-112
18- 18:	transcript:Zm00001d030897_T001	PH02Gene15838.t1	6e-19
18- 19:	transcript:Zm00001d030900_T001	PH02Gene15840.t1	0
18- 20:	transcript:Zm00001d030907_T001	PH02Gene15841.t1	1e-38
18- 21:	transcript:Zm00001d030908_T001	PH02Gene15842.t1	1e-67
18- 22:	transcript:Zm00001d030910_T001	PH02Gene15843.t5	3e-07
18- 23:	transcript:Zm00001d030911_T001	PH02Gene15844.t1	1e-45
18- 24:	transcript:Zm00001d030916_T001	PH02Gene09275.t1	0
## Alignment 19: score=1137.0 e_value=2.6e-86 N=26 1&Sca12 plus
19- 0:	transcript:Zm00001d030667_T001	PH02Gene12348.t1	2e-52
19- 1:	transcript:Zm00001d030675_T001	PH02Gene12345.t1	0
19- 2:	transcript:Zm00001d030677_T001	PH02Gene12344.t2	1e-74
19- 3:	transcript:Zm00001d030678_T001	PH02Gene12343.t2	2e-137
19- 4:	transcript:Zm00001d030691_T001	PH02Gene12342.t1	0
19- 5:	transcript:Zm00001d030694_T001	PH02Gene12341.t1	0
19- 6:	transcript:Zm00001d030725_T001	PH02Gene41005.t1	0
19- 7:	transcript:Zm00001d030727_T001	PH02Gene41006.t1	1e-127
19- 8:	transcript:Zm00001d030732_T001	PH02Gene41007.t1	0
19- 9:	transcript:Zm00001d030733_T001	PH02Gene41009.t1	0
19- 10:	transcript:Zm00001d030737_T001	PH02Gene40051.t1	2e-159
19- 11:	transcript:Zm00001d030739_T001	PH02Gene40050.t1	2e-17
19- 12:	transcript:Zm00001d030741_T001	PH02Gene36652.t1	0
19- 13:	transcript:Zm00001d030742_T001	PH02Gene49403.t3	3e-48
19- 14:	transcript:Zm00001d030744_T001	PH02Gene49402.t1	0
19- 15:	transcript:Zm00001d030759_T001	PH02Gene35223.t1	0
19- 16:	transcript:Zm00001d030760_T001	PH02Gene35224.t1	3e-154
19- 17:	transcript:Zm00001d030760_T006	PH02Gene35225.t1	0
19- 18:	transcript:Zm00001d030762_T001	PH02Gene35226.t1	2e-62
19- 19:	transcript:Zm00001d030765_T001	PH02Gene35228.t1	0
19- 20:	transcript:Zm00001d030770_T001	PH02Gene35230.t1	0
19- 21:	transcript:Zm00001d030773_T001	PH02Gene35231.t1	1e-55
19- 22:	transcript:Zm00001d030774_T001	PH02Gene35232.t1	0
19- 23:	transcript:Zm00001d030775_T001	PH02Gene35233.t1	4e-151
19- 24:	transcript:Zm00001d030784_T001	PH02Gene35236.t1	9e-119
19- 25:	transcript:Zm00001d030790_T001	PH02Gene47569.t1	0
## Alignment 20: score=740.0 e_value=3.4e-42 N=16 1&Sca12 plus
20- 0:	transcript:Zm00001d030614_T001	PH02Gene12380.t1	0
20- 1:	transcript:Zm00001d030617_T001	PH02Gene12379.t1	4e-81
20- 2:	transcript:Zm00001d030622_T001	PH02Gene12377.t1	7e-70
20- 3:	transcript:Zm00001d030623_T001	PH02Gene12376.t1	4e-39
20- 4:	transcript:Zm00001d030624_T001	PH02Gene12374.t1	0
20- 5:	transcript:Zm00001d030626_T001	PH02Gene12373.t1	0
20- 6:	transcript:Zm00001d030627_T001	PH02Gene12370.t1	3e-50
20- 7:	transcript:Zm00001d030638_T001	PH02Gene12368.t1	1e-26
20- 8:	transcript:Zm00001d030639_T001	PH02Gene12367.t2	0
20- 9:	transcript:Zm00001d030640_T001	PH02Gene12366.t1	2e-132
20- 10:	transcript:Zm00001d030642_T001	PH02Gene12365.t1	4e-55
20- 11:	transcript:Zm00001d030644_T001	PH02Gene12364.t1	4e-104
20- 12:	transcript:Zm00001d030652_T001	PH02Gene12361.t3	0
20- 13:	transcript:Zm00001d030656_T001	PH02Gene12354.t1	0
20- 14:	transcript:Zm00001d030657_T001	PH02Gene12353.t1	1e-57
20- 15:	transcript:Zm00001d030659_T001	PH02Gene12352.t3	0
## Alignment 21: score=373.0 e_value=7e-14 N=8 1&Sca12 plus
21- 0:	transcript:Zm00001d030939_T001	PH02Gene09267.t1	4e-62
21- 1:	transcript:Zm00001d030941_T001	PH02Gene09266.t1	2e-70
21- 2:	transcript:Zm00001d030945_T001	PH02Gene09265.t1	8e-144
21- 3:	transcript:Zm00001d030947_T002	PH02Gene09262.t1	7e-152
21- 4:	transcript:Zm00001d030953_T001	PH02Gene09259.t1	0
21- 5:	transcript:Zm00001d030954_T001	PH02Gene09258.t1	9e-114
21- 6:	transcript:Zm00001d030955_T001	PH02Gene09257.t1	3e-156
21- 7:	transcript:Zm00001d030958_T001	PH02Gene09256.t1	0
## Alignment 22: score=371.0 e_value=1.2e-16 N=8 1&Sca12 plus
22- 0:	transcript:Zm00001d030968_T001	PH02Gene09253.t1	8e-172
22- 1:	transcript:Zm00001d030969_T001	PH02Gene09252.t1	2e-155
22- 2:	transcript:Zm00001d030982_T001	PH02Gene09249.t1	1e-159
22- 3:	transcript:Zm00001d030985_T001	PH02Gene09248.t1	0
22- 4:	transcript:Zm00001d030987_T001	PH02Gene09247.t2	4e-23
22- 5:	transcript:Zm00001d030990_T001	PH02Gene09245.t1	0
22- 6:	transcript:Zm00001d030993_T001	PH02Gene09242.t1	7e-65
22- 7:	transcript:Zm00001d030995_T001	PH02Gene09241.t1	4e-75
## Alignment 23: score=1206.0 e_value=1.4e-90 N=29 1&Sca12 minus
23- 0:	transcript:Zm00001d033204_T001	PH02Gene21507.t1	1e-42
23- 1:	transcript:Zm00001d033211_T001	PH02Gene21503.t1	6e-156
23- 2:	transcript:Zm00001d033213_T001	PH02Gene21502.t1	3e-132
23- 3:	transcript:Zm00001d033215_T001	PH02Gene21501.t1	5e-101
23- 4:	transcript:Zm00001d033217_T002	PH02Gene21499.t1	0
23- 5:	transcript:Zm00001d033222_T001	PH02Gene49504.t1	0
23- 6:	transcript:Zm00001d033223_T001	PH02Gene37266.t1	7e-33
23- 7:	transcript:Zm00001d033225_T001	PH02Gene37264.t1	0
23- 8:	transcript:Zm00001d033229_T001	PH02Gene37262.t1	2e-29
23- 9:	transcript:Zm00001d033233_T001	PH02Gene37253.t1	6e-34
23- 10:	transcript:Zm00001d033234_T001	PH02Gene37250.t1	1e-173
23- 11:	transcript:Zm00001d033241_T001	PH02Gene13718.t1	0
23- 12:	transcript:Zm00001d033244_T001	PH02Gene13719.t1	0
23- 13:	transcript:Zm00001d033246_T001	PH02Gene13721.t1	0
23- 14:	transcript:Zm00001d033254_T001	PH02Gene13728.t1	7e-125
23- 15:	transcript:Zm00001d033262_T001	PH02Gene13732.t1	3e-68
23- 16:	transcript:Zm00001d033267_T001	PH02Gene13739.t1	1e-117
23- 17:	transcript:Zm00001d033271_T001	PH02Gene42426.t1	4e-109
23- 18:	transcript:Zm00001d033275_T002	PH02Gene09225.t1	1e-42
23- 19:	transcript:Zm00001d033278_T001	PH02Gene09231.t1	0
23- 20:	transcript:Zm00001d033280_T001	PH02Gene09235.t1	7e-29
23- 21:	transcript:Zm00001d033283_T001	PH02Gene09236.t1	2e-128
23- 22:	transcript:Zm00001d033291_T004	PH02Gene09252.t1	3e-164
23- 23:	transcript:Zm00001d033295_T001	PH02Gene09257.t1	4e-153
23- 24:	transcript:Zm00001d033297_T001	PH02Gene09259.t1	0
23- 25:	transcript:Zm00001d033304_T001	PH02Gene09274.t1	3e-171
23- 26:	transcript:Zm00001d033310_T001	PH02Gene15844.t1	2e-59
23- 27:	transcript:Zm00001d033312_T001	PH02Gene15843.t5	8e-13
23- 28:	transcript:Zm00001d033313_T001	PH02Gene15841.t1	8e-59
## Alignment 24: score=336.0 e_value=4.4e-14 N=8 1&Sca12 minus
24- 0:	transcript:Zm00001d033455_T001	PH02Gene48556.t1	3e-85
24- 1:	transcript:Zm00001d033456_T001	PH02Gene42067.t1	3e-33
24- 2:	transcript:Zm00001d033467_T001	PH02Gene42078.t1	5e-134
24- 3:	transcript:Zm00001d033472_T001	PH02Gene21531.t1	4e-141
24- 4:	transcript:Zm00001d033475_T001	PH02Gene21528.t1	2e-171
24- 5:	transcript:Zm00001d033480_T001	PH02Gene21526.t1	0
24- 6:	transcript:Zm00001d033489_T001	PH02Gene21524.t2	3e-80
24- 7:	transcript:Zm00001d033493_T001	PH02Gene21523.t1	0
## Alignment 25: score=331.0 e_value=8e-12 N=7 1&Sca12 minus
25- 0:	transcript:Zm00001d031182_T001	PH02Gene27351.t1	0
25- 1:	transcript:Zm00001d031187_T001	PH02Gene27353.t1	2e-177
25- 2:	transcript:Zm00001d031191_T001	PH02Gene27357.t1	4e-09
25- 3:	transcript:Zm00001d031195_T001	PH02Gene27360.t1	2e-15
25- 4:	transcript:Zm00001d031196_T001	PH02Gene27362.t1	2e-23
25- 5:	transcript:Zm00001d031200_T001	PH02Gene27365.t1	7e-77
25- 6:	transcript:Zm00001d031201_T001	PH02Gene27368.t1	0
## Alignment 26: score=286.0 e_value=4.3e-11 N=7 1&Sca12 minus
26- 0:	transcript:Zm00001d033324_T001	PH02Gene15841.t1	4e-20
26- 1:	transcript:Zm00001d033325_T001	PH02Gene15838.t1	1e-42
26- 2:	transcript:Zm00001d033330_T001	PH02Gene15833.t1	3e-93
26- 3:	transcript:Zm00001d033334_T001	PH02Gene15831.t1	0
26- 4:	transcript:Zm00001d033339_T001	PH02Gene15827.t1	0
26- 5:	transcript:Zm00001d033353_T001	PH02Gene37703.t1	1e-78
26- 6:	transcript:Zm00001d033363_T001	PH02Gene37707.t1	8e-45
## Alignment 27: score=261.0 e_value=1.2e-08 N=6 1&Sca12 minus
27- 0:	transcript:Zm00001d033391_T001	PH02Gene27360.t1	4e-51
27- 1:	transcript:Zm00001d033395_T001	PH02Gene27362.t1	2e-19
27- 2:	transcript:Zm00001d033401_T001	PH02Gene27363.t1	0
27- 3:	transcript:Zm00001d033412_T001	PH02Gene27370.t1	2e-81
27- 4:	transcript:Zm00001d033414_T001	PH02Gene27371.t1	1e-125
27- 5:	transcript:Zm00001d033421_T001	PH02Gene27373.t1	2e-93
## Alignment 28: score=2904.0 e_value=8.9e-260 N=64 1&Sca13 plus
28- 0:	transcript:Zm00001d032029_T001	PH02Gene42936.t1	1e-144
28- 1:	transcript:Zm00001d032046_T001	PH02Gene19019.t1	3e-106
28- 2:	transcript:Zm00001d032047_T001	PH02Gene19020.t1	6e-58
28- 3:	transcript:Zm00001d032049_T001	PH02Gene19022.t1	0
28- 4:	transcript:Zm00001d032055_T001	PH02Gene19023.t1	3e-98
28- 5:	transcript:Zm00001d032056_T001	PH02Gene19024.t1	3e-60
28- 6:	transcript:Zm00001d032060_T001	PH02Gene19025.t1	0
28- 7:	transcript:Zm00001d032069_T001	PH02Gene19027.t1	0
28- 8:	transcript:Zm00001d032072_T002	PH02Gene19032.t1	9e-25
28- 9:	transcript:Zm00001d032073_T001	PH02Gene19034.t1	5e-18
28- 10:	transcript:Zm00001d032075_T001	PH02Gene19035.t1	0
28- 11:	transcript:Zm00001d032076_T001	PH02Gene19036.t1	3e-85
28- 12:	transcript:Zm00001d032077_T001	PH02Gene43385.t1	2e-79
28- 13:	transcript:Zm00001d032078_T001	PH02Gene43384.t1	8e-33
28- 14:	transcript:Zm00001d032079_T001	PH02Gene43383.t1	0
28- 15:	transcript:Zm00001d032081_T001	PH02Gene43382.t1	2e-42
28- 16:	transcript:Zm00001d032084_T001	PH02Gene31564.t1	8e-58
28- 17:	transcript:Zm00001d032096_T004	PH02Gene31560.t1	6e-90
28- 18:	transcript:Zm00001d032098_T001	PH02Gene31559.t1	2e-56
28- 19:	transcript:Zm00001d032099_T001	PH02Gene31558.t1	2e-70
28- 20:	transcript:Zm00001d032099_T005	PH02Gene31557.t1	5e-100
28- 21:	transcript:Zm00001d032100_T001	PH02Gene31554.t1	1e-150
28- 22:	transcript:Zm00001d032103_T001	PH02Gene31552.t1	0
28- 23:	transcript:Zm00001d032104_T001	PH02Gene31551.t1	0
28- 24:	transcript:Zm00001d032109_T001	PH02Gene31550.t1	0
28- 25:	transcript:Zm00001d032111_T001	PH02Gene31549.t1	2e-127
28- 26:	transcript:Zm00001d032114_T001	PH02Gene31547.t1	0
28- 27:	transcript:Zm00001d032115_T001	PH02Gene31546.t1	2e-41
28- 28:	transcript:Zm00001d032116_T002	PH02Gene31545.t1	0
28- 29:	transcript:Zm00001d032118_T001	PH02Gene35385.t1	0
28- 30:	transcript:Zm00001d032123_T001	PH02Gene35379.t1	7e-20
28- 31:	transcript:Zm00001d032139_T001	PH02Gene35377.t1	2e-16
28- 32:	transcript:Zm00001d032142_T001	PH02Gene35376.t1	0
28- 33:	transcript:Zm00001d032146_T001	PH02Gene47109.t1	1e-111
28- 34:	transcript:Zm00001d032148_T001	PH02Gene47111.t1	0
28- 35:	transcript:Zm00001d032152_T001	PH02Gene20528.t1	0
28- 36:	transcript:Zm00001d032155_T001	PH02Gene20530.t1	0
28- 37:	transcript:Zm00001d032156_T001	PH02Gene20531.t1	4e-180
28- 38:	transcript:Zm00001d032157_T001	PH02Gene20533.t1	6e-125
28- 39:	transcript:Zm00001d032158_T001	PH02Gene20534.t1	2e-123
28- 40:	transcript:Zm00001d032162_T001	PH02Gene20539.t1	9e-121
28- 41:	transcript:Zm00001d032163_T001	PH02Gene20541.t1	5e-32
28- 42:	transcript:Zm00001d032164_T001	PH02Gene20542.t1	1e-174
28- 43:	transcript:Zm00001d032165_T001	PH02Gene20543.t1	1e-128
28- 44:	transcript:Zm00001d032166_T001	PH02Gene20544.t1	2e-34
28- 45:	transcript:Zm00001d032168_T003	PH02Gene20545.t1	7e-19
28- 46:	transcript:Zm00001d032172_T002	PH02Gene20548.t1	2e-82
28- 47:	transcript:Zm00001d032173_T001	PH02Gene20549.t1	0
28- 48:	transcript:Zm00001d032175_T001	PH02Gene20551.t1	3e-113
28- 49:	transcript:Zm00001d032178_T001	PH02Gene27506.t1	4e-137
28- 50:	transcript:Zm00001d032181_T001	PH02Gene27507.t1	4e-78
28- 51:	transcript:Zm00001d032182_T001	PH02Gene27508.t1	0
28- 52:	transcript:Zm00001d032185_T001	PH02Gene27515.t1	0
28- 53:	transcript:Zm00001d032188_T001	PH02Gene45944.t4	0
28- 54:	transcript:Zm00001d032190_T002	PH02Gene45947.t2	3e-81
28- 55:	transcript:Zm00001d032194_T001	PH02Gene15417.t1	6e-73
28- 56:	transcript:Zm00001d032197_T001	PH02Gene15414.t1	1e-159
28- 57:	transcript:Zm00001d032206_T001	PH02Gene15413.t1	0
28- 58:	transcript:Zm00001d032209_T001	PH02Gene15412.t1	6e-56
28- 59:	transcript:Zm00001d032212_T001	PH02Gene15411.t1	3e-99
28- 60:	transcript:Zm00001d032213_T001	PH02Gene15410.t1	2e-103
28- 61:	transcript:Zm00001d032215_T001	PH02Gene15409.t1	1e-100
28- 62:	transcript:Zm00001d032217_T001	PH02Gene15407.t1	2e-45
28- 63:	transcript:Zm00001d032218_T001	PH02Gene15406.t1	4e-32
## Alignment 29: score=2563.0 e_value=2.4e-221 N=57 1&Sca13 plus
29- 0:	transcript:Zm00001d029706_T001	PH02Gene34968.t1	3e-81
29- 1:	transcript:Zm00001d029707_T001	PH02Gene34972.t1	4e-90
29- 2:	transcript:Zm00001d029711_T001	PH02Gene22559.t1	1e-179
29- 3:	transcript:Zm00001d029714_T001	PH02Gene22561.t1	0
29- 4:	transcript:Zm00001d029715_T001	PH02Gene22562.t1	0
29- 5:	transcript:Zm00001d029716_T001	PH02Gene22563.t1	2e-56
29- 6:	transcript:Zm00001d029718_T001	PH02Gene22564.t1	2e-83
29- 7:	transcript:Zm00001d029719_T001	PH02Gene22565.t1	3e-90
29- 8:	transcript:Zm00001d029720_T001	PH02Gene22566.t1	2e-63
29- 9:	transcript:Zm00001d029723_T001	PH02Gene22568.t1	9e-179
29- 10:	transcript:Zm00001d029725_T001	PH02Gene22573.t1	2e-161
29- 11:	transcript:Zm00001d029726_T001	PH02Gene22574.t1	0
29- 12:	transcript:Zm00001d029730_T001	PH02Gene22575.t1	1e-62
29- 13:	transcript:Zm00001d029734_T001	PH02Gene22576.t1	0
29- 14:	transcript:Zm00001d029736_T001	PH02Gene22578.t1	0
29- 15:	transcript:Zm00001d029738_T001	PH02Gene22579.t2	6e-65
29- 16:	transcript:Zm00001d029740_T001	PH02Gene22582.t1	1e-89
29- 17:	transcript:Zm00001d029744_T001	PH02Gene22585.t1	0
29- 18:	transcript:Zm00001d029747_T001	PH02Gene22586.t1	0
29- 19:	transcript:Zm00001d029749_T001	PH02Gene22587.t1	2e-89
29- 20:	transcript:Zm00001d029753_T001	PH02Gene22588.t1	0
29- 21:	transcript:Zm00001d029754_T001	PH02Gene22589.t1	0
29- 22:	transcript:Zm00001d029757_T001	PH02Gene38015.t1	2e-73
29- 23:	transcript:Zm00001d029758_T002	PH02Gene38017.t1	3e-111
29- 24:	transcript:Zm00001d029761_T001	PH02Gene38018.t1	0
29- 25:	transcript:Zm00001d029762_T001	PH02Gene38019.t1	0
29- 26:	transcript:Zm00001d029763_T001	PH02Gene38021.t1	3e-60
29- 27:	transcript:Zm00001d029764_T001	PH02Gene38023.t1	5e-174
29- 28:	transcript:Zm00001d029768_T001	PH02Gene38024.t1	0
29- 29:	transcript:Zm00001d029772_T001	PH02Gene38025.t1	0
29- 30:	transcript:Zm00001d029776_T001	PH02Gene38027.t1	1e-151
29- 31:	transcript:Zm00001d029782_T001	PH02Gene38029.t1	7e-36
29- 32:	transcript:Zm00001d029783_T001	PH02Gene38031.t1	4e-149
29- 33:	transcript:Zm00001d029784_T001	PH02Gene38032.t1	7e-142
29- 34:	transcript:Zm00001d029785_T001	PH02Gene38033.t4	0
29- 35:	transcript:Zm00001d029794_T001	PH02Gene38034.t1	4e-97
29- 36:	transcript:Zm00001d029799_T002	PH02Gene38037.t1	4e-75
29- 37:	transcript:Zm00001d029803_T001	PH02Gene40223.t1	0
29- 38:	transcript:Zm00001d029806_T001	PH02Gene40227.t1	4e-117
29- 39:	transcript:Zm00001d029811_T001	PH02Gene01603.t1	1e-156
29- 40:	transcript:Zm00001d029815_T001	PH02Gene01605.t1	5e-78
29- 41:	transcript:Zm00001d029816_T001	PH02Gene01606.t1	7e-57
29- 42:	transcript:Zm00001d029818_T001	PH02Gene01608.t1	0
29- 43:	transcript:Zm00001d029823_T001	PH02Gene01611.t1	5e-80
29- 44:	transcript:Zm00001d029825_T001	PH02Gene01612.t1	3e-59
29- 45:	transcript:Zm00001d029833_T001	PH02Gene01615.t1	0
29- 46:	transcript:Zm00001d029846_T001	PH02Gene01618.t1	0
29- 47:	transcript:Zm00001d029847_T001	PH02Gene01619.t1	0
29- 48:	transcript:Zm00001d029848_T001	PH02Gene01621.t1	7e-176
29- 49:	transcript:Zm00001d029849_T001	PH02Gene01622.t1	0
29- 50:	transcript:Zm00001d029850_T001	PH02Gene01624.t1	0
29- 51:	transcript:Zm00001d029853_T001	PH02Gene01626.t1	0
29- 52:	transcript:Zm00001d029855_T001	PH02Gene01630.t1	0
29- 53:	transcript:Zm00001d029856_T001	PH02Gene01631.t1	2e-66
29- 54:	transcript:Zm00001d029865_T001	PH02Gene01633.t1	0
29- 55:	transcript:Zm00001d029872_T001	PH02Gene01639.t2	0
29- 56:	transcript:Zm00001d029888_T001	PH02Gene01658.t1	0
## Alignment 30: score=1520.0 e_value=7.6e-121 N=34 1&Sca13 plus
30- 0:	transcript:Zm00001d031634_T001	PH02Gene08610.t1	0
30- 1:	transcript:Zm00001d031635_T001	PH02Gene08612.t1	7e-170
30- 2:	transcript:Zm00001d031636_T001	PH02Gene08613.t1	8e-70
30- 3:	transcript:Zm00001d031637_T001	PH02Gene08614.t1	3e-146
30- 4:	transcript:Zm00001d031638_T001	PH02Gene08615.t1	0
30- 5:	transcript:Zm00001d031639_T001	PH02Gene08616.t1	3e-138
30- 6:	transcript:Zm00001d031640_T001	PH02Gene08617.t1	0
30- 7:	transcript:Zm00001d031641_T001	PH02Gene08621.t1	1e-39
30- 8:	transcript:Zm00001d031647_T001	PH02Gene08624.t1	1e-164
30- 9:	transcript:Zm00001d031648_T001	PH02Gene08626.t1	0
30- 10:	transcript:Zm00001d031651_T001	PH02Gene08628.t2	2e-32
30- 11:	transcript:Zm00001d031653_T001	PH02Gene08629.t1	2e-88
30- 12:	transcript:Zm00001d031655_T001	PH02Gene08630.t2	1e-48
30- 13:	transcript:Zm00001d031659_T001	PH02Gene08631.t1	0
30- 14:	transcript:Zm00001d031660_T001	PH02Gene08632.t1	0
30- 15:	transcript:Zm00001d031661_T001	PH02Gene08633.t1	1e-06
30- 16:	transcript:Zm00001d031662_T001	PH02Gene08634.t1	0
30- 17:	transcript:Zm00001d031665_T001	PH02Gene08636.t1	2e-140
30- 18:	transcript:Zm00001d031667_T001	PH02Gene08637.t1	0
30- 19:	transcript:Zm00001d031668_T001	PH02Gene08638.t1	6e-46
30- 20:	transcript:Zm00001d031669_T001	PH02Gene08639.t1	0
30- 21:	transcript:Zm00001d031674_T001	PH02Gene08640.t1	0
30- 22:	transcript:Zm00001d031676_T001	PH02Gene08641.t1	2e-124
30- 23:	transcript:Zm00001d031677_T001	PH02Gene08642.t1	0
30- 24:	transcript:Zm00001d031678_T001	PH02Gene08643.t1	5e-101
30- 25:	transcript:Zm00001d031684_T001	PH02Gene08649.t1	0
30- 26:	transcript:Zm00001d031688_T001	PH02Gene08657.t1	4e-12
30- 27:	transcript:Zm00001d031691_T001	PH02Gene41056.t1	0
30- 28:	transcript:Zm00001d031694_T001	PH02Gene41054.t1	0
30- 29:	transcript:Zm00001d031696_T001	PH02Gene41050.t1	1e-14
30- 30:	transcript:Zm00001d031697_T001	PH02Gene41049.t1	1e-78
30- 31:	transcript:Zm00001d031701_T002	PH02Gene41046.t1	3e-42
30- 32:	transcript:Zm00001d031703_T001	PH02Gene41044.t1	3e-141
30- 33:	transcript:Zm00001d031705_T001	PH02Gene41043.t1	0
## Alignment 31: score=1200.0 e_value=2.2e-92 N=27 1&Sca13 plus
31- 0:	transcript:Zm00001d029934_T001	PH02Gene45521.t1	9e-53
31- 1:	transcript:Zm00001d029937_T001	PH02Gene45522.t1	8e-130
31- 2:	transcript:Zm00001d029948_T001	PH02Gene32341.t1	5e-24
31- 3:	transcript:Zm00001d029964_T001	PH02Gene32333.t1	7e-72
31- 4:	transcript:Zm00001d029965_T001	PH02Gene32332.t1	2e-144
31- 5:	transcript:Zm00001d029968_T001	PH02Gene32331.t1	2e-94
31- 6:	transcript:Zm00001d029969_T001	PH02Gene32330.t1	4e-50
31- 7:	transcript:Zm00001d029970_T001	PH02Gene32329.t1	8e-71
31- 8:	transcript:Zm00001d029973_T001	PH02Gene32328.t1	0
31- 9:	transcript:Zm00001d029974_T001	PH02Gene32326.t1	8e-148
31- 10:	transcript:Zm00001d029975_T001	PH02Gene32325.t1	0
31- 11:	transcript:Zm00001d029976_T001	PH02Gene32324.t1	2e-135
31- 12:	transcript:Zm00001d029978_T001	PH02Gene32323.t1	5e-147
31- 13:	transcript:Zm00001d029979_T001	PH02Gene32322.t1	0
31- 14:	transcript:Zm00001d029980_T001	PH02Gene32321.t1	8e-53
31- 15:	transcript:Zm00001d029983_T001	PH02Gene32320.t1	0
31- 16:	transcript:Zm00001d029988_T001	PH02Gene32317.t1	2e-98
31- 17:	transcript:Zm00001d029996_T001	PH02Gene32315.t1	1e-99
31- 18:	transcript:Zm00001d030005_T002	PH02Gene12281.t2	0
31- 19:	transcript:Zm00001d030007_T001	PH02Gene12279.t1	2e-94
31- 20:	transcript:Zm00001d030010_T001	PH02Gene12278.t1	1e-115
31- 21:	transcript:Zm00001d030012_T001	PH02Gene12276.t1	0
31- 22:	transcript:Zm00001d030019_T001	PH02Gene12273.t1	1e-99
31- 23:	transcript:Zm00001d030020_T001	PH02Gene12272.t1	0
31- 24:	transcript:Zm00001d030021_T001	PH02Gene12271.t1	0
31- 25:	transcript:Zm00001d030023_T001	PH02Gene12270.t1	3e-137
31- 26:	transcript:Zm00001d030026_T001	PH02Gene46495.t1	0
## Alignment 32: score=1162.0 e_value=1.2e-79 N=25 1&Sca13 plus
32- 0:	transcript:Zm00001d029649_T001	PH02Gene26244.t1	3e-134
32- 1:	transcript:Zm00001d029650_T001	PH02Gene26245.t1	0
32- 2:	transcript:Zm00001d029651_T001	PH02Gene26246.t1	1e-94
32- 3:	transcript:Zm00001d029653_T001	PH02Gene26247.t1	3e-65
32- 4:	transcript:Zm00001d029654_T001	PH02Gene26248.t1	3e-138
32- 5:	transcript:Zm00001d029656_T001	PH02Gene26252.t1	1e-90
32- 6:	transcript:Zm00001d029657_T001	PH02Gene26253.t1	2e-48
32- 7:	transcript:Zm00001d029662_T001	PH02Gene26257.t1	4e-150
32- 8:	transcript:Zm00001d029663_T001	PH02Gene26259.t1	0
32- 9:	transcript:Zm00001d029664_T001	PH02Gene26260.t2	0
32- 10:	transcript:Zm00001d029669_T001	PH02Gene26261.t1	4e-21
32- 11:	transcript:Zm00001d029673_T001	PH02Gene26262.t1	3e-66
32- 12:	transcript:Zm00001d029674_T001	PH02Gene26263.t1	2e-153
32- 13:	transcript:Zm00001d029675_T001	PH02Gene26264.t1	0
32- 14:	transcript:Zm00001d029677_T001	PH02Gene26267.t1	0
32- 15:	transcript:Zm00001d029679_T001	PH02Gene26269.t1	1e-26
32- 16:	transcript:Zm00001d029680_T001	PH02Gene26270.t1	2e-14
32- 17:	transcript:Zm00001d029681_T001	PH02Gene26272.t1	4e-40
32- 18:	transcript:Zm00001d029683_T001	PH02Gene26273.t1	0
32- 19:	transcript:Zm00001d029684_T001	PH02Gene26274.t1	0
32- 20:	transcript:Zm00001d029686_T001	PH02Gene26275.t1	0
32- 21:	transcript:Zm00001d029696_T001	PH02Gene34964.t1	3e-53
32- 22:	transcript:Zm00001d029699_T001	PH02Gene34971.t1	7e-31
32- 23:	transcript:Zm00001d029700_T001	PH02Gene34972.t1	1e-50
32- 24:	transcript:Zm00001d029702_T001	PH02Gene22556.t1	3e-49
## Alignment 33: score=977.0 e_value=9.9e-70 N=22 1&Sca13 plus
33- 0:	transcript:Zm00001d032327_T001	PH02Gene19354.t1	1e-127
33- 1:	transcript:Zm00001d032328_T001	PH02Gene19357.t1	3e-83
33- 2:	transcript:Zm00001d032331_T001	PH02Gene19358.t1	0
33- 3:	transcript:Zm00001d032332_T001	PH02Gene19360.t1	0
33- 4:	transcript:Zm00001d032337_T001	PH02Gene19364.t1	1e-82
33- 5:	transcript:Zm00001d032338_T001	PH02Gene19367.t1	7e-138
33- 6:	transcript:Zm00001d032339_T001	PH02Gene19368.t1	4e-34
33- 7:	transcript:Zm00001d032344_T001	PH02Gene19370.t1	0
33- 8:	transcript:Zm00001d032345_T001	PH02Gene19371.t1	2e-32
33- 9:	transcript:Zm00001d032346_T001	PH02Gene19373.t3	0
33- 10:	transcript:Zm00001d032359_T001	PH02Gene33503.t1	1e-38
33- 11:	transcript:Zm00001d032363_T001	PH02Gene33502.t2	4e-152
33- 12:	transcript:Zm00001d032372_T001	PH02Gene45842.t1	3e-48
33- 13:	transcript:Zm00001d032373_T001	PH02Gene45843.t1	0
33- 14:	transcript:Zm00001d032377_T001	PH02Gene24403.t1	0
33- 15:	transcript:Zm00001d032379_T001	PH02Gene24404.t1	2e-57
33- 16:	transcript:Zm00001d032380_T001	PH02Gene24405.t1	3e-143
33- 17:	transcript:Zm00001d032381_T001	PH02Gene24406.t1	1e-51
33- 18:	transcript:Zm00001d032384_T001	PH02Gene09178.t1	8e-129
33- 19:	transcript:Zm00001d032385_T001	PH02Gene09180.t1	0
33- 20:	transcript:Zm00001d032386_T001	PH02Gene09181.t4	0
33- 21:	transcript:Zm00001d032387_T001	PH02Gene38619.t1	0
## Alignment 34: score=878.0 e_value=3.9e-55 N=19 1&Sca13 plus
34- 0:	transcript:Zm00001d032224_T001	PH02Gene15404.t1	0
34- 1:	transcript:Zm00001d032225_T001	PH02Gene15403.t1	0
34- 2:	transcript:Zm00001d032226_T001	PH02Gene15400.t1	5e-80
34- 3:	transcript:Zm00001d032229_T001	PH02Gene15399.t1	0
34- 4:	transcript:Zm00001d032232_T001	PH02Gene15397.t1	1e-23
34- 5:	transcript:Zm00001d032238_T001	PH02Gene15388.t1	0
34- 6:	transcript:Zm00001d032239_T001	PH02Gene15385.t1	1e-85
34- 7:	transcript:Zm00001d032240_T001	PH02Gene15382.t1	2e-55
34- 8:	transcript:Zm00001d032242_T001	PH02Gene15378.t1	2e-30
34- 9:	transcript:Zm00001d032244_T001	PH02Gene15377.t1	0
34- 10:	transcript:Zm00001d032245_T001	PH02Gene15376.t1	0
34- 11:	transcript:Zm00001d032249_T001	PH02Gene42516.t1	2e-95
34- 12:	transcript:Zm00001d032250_T001	PH02Gene40480.t1	1e-106
34- 13:	transcript:Zm00001d032253_T001	PH02Gene40482.t1	6e-129
34- 14:	transcript:Zm00001d032256_T001	PH02Gene40209.t1	0
34- 15:	transcript:Zm00001d032257_T001	PH02Gene40214.t1	0
34- 16:	transcript:Zm00001d032262_T001	PH02Gene40218.t1	1e-160
34- 17:	transcript:Zm00001d032263_T001	PH02Gene40219.t1	9e-93
34- 18:	transcript:Zm00001d032264_T001	PH02Gene40221.t1	7e-102
## Alignment 35: score=556.0 e_value=1.8e-33 N=13 1&Sca13 plus
35- 0:	transcript:Zm00001d027334_T001	PH02Gene21402.t1	0
35- 1:	transcript:Zm00001d027335_T001	PH02Gene21385.t1	3e-93
35- 2:	transcript:Zm00001d027340_T001	PH02Gene42964.t1	0
35- 3:	transcript:Zm00001d027341_T001	PH02Gene42044.t1	0
35- 4:	transcript:Zm00001d027344_T001	PH02Gene42963.t1	0
35- 5:	transcript:Zm00001d027345_T001	PH02Gene42962.t1	1e-60
35- 6:	transcript:Zm00001d027354_T001	PH02Gene26253.t1	1e-49
35- 7:	transcript:Zm00001d027361_T001	PH02Gene26262.t1	4e-61
35- 8:	transcript:Zm00001d027365_T001	PH02Gene26264.t1	0
35- 9:	transcript:Zm00001d027369_T002	PH02Gene26269.t1	3e-20
35- 10:	transcript:Zm00001d027370_T001	PH02Gene26270.t1	9e-24
35- 11:	transcript:Zm00001d027374_T001	PH02Gene26271.t1	7e-149
35- 12:	transcript:Zm00001d027375_T001	PH02Gene26272.t1	3e-39
## Alignment 36: score=554.0 e_value=1e-32 N=12 1&Sca13 plus
36- 0:	transcript:Zm00001d030062_T001	PH02Gene30584.t1	0
36- 1:	transcript:Zm00001d030069_T001	PH02Gene49162.t1	0
36- 2:	transcript:Zm00001d030076_T002	PH02Gene03935.t1	7e-21
36- 3:	transcript:Zm00001d030079_T001	PH02Gene03936.t1	1e-50
36- 4:	transcript:Zm00001d030080_T001	PH02Gene03937.t1	2e-65
36- 5:	transcript:Zm00001d030083_T001	PH02Gene03939.t1	3e-151
36- 6:	transcript:Zm00001d030086_T001	PH02Gene03940.t2	8e-54
36- 7:	transcript:Zm00001d030087_T001	PH02Gene03941.t1	8e-61
36- 8:	transcript:Zm00001d030090_T001	PH02Gene03942.t1	1e-62
36- 9:	transcript:Zm00001d030091_T001	PH02Gene03943.t2	0
36- 10:	transcript:Zm00001d030094_T001	PH02Gene03945.t1	0
36- 11:	transcript:Zm00001d030101_T001	PH02Gene03946.t1	4e-122
## Alignment 37: score=530.0 e_value=9.1e-28 N=12 1&Sca13 plus
37- 0:	transcript:Zm00001d030117_T001	PH02Gene03950.t1	5e-35
37- 1:	transcript:Zm00001d030121_T001	PH02Gene03952.t1	0
37- 2:	transcript:Zm00001d030126_T001	PH02Gene03953.t1	1e-151
37- 3:	transcript:Zm00001d030129_T001	PH02Gene03954.t1	2e-136
37- 4:	transcript:Zm00001d030131_T001	PH02Gene03955.t2	4e-165
37- 5:	transcript:Zm00001d030132_T001	PH02Gene03956.t1	0
37- 6:	transcript:Zm00001d030133_T001	PH02Gene03957.t1	1e-111
37- 7:	transcript:Zm00001d030138_T001	PH02Gene03959.t1	3e-67
37- 8:	transcript:Zm00001d030139_T001	PH02Gene45280.t1	1e-12
37- 9:	transcript:Zm00001d030146_T001	PH02Gene45279.t1	1e-64
37- 10:	transcript:Zm00001d030157_T001	PH02Gene45277.t1	3e-140
37- 11:	transcript:Zm00001d030163_T001	PH02Gene45271.t1	2e-42
## Alignment 38: score=508.0 e_value=4.9e-23 N=11 1&Sca13 plus
38- 0:	transcript:Zm00001d032921_T001	PH02Gene16954.t1	6e-36
38- 1:	transcript:Zm00001d032922_T001	PH02Gene16952.t1	3e-120
38- 2:	transcript:Zm00001d032923_T001	PH02Gene16951.t1	3e-107
38- 3:	transcript:Zm00001d032925_T001	PH02Gene16950.t1	3e-71
38- 4:	transcript:Zm00001d032927_T001	PH02Gene14254.t1	6e-33
38- 5:	transcript:Zm00001d032932_T001	PH02Gene14257.t1	6e-162
38- 6:	transcript:Zm00001d032933_T002	PH02Gene14260.t1	0
38- 7:	transcript:Zm00001d032935_T001	PH02Gene14261.t1	2e-68
38- 8:	transcript:Zm00001d032937_T001	PH02Gene14263.t1	6e-50
38- 9:	transcript:Zm00001d032939_T001	PH02Gene14265.t1	6e-59
38- 10:	transcript:Zm00001d032942_T001	PH02Gene14266.t1	1e-30
## Alignment 39: score=409.0 e_value=8.8e-19 N=9 1&Sca13 plus
39- 0:	transcript:Zm00001d032750_T001	PH02Gene14204.t1	0
39- 1:	transcript:Zm00001d032753_T001	PH02Gene14203.t1	0
39- 2:	transcript:Zm00001d032754_T001	PH02Gene14201.t1	7e-123
39- 3:	transcript:Zm00001d032760_T001	PH02Gene24010.t1	3e-112
39- 4:	transcript:Zm00001d032761_T001	PH02Gene24008.t1	0
39- 5:	transcript:Zm00001d032763_T001	PH02Gene24005.t1	0
39- 6:	transcript:Zm00001d032768_T001	PH02Gene24004.t5	1e-40
39- 7:	transcript:Zm00001d032773_T001	PH02Gene24002.t1	1e-129
39- 8:	transcript:Zm00001d032776_T001	PH02Gene24001.t1	0
## Alignment 40: score=388.0 e_value=4.2e-15 N=8 1&Sca13 plus
40- 0:	transcript:Zm00001d031726_T001	PH02Gene16159.t1	0
40- 1:	transcript:Zm00001d031727_T001	PH02Gene16158.t1	2e-10
40- 2:	transcript:Zm00001d031728_T001	PH02Gene16157.t1	1e-12
40- 3:	transcript:Zm00001d031729_T001	PH02Gene16155.t1	0
40- 4:	transcript:Zm00001d031730_T001	PH02Gene38978.t1	0
40- 5:	transcript:Zm00001d031732_T001	PH02Gene38980.t1	4e-164
40- 6:	transcript:Zm00001d031736_T001	PH02Gene31077.t2	2e-155
40- 7:	transcript:Zm00001d031737_T001	PH02Gene31078.t2	2e-124
## Alignment 41: score=355.0 e_value=9.9e-15 N=8 1&Sca13 plus
41- 0:	transcript:Zm00001d030526_T001	PH02Gene36567.t1	0
41- 1:	transcript:Zm00001d030527_T001	PH02Gene36571.t1	0
41- 2:	transcript:Zm00001d030532_T001	PH02Gene36575.t1	1e-107
41- 3:	transcript:Zm00001d030533_T001	PH02Gene44426.t1	8e-12
41- 4:	transcript:Zm00001d030540_T001	PH02Gene48782.t1	5e-70
41- 5:	transcript:Zm00001d030551_T001	PH02Gene40985.t1	0
41- 6:	transcript:Zm00001d030554_T001	PH02Gene33770.t1	0
41- 7:	transcript:Zm00001d030557_T001	PH02Gene33771.t1	0
## Alignment 42: score=335.0 e_value=1.6e-15 N=8 1&Sca13 plus
42- 0:	transcript:Zm00001d027514_T001	PH02Gene38029.t1	0
42- 1:	transcript:Zm00001d027520_T001	PH02Gene38031.t1	7e-139
42- 2:	transcript:Zm00001d027522_T001	PH02Gene38032.t1	4e-67
42- 3:	transcript:Zm00001d027523_T001	PH02Gene38033.t4	0
42- 4:	transcript:Zm00001d027524_T001	PH02Gene38034.t1	9e-101
42- 5:	transcript:Zm00001d027539_T001	PH02Gene38037.t1	7e-112
42- 6:	transcript:Zm00001d027546_T001	PH02Gene38039.t1	1e-92
42- 7:	transcript:Zm00001d027548_T001	PH02Gene40224.t1	9e-55
## Alignment 43: score=309.0 e_value=1.9e-15 N=7 1&Sca13 plus
43- 0:	transcript:Zm00001d030468_T001	PH02Gene08417.t1	0
43- 1:	transcript:Zm00001d030500_T001	PH02Gene35329.t1	0
43- 2:	transcript:Zm00001d030506_T001	PH02Gene35331.t1	0
43- 3:	transcript:Zm00001d030509_T001	PH02Gene19079.t1	2e-88
43- 4:	transcript:Zm00001d030513_T001	PH02Gene19080.t1	3e-68
43- 5:	transcript:Zm00001d030516_T001	PH02Gene19081.t2	9e-63
43- 6:	transcript:Zm00001d030518_T001	PH02Gene36566.t1	0
## Alignment 44: score=299.0 e_value=5.2e-11 N=7 1&Sca13 plus
44- 0:	transcript:Zm00001d030282_T039	PH02Gene11265.t1	0
44- 1:	transcript:Zm00001d030285_T004	PH02Gene11264.t1	0
44- 2:	transcript:Zm00001d030290_T001	PH02Gene11257.t1	2e-52
44- 3:	transcript:Zm00001d030304_T002	PH02Gene11255.t1	2e-149
44- 4:	transcript:Zm00001d030310_T001	PH02Gene11253.t1	0
44- 5:	transcript:Zm00001d030314_T001	PH02Gene11249.t1	3e-87
44- 6:	transcript:Zm00001d030329_T001	PH02Gene11244.t1	4e-32
## Alignment 45: score=271.0 e_value=3.8e-09 N=6 1&Sca13 plus
45- 0:	transcript:Zm00001d031706_T001	PH02Gene16169.t1	0
45- 1:	transcript:Zm00001d031707_T001	PH02Gene16168.t1	5e-156
45- 2:	transcript:Zm00001d031712_T001	PH02Gene16167.t1	0
45- 3:	transcript:Zm00001d031717_T001	PH02Gene16166.t1	4e-51
45- 4:	transcript:Zm00001d031723_T001	PH02Gene16163.t1	0
45- 5:	transcript:Zm00001d031724_T001	PH02Gene16162.t1	0
## Alignment 46: score=271.0 e_value=4.4e-09 N=6 1&Sca13 plus
46- 0:	transcript:Zm00001d031253_T001	PH02Gene19871.t1	0
46- 1:	transcript:Zm00001d031256_T001	PH02Gene19872.t1	0
46- 2:	transcript:Zm00001d031257_T001	PH02Gene19873.t1	3e-41
46- 3:	transcript:Zm00001d031258_T003	PH02Gene19875.t1	2e-100
46- 4:	transcript:Zm00001d031260_T001	PH02Gene19876.t1	1e-40
46- 5:	transcript:Zm00001d031261_T001	PH02Gene47943.t1	3e-122
## Alignment 47: score=258.0 e_value=3.4e-09 N=6 1&Sca13 plus
47- 0:	transcript:Zm00001d028396_T001	PH02Gene11258.t1	7e-23
47- 1:	transcript:Zm00001d028400_T001	PH02Gene11255.t1	3e-128
47- 2:	transcript:Zm00001d028401_T001	PH02Gene11253.t1	3e-161
47- 3:	transcript:Zm00001d028405_T002	PH02Gene11249.t1	9e-48
47- 4:	transcript:Zm00001d028406_T001	PH02Gene11241.t1	0
47- 5:	transcript:Zm00001d028412_T001	PH02Gene32404.t1	0
## Alignment 48: score=1986.0 e_value=3.6e-157 N=43 1&Sca13 minus
48- 0:	transcript:Zm00001d031509_T001	PH02Gene25157.t1	1e-19
48- 1:	transcript:Zm00001d031510_T001	PH02Gene25156.t1	2e-105
48- 2:	transcript:Zm00001d031514_T001	PH02Gene25153.t1	4e-33
48- 3:	transcript:Zm00001d031515_T001	PH02Gene25151.t1	8e-85
48- 4:	transcript:Zm00001d031522_T002	PH02Gene16005.t1	0
48- 5:	transcript:Zm00001d031523_T001	PH02Gene16004.t1	0
48- 6:	transcript:Zm00001d031525_T001	PH02Gene16003.t1	0
48- 7:	transcript:Zm00001d031528_T001	PH02Gene16002.t1	0
48- 8:	transcript:Zm00001d031529_T002	PH02Gene16001.t1	0
48- 9:	transcript:Zm00001d031530_T001	PH02Gene15999.t1	0
48- 10:	transcript:Zm00001d031531_T001	PH02Gene15997.t1	0
48- 11:	transcript:Zm00001d031532_T001	PH02Gene15996.t1	0
48- 12:	transcript:Zm00001d031533_T001	PH02Gene15994.t1	0
48- 13:	transcript:Zm00001d031534_T001	PH02Gene15993.t1	0
48- 14:	transcript:Zm00001d031536_T001	PH02Gene15989.t1	0
48- 15:	transcript:Zm00001d031539_T001	PH02Gene15988.t1	2e-79
48- 16:	transcript:Zm00001d031540_T001	PH02Gene15986.t1	0
48- 17:	transcript:Zm00001d031542_T001	PH02Gene15984.t1	0
48- 18:	transcript:Zm00001d031543_T001	PH02Gene15983.t1	0
48- 19:	transcript:Zm00001d031544_T001	PH02Gene15982.t1	1e-50
48- 20:	transcript:Zm00001d031545_T001	PH02Gene15981.t1	1e-64
48- 21:	transcript:Zm00001d031549_T001	PH02Gene15980.t1	1e-38
48- 22:	transcript:Zm00001d031549_T002	PH02Gene15979.t1	4e-43
48- 23:	transcript:Zm00001d031555_T001	PH02Gene15977.t1	0
48- 24:	transcript:Zm00001d031556_T001	PH02Gene15976.t1	6e-102
48- 25:	transcript:Zm00001d031561_T002	PH02Gene15974.t1	4e-170
48- 26:	transcript:Zm00001d031562_T001	PH02Gene15973.t1	3e-72
48- 27:	transcript:Zm00001d031569_T001	PH02Gene15969.t1	0
48- 28:	transcript:Zm00001d031570_T001	PH02Gene15968.t1	0
48- 29:	transcript:Zm00001d031573_T001	PH02Gene15967.t1	1e-65
48- 30:	transcript:Zm00001d031577_T001	PH02Gene15966.t1	0
48- 31:	transcript:Zm00001d031580_T001	PH02Gene15965.t2	1e-96
48- 32:	transcript:Zm00001d031581_T001	PH02Gene15964.t1	1e-51
48- 33:	transcript:Zm00001d031587_T001	PH02Gene15962.t1	2e-31
48- 34:	transcript:Zm00001d031593_T001	PH02Gene15956.t1	0
48- 35:	transcript:Zm00001d031594_T001	PH02Gene50153.t1	5e-146
48- 36:	transcript:Zm00001d031601_T001	PH02Gene25790.t1	2e-138
48- 37:	transcript:Zm00001d031602_T001	PH02Gene25792.t1	0
48- 38:	transcript:Zm00001d031611_T001	PH02Gene25793.t1	3e-117
48- 39:	transcript:Zm00001d031614_T001	PH02Gene25794.t1	0
48- 40:	transcript:Zm00001d031617_T001	PH02Gene25795.t1	0
48- 41:	transcript:Zm00001d031618_T001	PH02Gene25796.t1	5e-78
48- 42:	transcript:Zm00001d031619_T001	PH02Gene25799.t1	0
## Alignment 49: score=1942.0 e_value=0 N=43 1&Sca13 minus
49- 0:	transcript:Zm00001d032600_T001	PH02Gene14838.t1	0
49- 1:	transcript:Zm00001d032603_T001	PH02Gene14836.t1	0
49- 2:	transcript:Zm00001d032604_T001	PH02Gene14835.t1	9e-176
49- 3:	transcript:Zm00001d032605_T001	PH02Gene14834.t1	4e-160
49- 4:	transcript:Zm00001d032605_T004	PH02Gene14833.t1	3e-70
49- 5:	transcript:Zm00001d032609_T001	PH02Gene14832.t1	2e-56
49- 6:	transcript:Zm00001d032610_T001	PH02Gene14831.t1	2e-65
49- 7:	transcript:Zm00001d032613_T001	PH02Gene11575.t1	0
49- 8:	transcript:Zm00001d032615_T001	PH02Gene11576.t1	8e-110
49- 9:	transcript:Zm00001d032616_T001	PH02Gene11578.t1	8e-69
49- 10:	transcript:Zm00001d032618_T001	PH02Gene11580.t1	3e-136
49- 11:	transcript:Zm00001d032621_T001	PH02Gene11584.t1	0
49- 12:	transcript:Zm00001d032624_T001	PH02Gene11589.t1	4e-59
49- 13:	transcript:Zm00001d032626_T001	PH02Gene11592.t1	4e-24
49- 14:	transcript:Zm00001d032632_T001	PH02Gene11594.t1	0
49- 15:	transcript:Zm00001d032633_T001	PH02Gene11595.t1	5e-115
49- 16:	transcript:Zm00001d032636_T001	PH02Gene11597.t1	1e-124
49- 17:	transcript:Zm00001d032637_T001	PH02Gene11598.t1	0
49- 18:	transcript:Zm00001d032643_T001	PH02Gene11599.t1	8e-48
49- 19:	transcript:Zm00001d032644_T001	PH02Gene11600.t1	3e-35
49- 20:	transcript:Zm00001d032644_T002	PH02Gene11601.t1	2e-70
49- 21:	transcript:Zm00001d032646_T001	PH02Gene11603.t1	4e-156
49- 22:	transcript:Zm00001d032650_T001	PH02Gene11606.t1	5e-44
49- 23:	transcript:Zm00001d032651_T001	PH02Gene11610.t1	0
49- 24:	transcript:Zm00001d032654_T001	PH02Gene11611.t1	3e-35
49- 25:	transcript:Zm00001d032655_T002	PH02Gene11612.t1	0
49- 26:	transcript:Zm00001d032659_T002	PH02Gene11614.t1	2e-84
49- 27:	transcript:Zm00001d032661_T001	PH02Gene11617.t1	0
49- 28:	transcript:Zm00001d032662_T001	PH02Gene11618.t1	0
49- 29:	transcript:Zm00001d032663_T001	PH02Gene11620.t1	7e-57
49- 30:	transcript:Zm00001d032668_T001	PH02Gene11622.t1	9e-114
49- 31:	transcript:Zm00001d032669_T001	PH02Gene11623.t1	0
49- 32:	transcript:Zm00001d032670_T003	PH02Gene11626.t1	2e-120
49- 33:	transcript:Zm00001d032671_T001	PH02Gene11627.t1	3e-25
49- 34:	transcript:Zm00001d032672_T001	PH02Gene11628.t1	6e-29
49- 35:	transcript:Zm00001d032679_T001	PH02Gene11632.t1	0
49- 36:	transcript:Zm00001d032681_T002	PH02Gene11634.t1	0
49- 37:	transcript:Zm00001d032683_T001	PH02Gene11635.t1	0
49- 38:	transcript:Zm00001d032685_T001	PH02Gene20698.t2	0
49- 39:	transcript:Zm00001d032686_T001	PH02Gene20699.t1	0
49- 40:	transcript:Zm00001d032688_T001	PH02Gene20702.t1	2e-137
49- 41:	transcript:Zm00001d032689_T003	PH02Gene20703.t1	0
49- 42:	transcript:Zm00001d032689_T022	PH02Gene33690.t1	3e-10
## Alignment 50: score=1881.0 e_value=1.4e-146 N=40 1&Sca13 minus
50- 0:	transcript:Zm00001d031738_T001	PH02Gene35808.t1	7e-89
50- 1:	transcript:Zm00001d031740_T001	PH02Gene35807.t1	0
50- 2:	transcript:Zm00001d031741_T001	PH02Gene35805.t1	4e-96
50- 3:	transcript:Zm00001d031745_T001	PH02Gene35804.t1	4e-110
50- 4:	transcript:Zm00001d031749_T001	PH02Gene47461.t1	0
50- 5:	transcript:Zm00001d031751_T001	PH02Gene47462.t1	2e-92
50- 6:	transcript:Zm00001d031753_T001	PH02Gene37002.t2	1e-63
50- 7:	transcript:Zm00001d031759_T001	PH02Gene37005.t1	0
50- 8:	transcript:Zm00001d031760_T001	PH02Gene37006.t1	0
50- 9:	transcript:Zm00001d031764_T001	PH02Gene37007.t1	0
50- 10:	transcript:Zm00001d031769_T001	PH02Gene42935.t1	0
50- 11:	transcript:Zm00001d031777_T001	PH02Gene19246.t1	0
50- 12:	transcript:Zm00001d031778_T001	PH02Gene19249.t1	6e-126
50- 13:	transcript:Zm00001d031781_T001	PH02Gene19251.t1	6e-55
50- 14:	transcript:Zm00001d031790_T001	PH02Gene19255.t1	1e-170
50- 15:	transcript:Zm00001d031792_T001	PH02Gene19257.t1	0
50- 16:	transcript:Zm00001d031793_T001	PH02Gene19258.t1	9e-75
50- 17:	transcript:Zm00001d031794_T001	PH02Gene19263.t1	2e-36
50- 18:	transcript:Zm00001d031796_T001	PH02Gene19264.t1	9e-90
50- 19:	transcript:Zm00001d031797_T001	PH02Gene19265.t1	1e-33
50- 20:	transcript:Zm00001d031798_T001	PH02Gene19266.t1	2e-31
50- 21:	transcript:Zm00001d031801_T001	PH02Gene19270.t1	7e-169
50- 22:	transcript:Zm00001d031804_T001	PH02Gene19271.t1	2e-86
50- 23:	transcript:Zm00001d031805_T001	PH02Gene19272.t1	5e-141
50- 24:	transcript:Zm00001d031806_T001	PH02Gene19274.t1	4e-23
50- 25:	transcript:Zm00001d031807_T001	PH02Gene19275.t1	2e-154
50- 26:	transcript:Zm00001d031808_T001	PH02Gene19276.t1	5e-156
50- 27:	transcript:Zm00001d031809_T001	PH02Gene19278.t1	6e-148
50- 28:	transcript:Zm00001d031810_T001	PH02Gene28498.t1	3e-128
50- 29:	transcript:Zm00001d031811_T001	PH02Gene28501.t1	0
50- 30:	transcript:Zm00001d031817_T008	PH02Gene28504.t1	3e-19
50- 31:	transcript:Zm00001d031818_T001	PH02Gene28505.t1	8e-81
50- 32:	transcript:Zm00001d031824_T001	PH02Gene28508.t1	2e-18
50- 33:	transcript:Zm00001d031825_T001	PH02Gene28509.t1	6e-97
50- 34:	transcript:Zm00001d031826_T001	PH02Gene28511.t1	1e-68
50- 35:	transcript:Zm00001d031832_T001	PH02Gene28512.t1	9e-104
50- 36:	transcript:Zm00001d031833_T001	PH02Gene28514.t1	0
50- 37:	transcript:Zm00001d031837_T001	PH02Gene28517.t1	5e-136
50- 38:	transcript:Zm00001d031840_T001	PH02Gene28518.t1	2e-107
50- 39:	transcript:Zm00001d031844_T001	PH02Gene28519.t1	0
## Alignment 51: score=1869.0 e_value=8.5e-157 N=42 1&Sca13 minus
51- 0:	transcript:Zm00001d032781_T001	PH02Gene14207.t1	2e-145
51- 1:	transcript:Zm00001d032788_T001	PH02Gene18265.t1	0
51- 2:	transcript:Zm00001d032789_T001	PH02Gene18266.t1	0
51- 3:	transcript:Zm00001d032791_T001	PH02Gene18271.t1	2e-75
51- 4:	transcript:Zm00001d032794_T001	PH02Gene18272.t1	5e-149
51- 5:	transcript:Zm00001d032798_T001	PH02Gene18273.t1	1e-157
51- 6:	transcript:Zm00001d032804_T001	PH02Gene18275.t1	2e-132
51- 7:	transcript:Zm00001d032805_T001	PH02Gene18276.t1	3e-91
51- 8:	transcript:Zm00001d032807_T001	PH02Gene18278.t1	0
51- 9:	transcript:Zm00001d032810_T001	PH02Gene18280.t1	3e-17
51- 10:	transcript:Zm00001d032811_T001	PH02Gene18281.t1	3e-144
51- 11:	transcript:Zm00001d032815_T001	PH02Gene18282.t1	2e-145
51- 12:	transcript:Zm00001d032819_T001	PH02Gene18283.t1	0
51- 13:	transcript:Zm00001d032828_T001	PH02Gene28892.t1	0
51- 14:	transcript:Zm00001d032830_T001	PH02Gene28890.t1	8e-131
51- 15:	transcript:Zm00001d032832_T001	PH02Gene28889.t1	3e-100
51- 16:	transcript:Zm00001d032836_T001	PH02Gene28888.t1	3e-82
51- 17:	transcript:Zm00001d032838_T001	PH02Gene28887.t2	6e-23
51- 18:	transcript:Zm00001d032849_T001	PH02Gene28884.t1	2e-84
51- 19:	transcript:Zm00001d032850_T001	PH02Gene28882.t1	2e-102
51- 20:	transcript:Zm00001d032852_T001	PH02Gene28881.t1	0
51- 21:	transcript:Zm00001d032855_T001	PH02Gene20858.t1	0
51- 22:	transcript:Zm00001d032857_T001	PH02Gene20859.t1	0
51- 23:	transcript:Zm00001d032859_T001	PH02Gene20860.t1	0
51- 24:	transcript:Zm00001d032866_T001	PH02Gene20861.t2	0
51- 25:	transcript:Zm00001d032867_T001	PH02Gene20862.t1	7e-130
51- 26:	transcript:Zm00001d032868_T001	PH02Gene20863.t1	0
51- 27:	transcript:Zm00001d032870_T001	PH02Gene20865.t1	0
51- 28:	transcript:Zm00001d032873_T001	PH02Gene20867.t1	6e-104
51- 29:	transcript:Zm00001d032875_T001	PH02Gene20871.t1	2e-171
51- 30:	transcript:Zm00001d032876_T001	PH02Gene14289.t1	1e-111
51- 31:	transcript:Zm00001d032881_T001	PH02Gene14288.t1	2e-116
51- 32:	transcript:Zm00001d032887_T001	PH02Gene14286.t1	3e-36
51- 33:	transcript:Zm00001d032888_T001	PH02Gene14284.t1	0
51- 34:	transcript:Zm00001d032889_T001	PH02Gene14283.t1	5e-148
51- 35:	transcript:Zm00001d032897_T001	PH02Gene14277.t1	0
51- 36:	transcript:Zm00001d032899_T001	PH02Gene14276.t1	9e-149
51- 37:	transcript:Zm00001d032901_T001	PH02Gene14275.t2	6e-140
51- 38:	transcript:Zm00001d032902_T001	PH02Gene14273.t1	0
51- 39:	transcript:Zm00001d032903_T001	PH02Gene14272.t1	9e-57
51- 40:	transcript:Zm00001d032904_T001	PH02Gene14270.t1	2e-13
51- 41:	transcript:Zm00001d032905_T001	PH02Gene14268.t2	0
## Alignment 52: score=1783.0 e_value=2.2e-148 N=39 1&Sca13 minus
52- 0:	transcript:Zm00001d031389_T001	PH02Gene07528.t1	5e-27
52- 1:	transcript:Zm00001d031396_T001	PH02Gene07526.t1	8e-53
52- 2:	transcript:Zm00001d031402_T001	PH02Gene07525.t1	9e-48
52- 3:	transcript:Zm00001d031412_T001	PH02Gene07521.t2	0
52- 4:	transcript:Zm00001d031415_T001	PH02Gene07518.t1	0
52- 5:	transcript:Zm00001d031416_T001	PH02Gene07517.t1	0
52- 6:	transcript:Zm00001d031421_T001	PH02Gene07516.t1	9e-85
52- 7:	transcript:Zm00001d031422_T001	PH02Gene07515.t1	0
52- 8:	transcript:Zm00001d031426_T001	PH02Gene07514.t1	7e-180
52- 9:	transcript:Zm00001d031429_T007	PH02Gene07513.t2	3e-67
52- 10:	transcript:Zm00001d031430_T001	PH02Gene07512.t1	3e-23
52- 11:	transcript:Zm00001d031436_T001	PH02Gene07511.t1	3e-168
52- 12:	transcript:Zm00001d031437_T001	PH02Gene07509.t1	0
52- 13:	transcript:Zm00001d031439_T001	PH02Gene07508.t2	8e-13
52- 14:	transcript:Zm00001d031441_T001	PH02Gene07507.t1	3e-159
52- 15:	transcript:Zm00001d031444_T001	PH02Gene07506.t1	0
52- 16:	transcript:Zm00001d031445_T001	PH02Gene49392.t1	0
52- 17:	transcript:Zm00001d031449_T001	PH02Gene47636.t2	0
52- 18:	transcript:Zm00001d031450_T001	PH02Gene37195.t3	2e-85
52- 19:	transcript:Zm00001d031451_T001	PH02Gene37196.t2	1e-155
52- 20:	transcript:Zm00001d031454_T001	PH02Gene25196.t1	0
52- 21:	transcript:Zm00001d031463_T001	PH02Gene25195.t1	3e-160
52- 22:	transcript:Zm00001d031464_T001	PH02Gene25194.t1	6e-23
52- 23:	transcript:Zm00001d031465_T001	PH02Gene25193.t1	7e-24
52- 24:	transcript:Zm00001d031470_T001	PH02Gene25192.t1	0
52- 25:	transcript:Zm00001d031471_T002	PH02Gene25191.t1	5e-98
52- 26:	transcript:Zm00001d031473_T001	PH02Gene25190.t1	0
52- 27:	transcript:Zm00001d031475_T001	PH02Gene25189.t1	2e-88
52- 28:	transcript:Zm00001d031476_T001	PH02Gene25188.t1	2e-43
52- 29:	transcript:Zm00001d031480_T001	PH02Gene25187.t1	3e-86
52- 30:	transcript:Zm00001d031481_T001	PH02Gene25186.t1	9e-162
52- 31:	transcript:Zm00001d031484_T001	PH02Gene25185.t1	2e-118
52- 32:	transcript:Zm00001d031485_T001	PH02Gene25184.t1	0
52- 33:	transcript:Zm00001d031486_T001	PH02Gene25181.t1	0
52- 34:	transcript:Zm00001d031487_T001	PH02Gene25177.t1	0
52- 35:	transcript:Zm00001d031488_T001	PH02Gene25166.t1	2e-33
52- 36:	transcript:Zm00001d031489_T004	PH02Gene25165.t1	0
52- 37:	transcript:Zm00001d031490_T001	PH02Gene25164.t1	0
52- 38:	transcript:Zm00001d031502_T001	PH02Gene25160.t2	4e-72
## Alignment 53: score=1755.0 e_value=7.4e-130 N=37 1&Sca13 minus
53- 0:	transcript:Zm00001d032465_T001	PH02Gene21398.t1	4e-145
53- 1:	transcript:Zm00001d032467_T001	PH02Gene21400.t1	2e-154
53- 2:	transcript:Zm00001d032469_T001	PH02Gene21401.t1	4e-19
53- 3:	transcript:Zm00001d032470_T001	PH02Gene21402.t1	0
53- 4:	transcript:Zm00001d032472_T001	PH02Gene21404.t1	0
53- 5:	transcript:Zm00001d032473_T001	PH02Gene21405.t3	4e-140
53- 6:	transcript:Zm00001d032475_T001	PH02Gene21407.t1	2e-35
53- 7:	transcript:Zm00001d032476_T001	PH02Gene21408.t1	0
53- 8:	transcript:Zm00001d032478_T001	PH02Gene21409.t1	0
53- 9:	transcript:Zm00001d032479_T001	PH02Gene21410.t1	7e-84
53- 10:	transcript:Zm00001d032480_T001	PH02Gene21411.t1	0
53- 11:	transcript:Zm00001d032481_T001	PH02Gene21413.t1	3e-19
53- 12:	transcript:Zm00001d032495_T001	PH02Gene35711.t1	1e-49
53- 13:	transcript:Zm00001d032497_T001	PH02Gene35712.t1	5e-64
53- 14:	transcript:Zm00001d032498_T001	PH02Gene35713.t1	5e-32
53- 15:	transcript:Zm00001d032499_T001	PH02Gene35714.t1	4e-101
53- 16:	transcript:Zm00001d032502_T001	PH02Gene35716.t2	2e-96
53- 17:	transcript:Zm00001d032503_T001	PH02Gene35718.t1	0
53- 18:	transcript:Zm00001d032504_T001	PH02Gene35720.t1	3e-93
53- 19:	transcript:Zm00001d032505_T001	PH02Gene35721.t1	0
53- 20:	transcript:Zm00001d032506_T001	PH02Gene35722.t1	5e-23
53- 21:	transcript:Zm00001d032507_T001	PH02Gene35723.t1	6e-143
53- 22:	transcript:Zm00001d032508_T001	PH02Gene35724.t1	1e-107
53- 23:	transcript:Zm00001d032510_T001	PH02Gene35727.t1	0
53- 24:	transcript:Zm00001d032515_T001	PH02Gene35728.t1	7e-72
53- 25:	transcript:Zm00001d032519_T001	PH02Gene35730.t1	3e-69
53- 26:	transcript:Zm00001d032520_T001	PH02Gene35731.t1	0
53- 27:	transcript:Zm00001d032521_T001	PH02Gene35732.t1	1e-116
53- 28:	transcript:Zm00001d032526_T001	PH02Gene14887.t1	0
53- 29:	transcript:Zm00001d032526_T009	PH02Gene14885.t1	5e-77
53- 30:	transcript:Zm00001d032527_T001	PH02Gene14883.t1	0
53- 31:	transcript:Zm00001d032529_T001	PH02Gene14882.t1	0
53- 32:	transcript:Zm00001d032530_T001	PH02Gene14881.t1	0
53- 33:	transcript:Zm00001d032531_T001	PH02Gene14879.t2	1e-70
53- 34:	transcript:Zm00001d032532_T001	PH02Gene14878.t1	0
53- 35:	transcript:Zm00001d032535_T002	PH02Gene14875.t1	2e-122
53- 36:	transcript:Zm00001d032536_T001	PH02Gene14872.t1	1e-74
## Alignment 54: score=1437.0 e_value=0 N=33 1&Sca13 minus
54- 0:	transcript:Zm00001d031260_T001	PH02Gene19876.t1	1e-40
54- 1:	transcript:Zm00001d031264_T001	PH02Gene19867.t1	6e-131
54- 2:	transcript:Zm00001d031265_T009	PH02Gene19864.t1	1e-18
54- 3:	transcript:Zm00001d031265_T029	PH02Gene19863.t1	8e-39
54- 4:	transcript:Zm00001d031266_T001	PH02Gene19862.t1	3e-97
54- 5:	transcript:Zm00001d031267_T001	PH02Gene19860.t1	0
54- 6:	transcript:Zm00001d031268_T001	PH02Gene19858.t1	0
54- 7:	transcript:Zm00001d031269_T001	PH02Gene19857.t1	7e-69
54- 8:	transcript:Zm00001d031270_T001	PH02Gene33001.t1	2e-96
54- 9:	transcript:Zm00001d031272_T001	PH02Gene32998.t1	5e-61
54- 10:	transcript:Zm00001d031273_T001	PH02Gene23891.t1	8e-74
54- 11:	transcript:Zm00001d031275_T001	PH02Gene23888.t1	0
54- 12:	transcript:Zm00001d031278_T001	PH02Gene23884.t1	3e-59
54- 13:	transcript:Zm00001d031280_T001	PH02Gene23883.t1	0
54- 14:	transcript:Zm00001d031287_T001	PH02Gene23879.t1	0
54- 15:	transcript:Zm00001d031288_T001	PH02Gene23878.t1	1e-31
54- 16:	transcript:Zm00001d031289_T004	PH02Gene23877.t1	2e-127
54- 17:	transcript:Zm00001d031290_T001	PH02Gene23876.t1	2e-16
54- 18:	transcript:Zm00001d031291_T001	PH02Gene23872.t1	0
54- 19:	transcript:Zm00001d031292_T001	PH02Gene23871.t1	2e-112
54- 20:	transcript:Zm00001d031300_T001	PH02Gene07569.t1	0
54- 21:	transcript:Zm00001d031308_T001	PH02Gene07568.t1	7e-79
54- 22:	transcript:Zm00001d031310_T001	PH02Gene07566.t1	2e-85
54- 23:	transcript:Zm00001d031312_T001	PH02Gene07563.t1	3e-32
54- 24:	transcript:Zm00001d031316_T001	PH02Gene07561.t1	0
54- 25:	transcript:Zm00001d031321_T001	PH02Gene07549.t1	0
54- 26:	transcript:Zm00001d031323_T001	PH02Gene07547.t1	0
54- 27:	transcript:Zm00001d031327_T001	PH02Gene07546.t1	0
54- 28:	transcript:Zm00001d031329_T001	PH02Gene07544.t1	0
54- 29:	transcript:Zm00001d031332_T001	PH02Gene07542.t1	1e-138
54- 30:	transcript:Zm00001d031338_T001	PH02Gene07540.t1	0
54- 31:	transcript:Zm00001d031338_T002	PH02Gene07531.t1	1e-49
54- 32:	transcript:Zm00001d031349_T001	PH02Gene07525.t1	0
## Alignment 55: score=1172.0 e_value=4.4e-82 N=26 1&Sca13 minus
55- 0:	transcript:Zm00001d031850_T001	PH02Gene47991.t1	2e-64
55- 1:	transcript:Zm00001d031854_T001	PH02Gene45630.t1	0
55- 2:	transcript:Zm00001d031856_T001	PH02Gene45631.t1	4e-37
55- 3:	transcript:Zm00001d031858_T001	PH02Gene45633.t1	0
55- 4:	transcript:Zm00001d031861_T001	PH02Gene45634.t1	7e-54
55- 5:	transcript:Zm00001d031863_T034	PH02Gene48565.t1	0
55- 6:	transcript:Zm00001d031866_T001	PH02Gene37938.t1	0
55- 7:	transcript:Zm00001d031868_T001	PH02Gene37937.t1	4e-41
55- 8:	transcript:Zm00001d031871_T001	PH02Gene37936.t1	0
55- 9:	transcript:Zm00001d031875_T001	PH02Gene37931.t1	0
55- 10:	transcript:Zm00001d031880_T001	PH02Gene36796.t1	9e-09
55- 11:	transcript:Zm00001d031883_T001	PH02Gene36797.t1	3e-82
55- 12:	transcript:Zm00001d031887_T001	PH02Gene36798.t1	3e-119
55- 13:	transcript:Zm00001d031891_T001	PH02Gene36800.t1	0
55- 14:	transcript:Zm00001d031892_T001	PH02Gene36801.t1	3e-88
55- 15:	transcript:Zm00001d031893_T001	PH02Gene36802.t1	0
55- 16:	transcript:Zm00001d031895_T001	PH02Gene36804.t1	3e-142
55- 17:	transcript:Zm00001d031898_T001	PH02Gene36805.t1	0
55- 18:	transcript:Zm00001d031899_T001	PH02Gene36806.t1	0
55- 19:	transcript:Zm00001d031904_T001	PH02Gene36807.t1	2e-150
55- 20:	transcript:Zm00001d031908_T001	PH02Gene36808.t1	7e-110
55- 21:	transcript:Zm00001d031911_T001	PH02Gene36809.t1	0
55- 22:	transcript:Zm00001d031913_T001	PH02Gene36810.t1	0
55- 23:	transcript:Zm00001d031921_T001	PH02Gene44239.t1	3e-46
55- 24:	transcript:Zm00001d031925_T001	PH02Gene44241.t1	2e-103
55- 25:	transcript:Zm00001d031926_T001	PH02Gene44242.t1	0
## Alignment 56: score=1155.0 e_value=2.4e-84 N=26 1&Sca13 minus
56- 0:	transcript:Zm00001d032265_T001	PH02Gene19350.t1	1e-113
56- 1:	transcript:Zm00001d032266_T001	PH02Gene19345.t1	5e-64
56- 2:	transcript:Zm00001d032267_T001	PH02Gene19343.t1	0
56- 3:	transcript:Zm00001d032268_T001	PH02Gene19342.t1	0
56- 4:	transcript:Zm00001d032271_T001	PH02Gene19339.t1	0
56- 5:	transcript:Zm00001d032272_T001	PH02Gene19338.t1	0
56- 6:	transcript:Zm00001d032274_T001	PH02Gene45329.t1	0
56- 7:	transcript:Zm00001d032279_T001	PH02Gene18440.t1	0
56- 8:	transcript:Zm00001d032283_T001	PH02Gene47238.t1	0
56- 9:	transcript:Zm00001d032284_T001	PH02Gene47237.t1	0
56- 10:	transcript:Zm00001d032285_T001	PH02Gene47235.t1	4e-16
56- 11:	transcript:Zm00001d032291_T001	PH02Gene39896.t1	2e-75
56- 12:	transcript:Zm00001d032293_T001	PH02Gene31464.t1	0
56- 13:	transcript:Zm00001d032295_T001	PH02Gene31461.t1	1e-89
56- 14:	transcript:Zm00001d032298_T001	PH02Gene31459.t3	0
56- 15:	transcript:Zm00001d032300_T001	PH02Gene24429.t1	0
56- 16:	transcript:Zm00001d032301_T001	PH02Gene24427.t1	2e-38
56- 17:	transcript:Zm00001d032303_T002	PH02Gene24422.t1	1e-134
56- 18:	transcript:Zm00001d032304_T001	PH02Gene45784.t1	4e-161
56- 19:	transcript:Zm00001d032308_T001	PH02Gene22460.t1	1e-48
56- 20:	transcript:Zm00001d032311_T001	PH02Gene22461.t1	0
56- 21:	transcript:Zm00001d032316_T001	PH02Gene22464.t1	2e-118
56- 22:	transcript:Zm00001d032317_T001	PH02Gene22465.t1	3e-109
56- 23:	transcript:Zm00001d032319_T002	PH02Gene22467.t2	0
56- 24:	transcript:Zm00001d032322_T001	PH02Gene30472.t2	0
56- 25:	transcript:Zm00001d032324_T001	PH02Gene30473.t1	7e-64
## Alignment 57: score=953.0 e_value=3.2e-60 N=21 1&Sca13 minus
57- 0:	transcript:Zm00001d031953_T001	PH02Gene34491.t1	1e-173
57- 1:	transcript:Zm00001d031956_T001	PH02Gene34489.t1	1e-140
57- 2:	transcript:Zm00001d031958_T001	PH02Gene34488.t1	0
57- 3:	transcript:Zm00001d031959_T001	PH02Gene34487.t2	0
57- 4:	transcript:Zm00001d031961_T002	PH02Gene34486.t1	8e-59
57- 5:	transcript:Zm00001d031962_T001	PH02Gene34483.t1	3e-144
57- 6:	transcript:Zm00001d031967_T001	PH02Gene34482.t1	0
57- 7:	transcript:Zm00001d031969_T001	PH02Gene34479.t1	8e-128
57- 8:	transcript:Zm00001d031971_T001	PH02Gene34477.t1	2e-158
57- 9:	transcript:Zm00001d031973_T001	PH02Gene34476.t1	0
57- 10:	transcript:Zm00001d031977_T001	PH02Gene42621.t1	0
57- 11:	transcript:Zm00001d031979_T001	PH02Gene42623.t1	2e-70
57- 12:	transcript:Zm00001d031981_T001	PH02Gene42624.t2	0
57- 13:	transcript:Zm00001d031985_T001	PH02Gene42625.t1	8e-31
57- 14:	transcript:Zm00001d031988_T001	PH02Gene42626.t1	0
57- 15:	transcript:Zm00001d031992_T001	PH02Gene48728.t1	0
57- 16:	transcript:Zm00001d031993_T001	PH02Gene40046.t1	0
57- 17:	transcript:Zm00001d031997_T001	PH02Gene41535.t1	5e-177
57- 18:	transcript:Zm00001d032003_T001	PH02Gene41542.t1	3e-34
57- 19:	transcript:Zm00001d032008_T001	PH02Gene42546.t1	7e-109
57- 20:	transcript:Zm00001d032010_T001	PH02Gene33598.t1	0
## Alignment 58: score=836.0 e_value=5e-51 N=18 1&Sca13 minus
58- 0:	transcript:Zm00001d032433_T001	PH02Gene42961.t1	1e-150
58- 1:	transcript:Zm00001d032434_T001	PH02Gene42962.t1	7e-69
58- 2:	transcript:Zm00001d032435_T001	PH02Gene42963.t1	0
58- 3:	transcript:Zm00001d032438_T001	PH02Gene42044.t1	0
58- 4:	transcript:Zm00001d032439_T001	PH02Gene42043.t1	7e-144
58- 5:	transcript:Zm00001d032440_T002	PH02Gene42964.t1	0
58- 6:	transcript:Zm00001d032441_T001	PH02Gene42965.t1	0
58- 7:	transcript:Zm00001d032442_T001	PH02Gene42966.t2	1e-77
58- 8:	transcript:Zm00001d032443_T001	PH02Gene42968.t1	1e-85
58- 9:	transcript:Zm00001d032449_T001	PH02Gene21382.t1	0
58- 10:	transcript:Zm00001d032450_T001	PH02Gene21383.t1	8e-72
58- 11:	transcript:Zm00001d032453_T001	PH02Gene21385.t1	7e-166
58- 12:	transcript:Zm00001d032455_T001	PH02Gene21387.t1	0
58- 13:	transcript:Zm00001d032457_T001	PH02Gene21388.t1	0
58- 14:	transcript:Zm00001d032458_T001	PH02Gene21392.t1	2e-36
58- 15:	transcript:Zm00001d032460_T001	PH02Gene21393.t1	0
58- 16:	transcript:Zm00001d032461_T001	PH02Gene21395.t2	0
58- 17:	transcript:Zm00001d032464_T001	PH02Gene21397.t1	0
## Alignment 59: score=769.0 e_value=4.3e-44 N=17 1&Sca13 minus
59- 0:	transcript:Zm00001d032989_T009	PH02Gene19440.t3	2e-40
59- 1:	transcript:Zm00001d032991_T001	PH02Gene19441.t1	1e-105
59- 2:	transcript:Zm00001d032992_T001	PH02Gene19444.t1	0
59- 3:	transcript:Zm00001d032993_T001	PH02Gene19445.t2	9e-32
59- 4:	transcript:Zm00001d032994_T001	PH02Gene19448.t1	6e-110
59- 5:	transcript:Zm00001d032999_T001	PH02Gene21128.t1	7e-157
59- 6:	transcript:Zm00001d033002_T001	PH02Gene21135.t1	4e-53
59- 7:	transcript:Zm00001d033003_T001	PH02Gene21137.t1	1e-46
59- 8:	transcript:Zm00001d033004_T001	PH02Gene21139.t1	1e-170
59- 9:	transcript:Zm00001d033005_T001	PH02Gene21142.t1	2e-120
59- 10:	transcript:Zm00001d033011_T001	PH02Gene21143.t1	0
59- 11:	transcript:Zm00001d033012_T001	PH02Gene21145.t1	0
59- 12:	transcript:Zm00001d033018_T001	PH02Gene21147.t1	0
59- 13:	transcript:Zm00001d033020_T001	PH02Gene21148.t1	0
59- 14:	transcript:Zm00001d033025_T001	PH02Gene09480.t1	3e-178
59- 15:	transcript:Zm00001d033028_T001	PH02Gene09482.t1	0
59- 16:	transcript:Zm00001d033037_T001	PH02Gene09494.t1	0
## Alignment 60: score=703.0 e_value=1.3e-40 N=16 1&Sca13 minus
60- 0:	transcript:Zm00001d032555_T001	PH02Gene14867.t1	0
60- 1:	transcript:Zm00001d032556_T001	PH02Gene14865.t1	8e-73
60- 2:	transcript:Zm00001d032557_T001	PH02Gene14864.t1	2e-157
60- 3:	transcript:Zm00001d032560_T001	PH02Gene14860.t1	0
60- 4:	transcript:Zm00001d032565_T001	PH02Gene14859.t1	0
60- 5:	transcript:Zm00001d032566_T001	PH02Gene14858.t1	5e-165
60- 6:	transcript:Zm00001d032567_T001	PH02Gene14856.t1	0
60- 7:	transcript:Zm00001d032570_T001	PH02Gene14853.t1	1e-172
60- 8:	transcript:Zm00001d032573_T001	PH02Gene14851.t1	2e-126
60- 9:	transcript:Zm00001d032575_T001	PH02Gene14850.t1	0
60- 10:	transcript:Zm00001d032576_T001	PH02Gene14847.t1	0
60- 11:	transcript:Zm00001d032578_T001	PH02Gene14846.t1	4e-53
60- 12:	transcript:Zm00001d032582_T002	PH02Gene14845.t1	3e-89
60- 13:	transcript:Zm00001d032587_T001	PH02Gene14844.t1	0
60- 14:	transcript:Zm00001d032591_T001	PH02Gene14841.t1	0
60- 15:	transcript:Zm00001d032597_T001	PH02Gene14839.t1	0
## Alignment 61: score=626.0 e_value=3.3e-32 N=14 1&Sca13 minus
61- 0:	transcript:Zm00001d027423_T001	PH02Gene22585.t1	5e-78
61- 1:	transcript:Zm00001d027425_T001	PH02Gene22584.t1	2e-56
61- 2:	transcript:Zm00001d027427_T001	PH02Gene22582.t1	6e-88
61- 3:	transcript:Zm00001d027434_T001	PH02Gene22579.t2	7e-47
61- 4:	transcript:Zm00001d027435_T001	PH02Gene22578.t1	0
61- 5:	transcript:Zm00001d027440_T001	PH02Gene22575.t1	5e-32
61- 6:	transcript:Zm00001d027443_T001	PH02Gene22570.t2	2e-106
61- 7:	transcript:Zm00001d027446_T001	PH02Gene22566.t1	4e-40
61- 8:	transcript:Zm00001d027450_T001	PH02Gene22565.t1	3e-80
61- 9:	transcript:Zm00001d027453_T001	PH02Gene22564.t1	5e-36
61- 10:	transcript:Zm00001d027454_T001	PH02Gene22563.t1	2e-38
61- 11:	transcript:Zm00001d027459_T001	PH02Gene22560.t1	8e-135
61- 12:	transcript:Zm00001d027461_T001	PH02Gene22559.t1	3e-147
61- 13:	transcript:Zm00001d027463_T001	PH02Gene22558.t1	0
## Alignment 62: score=614.0 e_value=1.1e-29 N=13 1&Sca13 minus
62- 0:	transcript:Zm00001d032019_T001	PH02Gene33596.t1	1e-68
62- 1:	transcript:Zm00001d032022_T001	PH02Gene33595.t1	0
62- 2:	transcript:Zm00001d032024_T001	PH02Gene33593.t1	3e-108
62- 3:	transcript:Zm00001d032027_T002	PH02Gene33591.t1	0
62- 4:	transcript:Zm00001d032028_T001	PH02Gene33590.t1	0
62- 5:	transcript:Zm00001d032030_T001	PH02Gene33589.t1	7e-33
62- 6:	transcript:Zm00001d032031_T001	PH02Gene33587.t1	0
62- 7:	transcript:Zm00001d032032_T001	PH02Gene33586.t1	5e-55
62- 8:	transcript:Zm00001d032035_T001	PH02Gene29718.t1	0
62- 9:	transcript:Zm00001d032036_T001	PH02Gene29717.t1	1e-167
62- 10:	transcript:Zm00001d032040_T001	PH02Gene31085.t1	7e-114
62- 11:	transcript:Zm00001d032042_T001	PH02Gene31082.t1	0
62- 12:	transcript:Zm00001d032044_T001	PH02Gene31081.t1	0
## Alignment 63: score=605.0 e_value=8.3e-34 N=14 1&Sca13 minus
63- 0:	transcript:Zm00001d032708_T001	PH02Gene33692.t1	0
63- 1:	transcript:Zm00001d032710_T001	PH02Gene33691.t1	3e-135
63- 2:	transcript:Zm00001d032715_T001	PH02Gene33690.t1	0
63- 3:	transcript:Zm00001d032716_T001	PH02Gene33689.t1	0
63- 4:	transcript:Zm00001d032718_T001	PH02Gene33687.t1	1e-130
63- 5:	transcript:Zm00001d032719_T001	PH02Gene33686.t1	0
63- 6:	transcript:Zm00001d032728_T001	PH02Gene45959.t1	0
63- 7:	transcript:Zm00001d032732_T001	PH02Gene38335.t2	5e-61
63- 8:	transcript:Zm00001d032734_T001	PH02Gene38334.t1	0
63- 9:	transcript:Zm00001d032735_T001	PH02Gene38333.t1	0
63- 10:	transcript:Zm00001d032737_T001	PH02Gene38331.t1	0
63- 11:	transcript:Zm00001d032739_T001	PH02Gene23995.t1	2e-174
63- 12:	transcript:Zm00001d032740_T001	PH02Gene23997.t1	0
63- 13:	transcript:Zm00001d032745_T001	PH02Gene24000.t1	0
## Alignment 64: score=505.0 e_value=3.5e-27 N=12 1&Sca13 minus
64- 0:	transcript:Zm00001d027667_T001	PH02Gene28892.t1	0
64- 1:	transcript:Zm00001d027671_T001	PH02Gene28891.t1	2e-173
64- 2:	transcript:Zm00001d027675_T001	PH02Gene28890.t1	5e-116
64- 3:	transcript:Zm00001d027680_T001	PH02Gene28885.t1	5e-65
64- 4:	transcript:Zm00001d027686_T001	PH02Gene28883.t1	6e-39
64- 5:	transcript:Zm00001d027700_T001	PH02Gene28882.t1	1e-89
64- 6:	transcript:Zm00001d027701_T001	PH02Gene28881.t1	0
64- 7:	transcript:Zm00001d027707_T001	PH02Gene20860.t1	0
64- 8:	transcript:Zm00001d027708_T002	PH02Gene20867.t1	2e-61
64- 9:	transcript:Zm00001d027709_T001	PH02Gene20868.t1	0
64- 10:	transcript:Zm00001d027717_T001	PH02Gene14289.t1	3e-112
64- 11:	transcript:Zm00001d027719_T001	PH02Gene14287.t1	7e-14
## Alignment 65: score=474.0 e_value=2.6e-24 N=11 1&Sca13 minus
65- 0:	transcript:Zm00001d027810_T001	PH02Gene19433.t1	0
65- 1:	transcript:Zm00001d027811_T001	PH02Gene19435.t1	0
65- 2:	transcript:Zm00001d027816_T001	PH02Gene19439.t1	6e-179
65- 3:	transcript:Zm00001d027826_T001	PH02Gene19440.t3	0
65- 4:	transcript:Zm00001d027827_T001	PH02Gene19441.t1	1e-96
65- 5:	transcript:Zm00001d027846_T001	PH02Gene21128.t1	1e-157
65- 6:	transcript:Zm00001d027851_T001	PH02Gene21137.t1	2e-39
65- 7:	transcript:Zm00001d027852_T001	PH02Gene21142.t1	1e-102
65- 8:	transcript:Zm00001d027854_T001	PH02Gene21143.t1	5e-95
65- 9:	transcript:Zm00001d027855_T001	PH02Gene21144.t1	2e-40
65- 10:	transcript:Zm00001d027856_T001	PH02Gene21145.t1	0
## Alignment 66: score=459.0 e_value=3.2e-23 N=10 1&Sca13 minus
66- 0:	transcript:Zm00001d029892_T001	PH02Gene01655.t1	2e-172
66- 1:	transcript:Zm00001d029896_T001	PH02Gene01654.t1	2e-145
66- 2:	transcript:Zm00001d029898_T001	PH02Gene01651.t2	5e-158
66- 3:	transcript:Zm00001d029913_T001	PH02Gene01648.t3	9e-134
66- 4:	transcript:Zm00001d029917_T001	PH02Gene01647.t1	6e-116
66- 5:	transcript:Zm00001d029918_T001	PH02Gene01646.t1	3e-162
66- 6:	transcript:Zm00001d029919_T001	PH02Gene01644.t5	5e-115
66- 7:	transcript:Zm00001d029920_T001	PH02Gene01643.t1	0
66- 8:	transcript:Zm00001d029921_T001	PH02Gene01642.t1	2e-137
66- 9:	transcript:Zm00001d029923_T001	PH02Gene01637.t1	2e-32
## Alignment 67: score=447.0 e_value=2.6e-21 N=10 1&Sca13 minus
67- 0:	transcript:Zm00001d031929_T001	PH02Gene34500.t1	0
67- 1:	transcript:Zm00001d031933_T001	PH02Gene34499.t1	0
67- 2:	transcript:Zm00001d031938_T001	PH02Gene34498.t1	0
67- 3:	transcript:Zm00001d031939_T001	PH02Gene34497.t1	2e-71
67- 4:	transcript:Zm00001d031940_T001	PH02Gene34496.t1	1e-17
67- 5:	transcript:Zm00001d031941_T001	PH02Gene34495.t1	9e-131
67- 6:	transcript:Zm00001d031942_T001	PH02Gene34494.t1	3e-175
67- 7:	transcript:Zm00001d031943_T002	PH02Gene34493.t1	0
67- 8:	transcript:Zm00001d031944_T001	PH02Gene34492.t1	1e-90
67- 9:	transcript:Zm00001d031945_T001	PH02Gene34491.t1	1e-174
## Alignment 68: score=443.0 e_value=1.8e-22 N=10 1&Sca13 minus
68- 0:	transcript:Zm00001d027585_T001	PH02Gene38335.t2	2e-44
68- 1:	transcript:Zm00001d027590_T001	PH02Gene38331.t1	0
68- 2:	transcript:Zm00001d027593_T001	PH02Gene23997.t1	0
68- 3:	transcript:Zm00001d027595_T001	PH02Gene24003.t1	1e-22
68- 4:	transcript:Zm00001d027598_T001	PH02Gene24004.t5	4e-34
68- 5:	transcript:Zm00001d027616_T001	PH02Gene24008.t1	2e-52
68- 6:	transcript:Zm00001d027618_T001	PH02Gene24010.t1	2e-111
68- 7:	transcript:Zm00001d027619_T003	PH02Gene24013.t1	3e-71
68- 8:	transcript:Zm00001d027621_T001	PH02Gene14203.t1	3e-168
68- 9:	transcript:Zm00001d027622_T001	PH02Gene14204.t1	0
## Alignment 69: score=359.0 e_value=7.9e-15 N=8 1&Sca13 minus
69- 0:	transcript:Zm00001d030028_T001	PH02Gene46496.t1	0
69- 1:	transcript:Zm00001d030031_T001	PH02Gene46497.t1	0
69- 2:	transcript:Zm00001d030032_T001	PH02Gene46498.t1	5e-93
69- 3:	transcript:Zm00001d030037_T001	PH02Gene46499.t1	0
69- 4:	transcript:Zm00001d030040_T001	PH02Gene46500.t1	0
69- 5:	transcript:Zm00001d030048_T001	PH02Gene30580.t1	0
69- 6:	transcript:Zm00001d030053_T001	PH02Gene30581.t1	0
69- 7:	transcript:Zm00001d030061_T001	PH02Gene30583.t1	0
## Alignment 70: score=330.0 e_value=6.7e-11 N=7 1&Sca13 minus
70- 0:	transcript:Zm00001d033038_T001	PH02Gene09496.t1	2e-39
70- 1:	transcript:Zm00001d033039_T001	PH02Gene09501.t1	0
70- 2:	transcript:Zm00001d033040_T001	PH02Gene09502.t2	0
70- 3:	transcript:Zm00001d033044_T001	PH02Gene09506.t1	4e-95
70- 4:	transcript:Zm00001d033046_T001	PH02Gene09508.t1	0
70- 5:	transcript:Zm00001d033048_T001	PH02Gene09509.t1	5e-22
70- 6:	transcript:Zm00001d033049_T001	PH02Gene09514.t1	8e-35
## Alignment 71: score=325.0 e_value=4.6e-14 N=7 1&Sca13 minus
71- 0:	transcript:Zm00001d027281_T001	PH02Gene01649.t1	2e-126
71- 1:	transcript:Zm00001d027283_T001	PH02Gene01648.t3	4e-132
71- 2:	transcript:Zm00001d027285_T001	PH02Gene01640.t1	0
71- 3:	transcript:Zm00001d027287_T001	PH02Gene01634.t1	0
71- 4:	transcript:Zm00001d027292_T001	PH02Gene01630.t1	3e-167
71- 5:	transcript:Zm00001d027293_T006	PH02Gene01628.t1	9e-15
71- 6:	transcript:Zm00001d027293_T011	PH02Gene01627.t1	2e-29
## Alignment 72: score=321.0 e_value=2.9e-10 N=7 1&Sca13 minus
72- 0:	transcript:Zm00001d032691_T001	PH02Gene20709.t1	4e-31
72- 1:	transcript:Zm00001d032693_T001	PH02Gene20711.t1	0
72- 2:	transcript:Zm00001d032694_T001	PH02Gene20713.t1	2e-103
72- 3:	transcript:Zm00001d032695_T001	PH02Gene20714.t1	0
72- 4:	transcript:Zm00001d032696_T001	PH02Gene20717.t1	9e-93
72- 5:	transcript:Zm00001d032699_T001	PH02Gene20718.t1	0
72- 6:	transcript:Zm00001d032703_T001	PH02Gene33694.t1	0
## Alignment 73: score=306.0 e_value=9.2e-13 N=7 1&Sca13 minus
73- 0:	transcript:Zm00001d028002_T001	PH02Gene44425.t1	2e-144
73- 1:	transcript:Zm00001d028004_T001	PH02Gene36567.t1	0
73- 2:	transcript:Zm00001d028007_T002	PH02Gene36566.t1	0
73- 3:	transcript:Zm00001d028008_T001	PH02Gene36565.t1	2e-151
73- 4:	transcript:Zm00001d028017_T001	PH02Gene19080.t1	4e-54
73- 5:	transcript:Zm00001d028022_T001	PH02Gene35326.t1	0
73- 6:	transcript:Zm00001d028024_T001	PH02Gene35324.t1	1e-16
## Alignment 74: score=289.0 e_value=2.1e-12 N=7 1&Sca13 minus
74- 0:	transcript:Zm00001d032962_T001	PH02Gene19421.t1	1e-128
74- 1:	transcript:Zm00001d032968_T001	PH02Gene19424.t1	8e-94
74- 2:	transcript:Zm00001d032969_T001	PH02Gene19428.t1	4e-108
74- 3:	transcript:Zm00001d032970_T001	PH02Gene19429.t3	8e-52
74- 4:	transcript:Zm00001d032974_T001	PH02Gene19432.t1	1e-103
74- 5:	transcript:Zm00001d032979_T001	PH02Gene19435.t1	0
74- 6:	transcript:Zm00001d032980_T001	PH02Gene19436.t2	0
## Alignment 75: score=285.0 e_value=8.5e-10 N=6 1&Sca13 minus
75- 0:	transcript:Zm00001d027755_T001	PH02Gene14254.t1	1e-26
75- 1:	transcript:Zm00001d027756_T001	PH02Gene16950.t1	2e-125
75- 2:	transcript:Zm00001d027757_T001	PH02Gene16951.t1	4e-127
75- 3:	transcript:Zm00001d027760_T001	PH02Gene16957.t1	1e-87
75- 4:	transcript:Zm00001d027763_T001	PH02Gene16959.t1	6e-121
75- 5:	transcript:Zm00001d027766_T001	PH02Gene43454.t1	0
## Alignment 76: score=284.0 e_value=9.7e-08 N=6 1&Sca13 minus
76- 0:	transcript:Zm00001d029875_T001	PH02Gene45518.t1	0
76- 1:	transcript:Zm00001d029878_T001	PH02Gene45516.t1	0
76- 2:	transcript:Zm00001d029879_T001	PH02Gene41193.t1	2e-107
76- 3:	transcript:Zm00001d029884_T001	PH02Gene41188.t1	1e-56
76- 4:	transcript:Zm00001d029886_T001	PH02Gene01659.t1	7e-156
76- 5:	transcript:Zm00001d029889_T001	PH02Gene01657.t1	0
## Alignment 77: score=282.0 e_value=3.5e-09 N=6 1&Sca13 minus
77- 0:	transcript:Zm00001d032543_T001	PH02Gene14869.t1	6e-67
77- 1:	transcript:Zm00001d032546_T001	PH02Gene14868.t1	0
77- 2:	transcript:Zm00001d032547_T001	PH02Gene14867.t1	0
77- 3:	transcript:Zm00001d032548_T001	PH02Gene14865.t1	3e-71
77- 4:	transcript:Zm00001d032550_T001	PH02Gene14864.t1	7e-157
77- 5:	transcript:Zm00001d032552_T001	PH02Gene14862.t1	4e-50
## Alignment 78: score=282.0 e_value=9.1e-08 N=6 1&Sca13 minus
78- 0:	transcript:Zm00001d029938_T001	PH02Gene32336.t1	0
78- 1:	transcript:Zm00001d029940_T001	PH02Gene32337.t1	2e-62
78- 2:	transcript:Zm00001d029946_T001	PH02Gene32338.t1	0
78- 3:	transcript:Zm00001d029947_T001	PH02Gene32339.t1	2e-112
78- 4:	transcript:Zm00001d029955_T001	PH02Gene32342.t1	0
78- 5:	transcript:Zm00001d029963_T001	PH02Gene45524.t2	4e-97
## Alignment 79: score=251.0 e_value=1.1e-08 N=6 1&Sca14 plus
79- 0:	transcript:Zm00001d031586_T001	PH02Gene42374.t1	5e-22
79- 1:	transcript:Zm00001d031594_T001	PH02Gene07236.t1	4e-114
79- 2:	transcript:Zm00001d031600_T001	PH02Gene07238.t1	2e-93
79- 3:	transcript:Zm00001d031607_T001	PH02Gene07245.t1	2e-90
79- 4:	transcript:Zm00001d031614_T001	PH02Gene07247.t1	4e-151
79- 5:	transcript:Zm00001d031625_T001	PH02Gene07255.t1	6e-26
## Alignment 80: score=4875.0 e_value=0 N=108 1&Sca15 plus
80- 0:	transcript:Zm00001d033664_T001	PH02Gene09955.t1	3e-100
80- 1:	transcript:Zm00001d033666_T001	PH02Gene09954.t1	4e-77
80- 2:	transcript:Zm00001d033668_T001	PH02Gene09952.t1	0
80- 3:	transcript:Zm00001d033669_T001	PH02Gene09951.t1	0
80- 4:	transcript:Zm00001d033670_T001	PH02Gene09950.t1	0
80- 5:	transcript:Zm00001d033671_T001	PH02Gene09949.t1	2e-173
80- 6:	transcript:Zm00001d033673_T001	PH02Gene09948.t1	4e-115
80- 7:	transcript:Zm00001d033674_T001	PH02Gene09946.t1	0
80- 8:	transcript:Zm00001d033680_T001	PH02Gene09945.t1	0
80- 9:	transcript:Zm00001d033682_T001	PH02Gene09943.t1	0
80- 10:	transcript:Zm00001d033684_T001	PH02Gene09942.t1	2e-145
80- 11:	transcript:Zm00001d033685_T001	PH02Gene09941.t1	4e-27
80- 12:	transcript:Zm00001d033704_T001	PH02Gene09939.t1	1e-130
80- 13:	transcript:Zm00001d033704_T003	PH02Gene09938.t1	0
80- 14:	transcript:Zm00001d033705_T001	PH02Gene09937.t1	0
80- 15:	transcript:Zm00001d033706_T001	PH02Gene09936.t1	9e-38
80- 16:	transcript:Zm00001d033707_T001	PH02Gene09934.t2	4e-89
80- 17:	transcript:Zm00001d033709_T001	PH02Gene09932.t1	2e-65
80- 18:	transcript:Zm00001d033711_T001	PH02Gene09931.t1	5e-55
80- 19:	transcript:Zm00001d033714_T001	PH02Gene09928.t1	1e-144
80- 20:	transcript:Zm00001d033716_T001	PH02Gene09927.t1	9e-124
80- 21:	transcript:Zm00001d033719_T001	PH02Gene09921.t1	6e-159
80- 22:	transcript:Zm00001d033727_T001	PH02Gene09915.t1	6e-27
80- 23:	transcript:Zm00001d033738_T001	PH02Gene09910.t1	1e-72
80- 24:	transcript:Zm00001d033744_T001	PH02Gene09909.t1	3e-109
80- 25:	transcript:Zm00001d033745_T001	PH02Gene09908.t1	0
80- 26:	transcript:Zm00001d033746_T001	PH02Gene09907.t1	0
80- 27:	transcript:Zm00001d033747_T001	PH02Gene09906.t3	5e-162
80- 28:	transcript:Zm00001d033749_T001	PH02Gene09905.t1	0
80- 29:	transcript:Zm00001d033750_T001	PH02Gene09903.t1	0
80- 30:	transcript:Zm00001d033751_T001	PH02Gene09902.t1	0
80- 31:	transcript:Zm00001d033753_T001	PH02Gene09900.t1	0
80- 32:	transcript:Zm00001d033754_T001	PH02Gene09899.t1	0
80- 33:	transcript:Zm00001d033766_T001	PH02Gene21253.t1	8e-169
80- 34:	transcript:Zm00001d033776_T001	PH02Gene21256.t1	0
80- 35:	transcript:Zm00001d033777_T001	PH02Gene21258.t1	0
80- 36:	transcript:Zm00001d033778_T001	PH02Gene21259.t1	2e-115
80- 37:	transcript:Zm00001d033786_T001	PH02Gene21260.t1	0
80- 38:	transcript:Zm00001d033787_T001	PH02Gene21262.t1	0
80- 39:	transcript:Zm00001d033788_T001	PH02Gene21263.t1	2e-20
80- 40:	transcript:Zm00001d033790_T001	PH02Gene21264.t1	0
80- 41:	transcript:Zm00001d033792_T001	PH02Gene21267.t1	1e-119
80- 42:	transcript:Zm00001d033793_T001	PH02Gene25118.t1	1e-44
80- 43:	transcript:Zm00001d033794_T001	PH02Gene25122.t1	0
80- 44:	transcript:Zm00001d033795_T001	PH02Gene25123.t1	6e-177
80- 45:	transcript:Zm00001d033797_T002	PH02Gene25124.t1	0
80- 46:	transcript:Zm00001d033798_T002	PH02Gene25125.t1	0
80- 47:	transcript:Zm00001d033799_T001	PH02Gene25126.t1	0
80- 48:	transcript:Zm00001d033800_T001	PH02Gene25128.t2	5e-148
80- 49:	transcript:Zm00001d033805_T001	PH02Gene25132.t1	0
80- 50:	transcript:Zm00001d033815_T001	PH02Gene25133.t1	3e-127
80- 51:	transcript:Zm00001d033817_T001	PH02Gene25134.t1	0
80- 52:	transcript:Zm00001d033821_T001	PH02Gene25136.t1	5e-99
80- 53:	transcript:Zm00001d033822_T001	PH02Gene25137.t1	8e-86
80- 54:	transcript:Zm00001d033823_T001	PH02Gene25138.t1	3e-103
80- 55:	transcript:Zm00001d033825_T001	PH02Gene25139.t1	0
80- 56:	transcript:Zm00001d033827_T001	PH02Gene25140.t1	0
80- 57:	transcript:Zm00001d033829_T001	PH02Gene25142.t1	2e-06
80- 58:	transcript:Zm00001d033830_T001	PH02Gene25143.t1	0
80- 59:	transcript:Zm00001d033834_T001	PH02Gene25145.t1	0
80- 60:	transcript:Zm00001d033836_T001	PH02Gene25148.t1	2e-169
80- 61:	transcript:Zm00001d033839_T001	PH02Gene25149.t1	0
80- 62:	transcript:Zm00001d033840_T001	PH02Gene46708.t1	2e-53
80- 63:	transcript:Zm00001d033843_T001	PH02Gene46710.t2	0
80- 64:	transcript:Zm00001d033848_T001	PH02Gene46713.t1	4e-42
80- 65:	transcript:Zm00001d033850_T001	PH02Gene46714.t1	0
80- 66:	transcript:Zm00001d033853_T001	PH02Gene26722.t1	0
80- 67:	transcript:Zm00001d033854_T001	PH02Gene26724.t1	0
80- 68:	transcript:Zm00001d033855_T001	PH02Gene26725.t1	0
80- 69:	transcript:Zm00001d033858_T001	PH02Gene26726.t1	1e-148
80- 70:	transcript:Zm00001d033858_T003	PH02Gene26727.t2	2e-06
80- 71:	transcript:Zm00001d033859_T001	PH02Gene26728.t1	2e-81
80- 72:	transcript:Zm00001d033861_T001	PH02Gene26729.t1	9e-95
80- 73:	transcript:Zm00001d033862_T001	PH02Gene26731.t1	0
80- 74:	transcript:Zm00001d033866_T001	PH02Gene26732.t1	0
80- 75:	transcript:Zm00001d033869_T001	PH02Gene26734.t1	0
80- 76:	transcript:Zm00001d033870_T001	PH02Gene26739.t1	0
80- 77:	transcript:Zm00001d033873_T001	PH02Gene26740.t4	4e-129
80- 78:	transcript:Zm00001d033876_T001	PH02Gene06203.t1	9e-152
80- 79:	transcript:Zm00001d033878_T001	PH02Gene06205.t3	0
80- 80:	transcript:Zm00001d033879_T001	PH02Gene06206.t2	0
80- 81:	transcript:Zm00001d033882_T001	PH02Gene06209.t1	4e-115
80- 82:	transcript:Zm00001d033883_T001	PH02Gene06210.t1	1e-47
80- 83:	transcript:Zm00001d033886_T001	PH02Gene06214.t2	0
80- 84:	transcript:Zm00001d033890_T001	PH02Gene06215.t1	0
80- 85:	transcript:Zm00001d033895_T001	PH02Gene06216.t1	0
80- 86:	transcript:Zm00001d033896_T001	PH02Gene06218.t1	0
80- 87:	transcript:Zm00001d033898_T001	PH02Gene06220.t1	3e-178
80- 88:	transcript:Zm00001d033902_T001	PH02Gene06221.t1	2e-81
80- 89:	transcript:Zm00001d033905_T001	PH02Gene27236.t1	4e-117
80- 90:	transcript:Zm00001d033909_T001	PH02Gene27237.t1	1e-31
80- 91:	transcript:Zm00001d033910_T001	PH02Gene27242.t2	0
80- 92:	transcript:Zm00001d033912_T001	PH02Gene27243.t1	0
80- 93:	transcript:Zm00001d033913_T001	PH02Gene27246.t3	6e-86
80- 94:	transcript:Zm00001d033915_T001	PH02Gene27248.t1	0
80- 95:	transcript:Zm00001d033916_T001	PH02Gene27249.t1	0
80- 96:	transcript:Zm00001d033917_T001	PH02Gene27250.t1	0
80- 97:	transcript:Zm00001d033919_T001	PH02Gene27252.t1	0
80- 98:	transcript:Zm00001d033922_T003	PH02Gene27253.t1	1e-82
80- 99:	transcript:Zm00001d033924_T001	PH02Gene27255.t1	9e-82
80-100:	transcript:Zm00001d033925_T001	PH02Gene27256.t3	2e-115
80-101:	transcript:Zm00001d033927_T001	PH02Gene27259.t1	2e-109
80-102:	transcript:Zm00001d033928_T001	PH02Gene27261.t1	0
80-103:	transcript:Zm00001d033929_T002	PH02Gene27262.t1	0
80-104:	transcript:Zm00001d033930_T001	PH02Gene27263.t1	4e-67
80-105:	transcript:Zm00001d033932_T001	PH02Gene27264.t1	0
80-106:	transcript:Zm00001d033933_T001	PH02Gene27265.t1	1e-117
80-107:	transcript:Zm00001d033935_T001	PH02Gene27266.t1	0
## Alignment 81: score=2617.0 e_value=7.8e-227 N=58 1&Sca15 plus
81- 0:	transcript:Zm00001d034813_T001	PH02Gene08353.t2	6e-93
81- 1:	transcript:Zm00001d034814_T001	PH02Gene08354.t1	6e-180
81- 2:	transcript:Zm00001d034817_T001	PH02Gene08357.t1	0
81- 3:	transcript:Zm00001d034818_T001	PH02Gene08358.t1	2e-92
81- 4:	transcript:Zm00001d034823_T001	PH02Gene08360.t1	2e-75
81- 5:	transcript:Zm00001d034828_T001	PH02Gene08361.t1	0
81- 6:	transcript:Zm00001d034829_T001	PH02Gene08362.t2	0
81- 7:	transcript:Zm00001d034830_T001	PH02Gene08363.t1	2e-26
81- 8:	transcript:Zm00001d034832_T001	PH02Gene08365.t1	0
81- 9:	transcript:Zm00001d034834_T001	PH02Gene08367.t1	0
81- 10:	transcript:Zm00001d034835_T001	PH02Gene08368.t1	5e-142
81- 11:	transcript:Zm00001d034838_T001	PH02Gene08369.t1	0
81- 12:	transcript:Zm00001d034839_T001	PH02Gene08370.t1	0
81- 13:	transcript:Zm00001d034840_T001	PH02Gene08371.t1	2e-131
81- 14:	transcript:Zm00001d034841_T001	PH02Gene08373.t1	2e-136
81- 15:	transcript:Zm00001d034842_T001	PH02Gene08375.t1	0
81- 16:	transcript:Zm00001d034844_T001	PH02Gene08377.t1	2e-168
81- 17:	transcript:Zm00001d034848_T001	PH02Gene08382.t1	0
81- 18:	transcript:Zm00001d034849_T001	PH02Gene08383.t1	1e-91
81- 19:	transcript:Zm00001d034851_T001	PH02Gene08385.t1	0
81- 20:	transcript:Zm00001d034852_T001	PH02Gene08387.t1	3e-132
81- 21:	transcript:Zm00001d034855_T001	PH02Gene08390.t1	2e-100
81- 22:	transcript:Zm00001d034856_T001	PH02Gene08391.t1	5e-44
81- 23:	transcript:Zm00001d034857_T001	PH02Gene08392.t1	1e-87
81- 24:	transcript:Zm00001d034858_T002	PH02Gene08394.t1	2e-166
81- 25:	transcript:Zm00001d034862_T001	PH02Gene08395.t2	4e-82
81- 26:	transcript:Zm00001d034865_T001	PH02Gene08396.t1	0
81- 27:	transcript:Zm00001d034866_T001	PH02Gene08397.t1	2e-25
81- 28:	transcript:Zm00001d034869_T001	PH02Gene08398.t1	2e-50
81- 29:	transcript:Zm00001d034871_T001	PH02Gene08399.t1	0
81- 30:	transcript:Zm00001d034872_T001	PH02Gene08400.t1	3e-73
81- 31:	transcript:Zm00001d034874_T001	PH02Gene08401.t1	1e-19
81- 32:	transcript:Zm00001d034875_T001	PH02Gene49324.t1	0
81- 33:	transcript:Zm00001d034880_T001	PH02Gene47258.t1	2e-158
81- 34:	transcript:Zm00001d034886_T001	PH02Gene21325.t1	2e-36
81- 35:	transcript:Zm00001d034888_T001	PH02Gene21320.t1	1e-103
81- 36:	transcript:Zm00001d034890_T001	PH02Gene21319.t1	5e-126
81- 37:	transcript:Zm00001d034892_T001	PH02Gene21318.t1	0
81- 38:	transcript:Zm00001d034893_T001	PH02Gene21317.t1	9e-101
81- 39:	transcript:Zm00001d034894_T001	PH02Gene21316.t1	0
81- 40:	transcript:Zm00001d034896_T001	PH02Gene21314.t1	0
81- 41:	transcript:Zm00001d034897_T001	PH02Gene21313.t1	8e-125
81- 42:	transcript:Zm00001d034898_T001	PH02Gene21310.t1	0
81- 43:	transcript:Zm00001d034900_T001	PH02Gene21309.t1	0
81- 44:	transcript:Zm00001d034901_T001	PH02Gene21307.t1	6e-126
81- 45:	transcript:Zm00001d034914_T002	PH02Gene21304.t1	0
81- 46:	transcript:Zm00001d034915_T001	PH02Gene21302.t1	1e-152
81- 47:	transcript:Zm00001d034916_T001	PH02Gene21300.t1	0
81- 48:	transcript:Zm00001d034917_T001	PH02Gene21299.t1	2e-180
81- 49:	transcript:Zm00001d034918_T001	PH02Gene21298.t1	8e-88
81- 50:	transcript:Zm00001d034918_T004	PH02Gene21296.t1	2e-119
81- 51:	transcript:Zm00001d034919_T001	PH02Gene21294.t1	0
81- 52:	transcript:Zm00001d034920_T001	PH02Gene21289.t1	3e-50
81- 53:	transcript:Zm00001d034925_T001	PH02Gene31163.t1	3e-144
81- 54:	transcript:Zm00001d034929_T001	PH02Gene21288.t1	7e-131
81- 55:	transcript:Zm00001d034931_T001	PH02Gene21287.t1	0
81- 56:	transcript:Zm00001d034932_T001	PH02Gene43907.t1	7e-109
81- 57:	transcript:Zm00001d034935_T001	PH02Gene43902.t1	0
## Alignment 82: score=2154.0 e_value=1.5e-171 N=46 1&Sca15 plus
82- 0:	transcript:Zm00001d027415_T001	PH02Gene23956.t1	0
82- 1:	transcript:Zm00001d027419_T001	PH02Gene23954.t1	9e-116
82- 2:	transcript:Zm00001d027422_T001	PH02Gene23953.t3	2e-126
82- 3:	transcript:Zm00001d027423_T001	PH02Gene23952.t1	6e-83
82- 4:	transcript:Zm00001d027425_T001	PH02Gene23951.t1	1e-112
82- 5:	transcript:Zm00001d027427_T001	PH02Gene23950.t1	5e-114
82- 6:	transcript:Zm00001d027430_T001	PH02Gene23949.t1	0
82- 7:	transcript:Zm00001d027431_T001	PH02Gene23948.t2	0
82- 8:	transcript:Zm00001d027435_T001	PH02Gene23946.t1	0
82- 9:	transcript:Zm00001d027436_T001	PH02Gene23944.t1	0
82- 10:	transcript:Zm00001d027439_T001	PH02Gene23941.t1	0
82- 11:	transcript:Zm00001d027440_T001	PH02Gene23940.t1	2e-48
82- 12:	transcript:Zm00001d027441_T001	PH02Gene34595.t1	0
82- 13:	transcript:Zm00001d027442_T001	PH02Gene34594.t1	7e-59
82- 14:	transcript:Zm00001d027443_T001	PH02Gene34591.t7	3e-129
82- 15:	transcript:Zm00001d027444_T001	PH02Gene34590.t1	1e-104
82- 16:	transcript:Zm00001d027446_T001	PH02Gene34589.t1	0
82- 17:	transcript:Zm00001d027447_T003	PH02Gene34588.t1	4e-14
82- 18:	transcript:Zm00001d027448_T001	PH02Gene34587.t1	0
82- 19:	transcript:Zm00001d027450_T001	PH02Gene34585.t1	0
82- 20:	transcript:Zm00001d027453_T001	PH02Gene34583.t1	2e-58
82- 21:	transcript:Zm00001d027454_T001	PH02Gene34582.t1	9e-53
82- 22:	transcript:Zm00001d027459_T001	PH02Gene34580.t1	0
82- 23:	transcript:Zm00001d027461_T001	PH02Gene20489.t2	4e-152
82- 24:	transcript:Zm00001d027462_T001	PH02Gene20490.t2	0
82- 25:	transcript:Zm00001d027463_T001	PH02Gene20491.t1	0
82- 26:	transcript:Zm00001d027464_T001	PH02Gene20492.t2	1e-103
82- 27:	transcript:Zm00001d027466_T001	PH02Gene20493.t1	0
82- 28:	transcript:Zm00001d027471_T001	PH02Gene20494.t1	2e-136
82- 29:	transcript:Zm00001d027472_T001	PH02Gene20496.t1	0
82- 30:	transcript:Zm00001d027477_T001	PH02Gene20497.t1	3e-51
82- 31:	transcript:Zm00001d027478_T001	PH02Gene20498.t1	1e-31
82- 32:	transcript:Zm00001d027479_T001	PH02Gene20499.t1	0
82- 33:	transcript:Zm00001d027480_T001	PH02Gene20500.t1	0
82- 34:	transcript:Zm00001d027481_T001	PH02Gene20501.t2	2e-165
82- 35:	transcript:Zm00001d027484_T001	PH02Gene20503.t1	0
82- 36:	transcript:Zm00001d027485_T001	PH02Gene20505.t1	7e-62
82- 37:	transcript:Zm00001d027487_T001	PH02Gene20509.t1	2e-91
82- 38:	transcript:Zm00001d027488_T001	PH02Gene20510.t1	0
82- 39:	transcript:Zm00001d027489_T001	PH02Gene20516.t1	3e-78
82- 40:	transcript:Zm00001d027492_T001	PH02Gene20517.t1	2e-70
[truncated: 40,224 more rows]

## Sheet: Moso-capsicum
############### Parameters ###############
[truncated: 4,359 more rows]
