# Supplementary material for: Genome-wide identification and analysis of the heat shock transcription factor family in moso bamboo (Phyllostachys edulis)
Source: Sci Rep. 2021 Aug 13;11:16492. doi: 10.1038/s41598-021-95899-3 (PMC8363633; doi:10.1038/s41598-021-95899-3)
Supplement: Supplementary file 4 — Supplementary Table S4. [file 41598_2021_95899_MOESM4_ESM.xlsx]

## Sheet: GA Treatment
gene id	CK1	CK2	CK3	GA1	GA2	GA3
PeHsf01	52.36	47.52	48.38	66.81	67.41	68.92
PeHsf02	10.68	12.04	10.9	12.55	12.27	11.29
PeHsf03	9.28	7.94	10.24	9.25	8.48	7.38
PeHsf04	16.84	16.69	18.52	17.33	16.09	17.41
PeHsf05	1.27	1.64	1.82	1.47	1.36	1.42
PeHsf06	0.92	0.72	0.91	0.63	0.45	0.33
PeHsf07	0.06	0.24	0.68	0.21	0.23	0.38
PeHsf08	3.05	2.91	3.14	2.16	1.79	2.39
PeHsf09	19.29	19.18	18.68	17.2	18.21	17.03
PeHsf10	7.96	7.15	6.99	7.68	7.63	7.54
PeHsf11	16.49	16.76	16.88	16.45	16.36	18.88
PeHsf12	0.25	0.39	0.14	0.46	0.03	0.32
PeHsf13	12.05	10.1	10.5	11.09	12.84	13.52
PeHsf14	4.45	4.46	4.04	3.29	3.72	4.87
PeHsf15	8.4	8.28	9.56	7.72	7.01	7.88
PeHsf16	8.81	9.11	6.89	7.78	8.6	8.33
PeHsf17	11.25	10.3	13.33	8.28	7.26	7.23
PeHsf18	3.71	3.82	4.16	2.47	2.69	3.69
PeHsf19	21.25	17.86	24.41	19.9	18.39	22.41
PeHsf20	11.85	11.51	13.24	11.17	7.63	9.7
PeHsf21	9.3	10.54	11.13	10.04	10.78	9.46
PeHsf22	4.29	4.42	3.93	2.31	1.94	1.62
PeHsf23	2.54	2.32	3.09	1.5	2.61	1.76
PeHsf24	12.7	12.6	13.65	7.11	6.27	6.45
PeHsf25	6.91	6.8	6.51	6.82	6.41	6.17
PeHsf26	15.02	13.8	16.7	7.71	8.41	8.3
PeHsf27	31.72	29.47	31.09	39.97	39.5	37.96
PeHsf28	22.89	21.42	17.69	18.35	23.18	22.26
PeHsf29	11.96	8.77	9.79	9.06	9.57	10.02
PeHsf30	9.66	8.18	10.3	9.93	7.93	8.22
PeHsf31	36.43	36.87	34.71	44.88	44.97	42.92
PeHsf32	0.08	0.08	0.04	0.04	0.03	0.14
PeHsf33	42.12	37.13	42.55	36.55	35.75	37.33
PeHsf34	15.17	18.07	18.82	16.19	14.08	14.85
PeHsf35	2.19	2.33	2.21	1.76	1.9	1.89
PeHsf36	9.87	9.78	11.82	6.23	4.96	6.43
PeHsf37	5.61	6.46	6.65	7.26	5.66	8.37
PeHsf38	13.31	10.77	10.89	12.23	12.2	11.57
PeHsf39	2.44	2.08	2.7	3.17	2.9	2.75
PeHsf40	2.74	2.71	2.18	2.88	3.04	3.09
PeHsf41	9.31	9.66	8.99	10.48	9.37	9.48

## Sheet: NAA Treatment
gene id	CK1	CK2	CK3	NAA1	NAA2	NAA3
PeHsf01	85.95	85.95	94.67	73.97	83.82	55.94
PeHsf02	7.21	7.21	6.46	10.56	11.98	11.39
PeHsf03	5.27	5.27	4.51	9.8	13.48	10.43
PeHsf04	16.98	16.98	17.59	19.4	18.31	18.04
PeHsf05	2.69	2.69	3.18	2.61	1.46	2.05
PeHsf06	0.61	0.61	0.56	0.6	0.6	0.44
PeHsf07	0	0	0.18	0.06	0.21	0
PeHsf08	1.32	1.32	1.59	1.27	1.78	1.01
PeHsf09	21.64	21.64	16.32	20.4	33.26	25.27
PeHsf10	8.71	8.71	9.41	5.3	7.86	4.16
PeHsf11	25.02	25.02	29.37	20.19	22.63	19.95
PeHsf12	0.15	0.15	0.14	0.19	0.27	0.16
PeHsf13	12.18	12.18	14.52	9.54	10.73	8.01
PeHsf14	9.11	9.11	9.15	7.94	6.97	4.26
PeHsf15	12.25	12.25	8.9	8.13	8.5	7.23
PeHsf16	2.25	2.25	1.94	3.68	3.11	4
PeHsf17	8.06	8.06	8.42	5.3	5.57	6.05
PeHsf18	2.48	2.48	3.6	2.57	3.19	2.57
PeHsf19	30.75	30.75	27.92	24.84	23.42	22.97
PeHsf20	11.17	11.17	11.86	11.55	10.27	11.11
PeHsf21	16.69	16.69	19.95	18	15.13	10.49
PeHsf22	0.81	0.81	0.2	2.23	1.5	1.62
PeHsf23	5.42	5.42	6.4	3.5	3.49	2.3
PeHsf24	7.79	7.79	8.13	7.8	9.57	7.28
PeHsf25	10.09	10.09	11.15	8.98	7.57	8.28
PeHsf26	37.66	37.66	42.19	38.1	31.11	20.33
PeHsf27	52.68	52.68	51.45	36.49	45.33	32.76
PeHsf28	21.8	21.8	21.12	35.2	39.64	25
PeHsf29	5.38	5.38	3.5	11.44	13.34	12.12
PeHsf30	12.43	12.43	13.15	10.39	13.29	10.86
PeHsf31	67.13	67.13	83.76	42.64	31.02	33.17
PeHsf32	0.23	0.23	0.17	0.19	0.17	0.18
PeHsf33	46.79	46.79	46.79	51.8	49.35	47.04
PeHsf34	14.98	14.98	12.27	12.96	12.76	14.28
PeHsf35	0.31	0.31	0.26	1	1.6	1.11
PeHsf36	7.37	7.37	8.17	6.51	5.46	6.78
PeHsf37	2.46	2.46	2.77	5.14	5.24	3.24
PeHsf38	5.95	5.95	7.59	4.49	7.72	4.64
PeHsf39	0.05	0.05	0	0.05	0.12	0.31
PeHsf40	4.14	4.14	4.43	2.51	2.9	2.54
PeHsf41	17.52	17.52	20.73	12.14	16.17	14.06

## Sheet: Organs
gene id	leaf	panicle	rhizome	root
PeHsf01	7.11	23.95	6.99	4.59
PeHsf02	3.13	7.82	3.29	2.12
PeHsf03	0.52	1.41	0.44	7.68
PeHsf04	16.43	48.66	15.49	7.64
PeHsf05	1.05	5.99	0.51	0.63
PeHsf06	0.84	4.23	0.32	0.26
PeHsf07	0	76.75	0.2	0.34
PeHsf08	8.54	7.15	5.91	0.13
PeHsf09	0.55	1.75	1.64	7.39
PeHsf10	26.05	130.47	25.57	7.32
PeHsf11	18.71	101.43	14.01	14.03
PeHsf12	0.13	0.94	0	0
PeHsf13	0	0.97	0	5.44
PeHsf14	4.5	27.16	3.39	0
PeHsf15	23.84	29.91	17.34	4.61
PeHsf16	2.68	2.96	2.02	3.76
PeHsf17	16.26	16.01	12.23	6.71
PeHsf18	24.13	58.26	27.94	6.67
PeHsf19	9.72	91.29	8.85	5.8
PeHsf20	19.39	32.72	14.44	6.58
PeHsf21	0.17	8.52	2.28	1.65
PeHsf22	0	2.43	0	1.32
PeHsf23	0.52	4.95	1.1	0.37
PeHsf24	24.16	13.72	18.26	2.48
PeHsf25	4.12	4.35	3.92	3.37
PeHsf26	0.43	61.35	1.47	9.52
PeHsf27	14.2	108.47	16.24	7.78
PeHsf28	5.89	7.11	5.94	5.71
PeHsf29	3.69	1.77	3.13	7.32
PeHsf30	9	6.83	7.12	5.18
PeHsf31	18.16	54.73	23.82	55.03
PeHsf32	3.33	6.03	2.34	0.68
PeHsf33	20.26	25.25	19.88	34.91
PeHsf34	11.61	13.87	9.64	2.77
PeHsf35	0.15	0.54	0.51	2.31
PeHsf36	43.27	18.24	33.79	16.53
PeHsf37	26.41	94.99	24.51	5.8
PeHsf38	6.59	60.68	7.38	3.45
PeHsf39	0.69	0.83	0.2	0
PeHsf40	7.68	56.14	6.99	3.2
PeHsf41	21.61	399.27	29.61	28.9

## Sheet: Germination stages
gene id	20cm	20cm	20cm	50cm	50cm	50cm	100cm	100cm	100cm
PeHsf01	4.85	3.12	4.04	45.43	51.26	27.15	17.34	13.87	15.5
PeHsf02	29.34	30.32	29.42	38.44	37.05	39.98	25.87	23.92	24.88
PeHsf03	24.75	26.63	23.45	4.94	4.84	6.08	1.13	0.65	0.61
PeHsf04	11.93	12.32	14.06	12.6	11.81	14.12	6.85	6.91	7.31
PeHsf05	4.16	3.64	4.2	1.2	1.89	1.72	0	0	0
PeHsf06	1.6	1.94	1.84	0	0	0	0	0.03	0
PeHsf07	0.07	0.07	0.19	0	0	0	0	0	0
PeHsf08	2.69	3.43	3.32	21.97	48.04	18.75	1.4	1.54	1.6
PeHsf09	6.3	6.71	6.97	1.41	1.27	1.29	0.12	0.1	0.1
PeHsf10	31.31	27.73	30.13	6.97	5.56	6.4	22.9	24.43	21.65
PeHsf11	36.6	39.84	40.94	19.21	16.71	19.76	12.11	11.8	11.65
PeHsf12	0.42	0.77	0.67	0.9	0.2	0.64	0	0	0
PeHsf13	10.11	9.83	9.8	4.08	4.86	4.41	0.92	1.15	1.29
PeHsf14	0.59	0.42	0	0	0	0	0	0	0
PeHsf15	7.07	7.7	9.12	4.43	4.3	4.55	3.94	3.87	3.58
PeHsf16	21.44	20.53	23.56	21.73	22.27	21.02	9.2	8.79	8.7
PeHsf17	24.52	23.25	27.14	4.54	3.77	3.84	10.17	9.24	8.25
PeHsf18	101.8	64.93	161.38	1.51	2.61	1.59	0.55	1.36	0.68
PeHsf19	11.54	12.64	12.41	9.01	9.26	9.62	4.19	3.43	4.38
PeHsf20	6.26	6.45	6.33	7.03	6.72	7.62	3.6	4.52	4.4
PeHsf21	1.4	0.98	1.31	0.27	0.42	0.83	0	0	0
PeHsf22	0	0	0	0.12	0.07	0.14	0.1	0.12	0
PeHsf23	3.21	3.37	3.01	1.48	1.08	1.45	0.23	0.26	0.28
PeHsf24	17.16	17.73	16.85	2.05	2.14	2.26	2.82	3.39	2.42
PeHsf25	1.94	2.12	2.11	2.69	2.53	2.27	1.96	1.83	2.23
PeHsf26	0.48	0.52	0.16	0.04	0.1	0	0	0	0
PeHsf27	19.68	18.14	19.1	7.34	8.15	7.86	7.2	8.52	8.1
PeHsf28	0	0	0	0	0	0	0	0	0
PeHsf29	25.78	25.31	25.41	25.17	24.17	24.66	13.81	11.88	13.97
PeHsf30	2.8	2.36	3.08	121.79	36.13	93.21	11.95	1.55	23.05
PeHsf31	21.99	21.25	21.7	4.57	4.11	4.9	6.65	6.08	4.81
PeHsf32	2.26	2.33	2.93	0.57	0.4	0.5	0	0.06	0.02
PeHsf33	26.53	24.73	27.86	20.89	22.7	20.1	30.83	29.03	23.51
PeHsf34	12.56	13	14.61	10.71	9.15	11.12	6.89	8	8.61
PeHsf35	7.29	5.19	5.2	18.66	17.66	18.45	5.03	4.45	5.42
PeHsf36	26.22	27.06	25.05	14.67	13.94	15.59	10.17	10.36	10.47
PeHsf37	44.57	42.35	42.44	0.48	0.58	0.38	11.96	6.41	0.3
PeHsf38	37.2	38.42	39.4	12.42	13.77	13.42	11.55	13.58	13.16
PeHsf39	5.1	6.35	4.97	2.89	3.96	3.9	0.55	0.44	0.52
PeHsf40	1.12	1.25	0.86	1.42	1.26	1.27	0.04	0.1	0
PeHsf41	1.16	1.6	1.77	1.77	1.68	1.91	1.08	1.29	1.09
