# Supplementary material for: Genome-wide identification and analysis of the heat shock transcription factor family in moso bamboo (Phyllostachys edulis)
Source: Sci Rep. 2021 Aug 13;11:16492. doi: 10.1038/s41598-021-95899-3 (PMC8363633; doi:10.1038/s41598-021-95899-3)
Supplement: Supplementary file 5 — Supplementary Table S5. [file 41598_2021_95899_MOESM5_ESM.xlsx]

## Sheet: Sheet1
Number	GO ID	Term Type	Description	Ratio_in_study	Ratio_in_pop	Pvalue_uncorrected	Pvalue_corrected
36	GO:0009408	BP	response to heat	36/44	407/43278	1.75454e-07	0.000173221
38	GO:2000112	BP	regulation of cellular macromolecule biosynthetic process	38/44	3096/43278	1.99129e-07	0.000173221
38	GO:0010556	BP	regulation of macromolecule biosynthetic process	38/44	3120/43278	2.20087e-07	0.000173221
38	GO:0006355	BP	regulation of transcription, DNA-templated	38/44	2670/43278	2.20976e-07	0.000173221
36	GO:0009628	BP	response to abiotic stimulus	36/44	3138/43278	2.37102e-07	0.000173221
38	GO:1903506	BP	regulation of nucleic acid-templated transcription	38/44	2694/43278	2.46486e-07	0.000173221
38	GO:2001141	BP	regulation of RNA biosynthetic process	38/44	2694/43278	2.46486e-07	0.000173221
38	GO:0051171	BP	regulation of nitrogen compound metabolic process	38/44	3646/43278	2.62653e-07	0.000173221
38	GO:0019222	BP	regulation of metabolic process	38/44	4186/43278	2.90848e-07	0.000173221
38	GO:0031326	BP	regulation of cellular biosynthetic process	38/44	3198/43278	3.02815e-07	0.000173221
38	GO:0080090	BP	regulation of primary metabolic process	38/44	3709/43278	3.3169e-07	0.000173221
38	GO:0050794	BP	regulation of cellular process	38/44	6564/43278	3.46774e-07	0.000173221
38	GO:0009889	BP	regulation of biosynthetic process	38/44	3232/43278	3.47013e-07	0.000173221
38	GO:0051252	BP	regulation of RNA metabolic process	38/44	2840/43278	4.67968e-07	0.000209009
38	GO:0031323	BP	regulation of cellular metabolic process	38/44	3825/43278	5.03581e-07	0.000210671
36	GO:0009266	BP	response to temperature stimulus	36/44	981/43278	5.29874e-07	0.000210671
38	GO:0019219	BP	regulation of nucleobase-containing compound metabolic process	38/44	2891/43278	5.80167e-07	0.000210671
38	GO:0010468	BP	regulation of gene expression	38/44	3370/43278	5.9313e-07	0.000210671
38	GO:0050789	BP	regulation of biological process	38/44	7431/43278	5.95816e-07	0.000210671
38	GO:0065007	BP	biological regulation	38/44	8879/43278	6.80921e-07	0.000224132
38	GO:0060255	BP	regulation of macromolecule metabolic process	38/44	3914/43278	6.86711e-07	0.000224132
39	GO:0050896	BP	response to stimulus	39/44	7704/43278	1.12677e-06	0.000245174
39	GO:0006950	BP	response to stress	39/44	5201/43278	1.21453e-06	0.000251378
2	GO:0010200	BP	response to chitin	2/44	98/43278	0.00451297	0.472804
2	GO:0009644	BP	response to high light intensity	2/44	117/43278	0.00636509	0.650773
41	GO:0008150	BP	biological_process	41/44	33273/43278	0.00685658	0.692678
2	GO:0009642	BP	response to light intensity	2/44	200/43278	0.0176991	1
2	GO:0010243	BP	response to organonitrogen compound	2/44	220/43278	0.0211538	1
1	GO:0008356	BP	asymmetric cell division	1/44	23/43278	0.0231299	1
4	GO:0006351	BP	transcription, DNA-templated	4/44	1122/43278	0.0268593	1
4	GO:0097659	BP	nucleic acid-templated transcription	4/44	1138/43278	0.0280981	1
4	GO:0032774	BP	RNA biosynthetic process	4/44	1244/43278	0.0371694	1
2	GO:1901698	BP	response to nitrogen compound	2/44	314/43278	0.0406475	1
36	GO:0005667	CC	transcription factor complex	36/44	912/43278	2.88394e-07	0.000173221
22	GO:0005737	CC	cytoplasm	22/44	3207/43278	3.13987e-07	0.000173221
36	GO:0032991	CC	protein-containing complex	36/44	6874/43278	7.6242e-07	0.000225795
39	GO:0043227	CC	membrane-bounded organelle	39/44	20534/43278	9.01226e-07	0.000225795
39	GO:0043229	CC	intracellular organelle	39/44	21653/43278	9.32364e-07	0.000225795
39	GO:0043226	CC	organelle	39/44	21671/43278	9.33192e-07	0.000225795
38	GO:0005634	CC	nucleus	38/44	5118/43278	9.57884e-07	0.000225795
39	GO:0043231	CC	intracellular membrane-bounded organelle	39/44	17231/43278	1.31227e-06	0.000265141
39	GO:0044424	CC	intracellular part	39/44	27718/43278	0.000405204	0.0563698
39	GO:0044464	CC	cell part	39/44	30420/43278	0.00738215	0.736999
38	GO:0003700	MF	DNA-binding transcription factor activity	38/44	1126/43278	1.51763e-07	0.000173221
38	GO:0043565	MF	sequence-specific DNA binding	38/44	905/43278	2.70382e-07	0.000173221
38	GO:0140110	MF	transcription regulator activity	38/44	1253/43278	4.0453e-07	0.000190713
44	GO:0003676	MF	nucleic acid binding	44/44	6230/43278	7.47474e-07	0.000225795
44	GO:0003677	MF	DNA binding	44/44	3448/43278	7.93916e-07	0.000225795
44	GO:1901363	MF	heterocyclic compound binding	44/44	14461/43278	9.51482e-07	0.000225795
44	GO:0097159	MF	organic cyclic compound binding	44/44	14473/43278	9.5666e-07	0.000225795
44	GO:0005488	MF	binding	44/44	21969/43278	1.04282e-06	0.000232878
6	GO:0042802	MF	identical protein binding	6/44	447/43278	5.9451e-06	0.00109674
44	GO:0003674	MF	molecular_function	44/44	33402/43278	1.62115e-05	0.00286605
