# Supplementary material for: Genome-wide identification and analysis of the heat shock transcription factor family in moso bamboo (Phyllostachys edulis)
Source: Sci Rep. 2021 Aug 13;11:16492. doi: 10.1038/s41598-021-95899-3 (PMC8363633; doi:10.1038/s41598-021-95899-3)
Supplement: Supplementary file 6 — Supplementary Table S6. [file 41598_2021_95899_MOESM6_ESM.xlsx]

## Sheet: Sheet1
Node1	Node2	node1_accession_id	node2_accession_id	neighborhood_on_chromosome	gene_fusion	phylogenetic_cooccurrence	homology	coexpression	experimentally_determined_interaction	database_annotated	automated_textmining	combined_score
HSF14	HSFB2C	PH02Gene01898	PH02Gene26216	0	0	0	0.884	0	0	0	0	0.95
HSFA6B	HSF8	PH02Gene48407	PH02Gene50090	0	0	0	0.762	0	0.318	0	0.265	0.939
HSFA6B	HSF3	PH02Gene48407	PH02Gene08915	0	0	0	0.793	0	0.318	0	0.265	0.938
HSF8	HSFA6A	PH02Gene50090	PH02Gene17129	0	0	0	0.817	0	0.318	0	0.265	0.937
HSF3	HSFA6A	PH02Gene08915	PH02Gene17129	0	0	0	0.875	0	0.318	0	0.265	0.934
HSFA6B	HSF21	PH02Gene48407	PH02Gene24117	0	0	0	0.711	0.126	0	0	0.346	0.93
HSFA6A	HSFB2C	PH02Gene17129	PH02Gene26216	0	0	0	0.737	0.126	0	0	0.346	0.928
HSFA3	HSF8	PH02Gene29649	PH02Gene50090	0	0	0	0.766	0	0	0	0.051	0.926
HSFA6B	HSF14	PH02Gene48407	PH02Gene01898	0	0	0	0.761	0.126	0	0	0.346	0.926
HSF9	HSF14	PH02Gene14728	PH02Gene01898	0	0	0	0.781	0	0	0	0	0.924
HSF14	HSFA6A	PH02Gene01898	PH02Gene17129	0	0	0	0.795	0.126	0	0	0.346	0.924
HSF9	HSFB2C	PH02Gene14728	PH02Gene26216	0	0	0	0.683	0	0	0	0	0.924
HSFA5	HSFA3	PH02Gene33162	PH02Gene29649	0	0	0	0.694	0	0	0	0.121	0.923
HSFA6A	HSF21	PH02Gene17129	PH02Gene24117	0	0	0	0.753	0.126	0	0	0.346	0.923
HSF8	HSF21	PH02Gene50090	PH02Gene24117	0	0	0	0.701	0	0	0	0	0.922
HSF9	HSFB4A	PH02Gene14728	PH02Gene46516	0	0	0	0.721	0	0	0	0	0.921
HSFA3	HSF21	PH02Gene29649	PH02Gene24117	0	0	0	0.713	0	0	0	0	0.921
HSF14	HSF21	PH02Gene01898	PH02Gene24117	0	0	0	0.892	0	0	0	0	0.921
HSFA6B	HSFB2C	PH02Gene48407	PH02Gene26216	0	0	0	0.693	0.126	0	0	0.346	0.921
HSF9	HSFA3	PH02Gene14728	PH02Gene29649	0	0	0	0.719	0.046	0	0	0.425	0.92
HSFA6B	HSFA3	PH02Gene48407	PH02Gene29649	0	0	0	0.784	0	0	0	0.717	0.92
HSFA5	HSF21	PH02Gene33162	PH02Gene24117	0	0	0	0.721	0	0	0	0.408	0.92
SP17	HSFB4C	PH02Gene24187	PH02Gene22062	0	0	0	0.729	0	0	0	0	0.92
SP17	HSFB1	PH02Gene24187	PH02Gene27951	0	0	0	0.826	0	0	0	0	0.92
HSFA3	HSFB1	PH02Gene29649	PH02Gene27951	0	0	0	0.766	0	0	0	0.178	0.92
HSFA6A	HSFB1	PH02Gene17129	PH02Gene27951	0	0	0	0.788	0.054	0	0	0.721	0.92
HSFB4A	HSF6	PH02Gene46516	PH02Gene23029	0	0	0	0.73	0	0	0	0	0.92
HSFA6A	HSFB4C	PH02Gene17129	PH02Gene22062	0	0	0	0.751	0	0	0	0	0.919
HSFA6B	HSFB1	PH02Gene48407	PH02Gene27951	0	0	0	0.791	0.054	0	0	0.721	0.919
HSF14	HSF6	PH02Gene01898	PH02Gene23029	0	0	0	0.795	0	0	0	0	0.919
HSFA6B	HSFA5	PH02Gene48407	PH02Gene33162	0	0	0	0.774	0	0	0	0.605	0.918
HSFA5	HSF8	PH02Gene33162	PH02Gene50090	0	0	0	0.755	0	0	0	0	0.918
HSFA6A	HSFB4A	PH02Gene17129	PH02Gene46516	0	0	0	0.758	0	0	0	0	0.918
HSF9	HSFB4C	PH02Gene14728	PH02Gene22062	0	0	0	0.713	0	0	0	0	0.918
HSF8	HSFB1	PH02Gene50090	PH02Gene27951	0	0	0	0.762	0	0	0	0	0.918
HSFB4C	HSF6	PH02Gene22062	PH02Gene23029	0	0	0	0.726	0	0	0	0	0.918
HSF8	HSF14	PH02Gene50090	PH02Gene01898	0	0	0	0.772	0	0	0	0	0.917
HSFC1A	HSF14	PH02Gene20958	PH02Gene01898	0	0	0	0.773	0	0	0	0	0.917
HSFA3	SP17	PH02Gene29649	PH02Gene24187	0	0	0	0.717	0.046	0	0	0.425	0.917
HSFB4D	HSFA6A	PH02Gene17948	PH02Gene17129	0	0	0	0.764	0	0	0	0	0.917
HSFA5	HSFB1	PH02Gene33162	PH02Gene27951	0	0	0	0.795	0	0	0	0.456	0.917
HSFB1	HSFB2C	PH02Gene27951	PH02Gene26216	0	0	0	0.829	0.085	0	0	0.571	0.917
HSF8	HSFB2C	PH02Gene50090	PH02Gene26216	0	0	0	0.678	0	0	0	0	0.917
HSFC1A	HSF6	PH02Gene20958	PH02Gene23029	0	0	0	0.797	0.049	0.051	0	0	0.917
HSF9	HSFA5	PH02Gene14728	PH02Gene33162	0	0	0	0.814	0	0.053	0	0.495	0.916
HSFA3	HSF3	PH02Gene29649	PH02Gene08915	0	0	0	0.758	0	0	0	0.051	0.916
HSFA3	HSF14	PH02Gene29649	PH02Gene01898	0	0	0	0.79	0	0	0	0	0.916
HSFA2E	HSFB4A	PH02Gene06729	PH02Gene46516	0	0	0	0.734	0	0	0	0	0.916
HSF11	HSFB4C	PH02Gene18810	PH02Gene22062	0	0	0	0.784	0	0	0	0	0.916
HSF8	HSFB4C	PH02Gene50090	PH02Gene22062	0	0	0	0.683	0	0	0	0.102	0.916
HSFA6B	HSFB4C	PH02Gene48407	PH02Gene22062	0	0	0	0.702	0	0	0	0	0.916
HSF14	HSFB1	PH02Gene01898	PH02Gene27951	0	0	0	0.858	0.085	0	0	0.571	0.916
HSF9	HSFB1	PH02Gene14728	PH02Gene27951	0	0	0	0.778	0	0	0	0	0.916
HSF21	HSFB1	PH02Gene24117	PH02Gene27951	0	0	0	0.862	0.085	0	0	0.571	0.916
HSF11	HSFB1	PH02Gene18810	PH02Gene27951	0	0	0	0.787	0	0	0	0.073	0.916
SP17	HSFB2C	PH02Gene24187	PH02Gene26216	0	0	0	0.702	0	0	0	0	0.916
HSF11	HSFA3	PH02Gene18810	PH02Gene29649	0	0	0	0.867	0	0.054	0	0.295	0.915
HSFA6B	HSFB4D	PH02Gene48407	PH02Gene17948	0	0	0	0.76	0	0	0	0	0.915
HSF11	HSFB4D	PH02Gene18810	PH02Gene17948	0	0	0	0.795	0	0	0	0	0.915
HSFA5	HSF3	PH02Gene33162	PH02Gene08915	0	0	0	0.8	0	0	0	0	0.915
HSFA5	HSF14	PH02Gene33162	PH02Gene01898	0	0	0	0.779	0	0	0	0.408	0.915
HSFA3	HSFA6A	PH02Gene29649	PH02Gene17129	0	0	0	0.831	0	0	0	0.717	0.915
SP17	HSFA6A	PH02Gene24187	PH02Gene17129	0	0	0	0.792	0	0	0	0	0.915
HSF9	HSFA6A	PH02Gene14728	PH02Gene17129	0	0	0	0.793	0	0	0	0	0.915
HSF3	HSFB1	PH02Gene08915	PH02Gene27951	0	0	0	0.8	0	0	0	0	0.915
HSFA3	HSFB2C	PH02Gene29649	PH02Gene26216	0	0	0	0.682	0	0	0	0	0.915
HSFA2E	HSFB2C	PH02Gene06729	PH02Gene26216	0	0	0	0.745	0	0	0	0.345	0.915
HSF8	SP17	PH02Gene50090	PH02Gene24187	0	0	0	0.739	0	0	0	0	0.914
HSF9	HSF19	PH02Gene14728	PH02Gene35749	0	0	0	0.772	0	0	0	0	0.914
SP17	HSFB4A	PH02Gene24187	PH02Gene46516	0	0	0	0.734	0	0	0	0	0.914
HSFA3	HSFB4C	PH02Gene29649	PH02Gene22062	0	0	0	0.693	0	0	0	0	0.914
HSFA2E	HSFB4C	PH02Gene06729	PH02Gene22062	0	0	0	0.737	0	0	0	0	0.914
HSFC1A	HSFB1	PH02Gene20958	PH02Gene27951	0	0	0	0.75	0	0	0	0.073	0.914
HSF9	HSF6	PH02Gene14728	PH02Gene23029	0	0	0	0.804	0	0	0	0	0.914
HSFB2C	HSF6	PH02Gene26216	PH02Gene23029	0	0	0	0.747	0	0	0	0.101	0.914
HSF11	HSF14	PH02Gene18810	PH02Gene01898	0	0	0	0.788	0	0	0	0	0.913
HSFA5	SP17	PH02Gene33162	PH02Gene24187	0	0	0	0.822	0	0.053	0	0.495	0.913
HSFA6B	SP17	PH02Gene48407	PH02Gene24187	0	0	0	0.761	0	0	0	0	0.913
HSFA6A	HSF19	PH02Gene17129	PH02Gene35749	0	0	0	0.755	0	0	0	0	0.913
HSFA6B	HSF19	PH02Gene48407	PH02Gene35749	0	0	0	0.749	0	0	0	0	0.913
HSF3	HSF21	PH02Gene08915	PH02Gene24117	0	0	0	0.757	0	0	0	0	0.913
HSF9	HSF21	PH02Gene14728	PH02Gene24117	0	0	0	0.72	0	0	0	0	0.913
HSF21	HSFB2C	PH02Gene24117	PH02Gene26216	0	0	0	0.951	0	0	0	0	0.913
HSF9	HSFB4D	PH02Gene14728	PH02Gene17948	0	0	0	0.775	0	0	0	0	0.912
HSFA5	HSFA6A	PH02Gene33162	PH02Gene17129	0	0	0	0.845	0	0	0	0.605	0.912
HSFC1A	HSF19	PH02Gene20958	PH02Gene35749	0	0	0	0.738	0	0	0	0	0.912
HSFB4A	HSFB1	PH02Gene46516	PH02Gene27951	0	0	0	0.801	0	0	0	0.33	0.912
HSFB4C	HSFB1	PH02Gene22062	PH02Gene27951	0	0	0	0.813	0	0	0	0.33	0.912
HSFA5	HSFB2C	PH02Gene33162	PH02Gene26216	0	0	0	0.683	0	0	0	0.408	0.912
HSFB4D	HSF6	PH02Gene17948	PH02Gene23029	0	0	0	0.774	0	0	0	0	0.912
HSF21	HSF6	PH02Gene24117	PH02Gene23029	0	0	0	0.753	0	0	0	0.465	0.912
HSF19	HSF6	PH02Gene35749	PH02Gene23029	0	0	0	0.771	0	0	0	0	0.912
HSFB1	HSF6	PH02Gene27951	PH02Gene23029	0	0	0	0.778	0	0	0	0	0.912
HSF14	SP17	PH02Gene01898	PH02Gene24187	0	0	0	0.791	0	0	0	0	0.911
HSF11	HSFA6A	PH02Gene18810	PH02Gene17129	0	0	0	0.847	0	0	0	0	0.911
SP17	HSF19	PH02Gene24187	PH02Gene35749	0	0	0	0.797	0	0	0	0	0.911
HSF11	HSF19	PH02Gene18810	PH02Gene35749	0	0	0	0.786	0	0	0	0	0.911
HSF11	HSFB4A	PH02Gene18810	PH02Gene46516	0	0	0	0.787	0	0	0	0	0.911
HSF11	HSFB2C	PH02Gene18810	PH02Gene26216	0	0	0	0.795	0	0	0	0	0.911
HSFB4C	HSFB2C	PH02Gene22062	PH02Gene26216	0	0	0	0.843	0	0	0	0	0.911
